# Supplementary material for: Meta-Analysis of EMT Datasets Reveals Different Types of EMT
Source: PLoS One. 2016 Jun 3;11(6):e0156839. doi: 10.1371/journal.pone.0156839 (PMC4892621; doi:10.1371/journal.pone.0156839)
Supplement: S1 Table — 24 human and 17 mouse microarray datasets were selected and used for current analysis. The detailed information of species, GEO accession number (GEO Acc. No.), cell types, EMT inducers, platform used for micro-array analysis, number of samples under corresponding GEO accession number (Sample No.), Remarks (number of samples used, what kind of treatment was selected for analysis, and corresponding GSM number), and related publication for each dataset was included. (XLSX) [file pone.0156839.s001.xlsx]

## Sheet: Sheet1
Type	Species	GEO Acc. No.	Cell Types	EMT Inducers	Platform	Sample No.	Remarks	Related publication
Array	HUMAN	GSE8240	MCF10A	Irradiation, TGF-beta1 0.4 ng/ml for 8d	GPL3921	15	15, All, GSM203978-92	Andarawewa KL, Erickson AC, Chou WS, Costes SV et al. Ionizing radiation predisposes nonmalignant human mammary epithelial cells to undergo transforming growth factor beta induced epithelial to mesenchymal transition. Cancer Res 2007 Sep 15;67(18):8662-70.
Array	HUMAN	GSE12548	ARPE19	TGF-beta2 5.0 ng/ml and TNF-alpha 10.0 ng/ml For different time	GPL570	20	20, All, GSM315430-48+626	Takahashi E, Nagano O, Ishimoto T, Yae T et al. Tumor necrosis factor-alpha regulates transforming growth factor-beta-dependent epithelial-mesenchymal transition by promoting hyaluronan-CD44-moesin interaction.J Biol Chem 2010 Feb 5;285(6):4060-73.
Array	HUMAN	GSE14773	SW480	Snail expressing	GPL570	8	4, SW480, GSM368866-69	Hwang WL, Yang MH, Tsai ML, Lan HY et al. SNAIL regulates interleukin-8 expression, stem cell-like activity, and tumorigenicity of human colorectal carcinoma cells. Gastroenterology 2011 Jul;141(1):279-91, 291.e1-5.
Array	HUMAN	GSE15205	ARPE19	TGF-beta2 5.0 ng/ml or TNF-alpha 10.0 ng/ml For different time	GPL570	12	12, All, GSM379690-701,control use GSE12548	Missing
Array	HUMAN	GSE17708	A549	TGF-beta1 5.0 ng/ml For different time	GPL570	26	26, All, GSM442026-51	Sartor MA, Mahavisno V, Keshamouni VG, Cavalcoli J et al. ConceptGen: a gene set enrichment and gene set relation mapping tool. Bioinformatics2010 Feb 15;26(4):456-63.
Array	HUMAN	GSE20247	HK-2 cells	TGF-beta1 2.0 ng/ml for 48h	GPL6884	18	12, Con+tgf, GSM507414-6,20-6,29-31	Hills CE, Willars GB, Brunskill NJ. Proinsulin C-peptide antagonizes the profibrotic effects of TGF-beta1 via up-regulation of retinoic acid and HGF-related signaling pathways. Mol Endocrinol 2010 Apr;24(4):822-31. PMID: 20197308
Array	HUMAN	GSE23952	Panc-1	TGF-beta1 5.0 ng/ml for 48h	GPL570	6	6, All, GSM590166-71	Maupin KA, Sinha A, Eugster E, Miller J et al. Glycogene expression alterations associated with pancreatic cancer epithelial-mesenchymal transition in complementary model systems. PLoS One 2010 Sep 27;5(9):e13002.
Array	HUMAN	GSE24202	HMLE	TGF-beta 5.0 ng/ml ,Twist, Gsc, Snail, shEcad expression for 5d	GPL3921	21	21, All, GSM595326-46	Taube JH, Herschkowitz JI, Komurov K, Zhou AY et al. Core epithelial-to-mesenchymal transition interactome gene-expression signature is associated with claudin-low and metaplastic breast cancer subtypes. Proc Natl Acad Sci U S A 2010 Aug 31;107(35):15449-54.
Array	HUMAN	GSE28448	HMEC-TR	TGF-beta1 5.0 ng/ml for 24h	GPL570	11	11, All, GSM703137-47	Hesling C, Fattet L, Teyre G, Jury D et al. Antagonistic regulation of EMT by TIF1γ and Smad4 in mammary epithelial cells. EMBO Rep 2011 Jul 1;12(7):665-72.
Array	HUMAN	GSE28569	MCF10A	TGF-beta1 2.0 ng/ml for 72h	GPL6480	8	4, Con+TGF, GSM707310,1,4,5	Deshiere A, Duchemin-Pelletier E, Spreux E, Ciais D et al. Unbalanced expression of CK2 kinase subunits is sufficient to drive epithelial-to-mesenchymal transition by Snail1 induction. Oncogene 2013 Mar 14;32(11):1373-83.
Array	HUMAN	GSE32254	A549	TNF-alpha (N/A conc.), control or Claudin 1 siRNA	GPL6244	12	12, All, GSM799186-97	Shiozaki A, Bai XH, Shen-Tu G, Moodley S et al. Claudin 1 mediates TNFα-induced gene expression and cell migration in human lung carcinoma cells.PLoS One 2012;7(5):e38049. PMID: 22675434
Array	HUMAN	GSE32727	HMEC-hTERT	TGF-beta, Zeb1,Twist1 expression	GPL570	12	8, HMEC-hTert zeb1/2 twist1, GSM813078-9,81, 18426-27,879255-7	Morel AP, Hinkal GW, Thomas C, Fauvet F et al. EMT inducers catalyze malignant transformation of mammary epithelial cells and drive tumorigenesis towards claudin-low tumors in transgenic mice. PLoS Genet2012;8(5):e1002723.
Array	HUMAN	GSE40145	HEMC	Snail, Slug expression	GPL7504	18	12, Slug Snail, GSM946034-45	Jordan NV, Prat A, Abell AN, Zawistowski JS et al. SWI/SNF chromatin-remodeling factor Smarcd3/Baf60c controls epithelial-mesenchymal transition by inducing Wnt5a signaling. Mol Cell Biol 2013 Aug;33(15):3011-25.
Array	HUMAN	GSE40374	M-BE	TGF-beta1 5.0 ng/ml for 6d	GPL6480	6	6, All, GSM992456-61	Missing
Array	HUMAN	GSE40690	HMEC-hTERT, MCF10A	Snail1/2/3 expression	GPL10558	20	20, All, GSM999216-35	Gras B, Jacqueroud L, Wierinckx A, Lamblot C et al. Snail family members unequally trigger EMT and thereby differ in their ability to promote the neoplastic transformation of mammary epithelial cells. PLoS One2014;9(3):e92254.
Array	HUMAN	GSE42373	A549	TGF-beta 2.0 ng/ml and TNF-alpha 10.0 ng/ml for 48h ( N/A beta1/2/3)	GPL570	8	8, All, GSM1038431-8	Cieślik M, Hoang SA, Baranova N, Chodaparambil S et al. Epigenetic coordination of signaling pathways during the epithelial-mesenchymal transition. Epigenetics Chromatin 2013 Sep 2;6(1):28.
Array	HUMAN	GSE43495	HMLE	Twist, Snail, Slug expression	GPL6883	15	15, All, GSM1064152-66	Tam WL, Lu H, Buikhuisen J, Soh BS et al. Protein kinase C α is a central signaling node and therapeutic target for breast cancer stem cells. Cancer Cell 2013 Sep 9;24(3):347-64.
Array	HUMAN	GSE49644	A549, HCC827 and NCI-H358	TGF-beta 2.0 ng/ml for 3w( N/A beta1/2/3)	GPL570	18	18, All, GSM1203354-71	Sun Y, Daemen A, Hatzivassiliou G, Arnott D et al. Metabolic and transcriptional profiling reveals pyruvate dehydrogenase kinase 4 as a mediator of epithelial-mesenchymal transition and drug resistance in tumor cells. Cancer Metab 2014;2(1):20.
Array	HUMAN	GSE50888	HMLEN	Snail expression	GPL17077	6	6, All, GSM231757-62	Zheng H, Shen M, Zha YL, Li W et al. PKD1 phosphorylation-dependent degradation of SNAIL by SCF-FBXO11 regulates epithelial-mesenchymal transition and metastasis. Cancer Cell 2014 Sep 8;26(3):358-73.
Array	HUMAN	GSE52308	H358	TwistER expression	GPL6244	6	6, All, GSM1262706-11	Salt MB, Bandyopadhyay S, McCormick F. Epithelial-to-mesenchymal transition rewires the molecular path to PI3K-dependent proliferation.Cancer Discov 2014 Feb;4(2):186-99.
Array	HUMAN	GSE52592	MCF10A	Snail expression	GPL17425	36	36, All, GSM1272258-93	Javaid S, Zhang J, Anderssen E, Black JC et al. Dynamic chromatin modification sustains epithelial-mesenchymal transition following inducible expression of Snail-1. Cell Rep 2013 Dec 26;5(6):1679-89.
Array	HUMAN	GSE53222	HMLE, T47D	Twist expression	GPL6244	8	4, Con+twist, GSM1287892,4,6,8	Shi J, Wang Y, Zeng L, Wu Y et al. Disrupting the interaction of BRD4 with diacetylated Twist suppresses tumorigenesis in basal-like breast cancer.Cancer Cell 2014 Feb 10;25(2):210-25.
Array	HUMAN	GSE58252	MCF-7	Snail expression	GPL570	6	6, All, GSM1405124-9	Missing
Array	HUMAN	GSE58592	FaDu	Snail and Snail2R expression	GPL17077	3	3, All, GSM1414603-5	Hsu DS, Wang HJ, Tai SK, Chou CH et al. Acetylation of snail modulates the cytokinome of cancer cells to enhance the recruitment of macrophages.Cancer Cell 2014 Oct 13;26(4):534-48
Array	MOUSE	GSE28184	NMuMG	TGF-beta1 1.0 ng/ml for 24h	GPL6096	4	2, Gene control&tgf, GSM697690-1	Horiguchi K, Sakamoto K, Koinuma D, Semba K et al. TGF-β drives epithelial-mesenchymal transition through δEF1-mediated downregulation of ESRP.Oncogene 2012 Jun 28;31(26):3190-201.
Array	MOUSE	GSE31359	EpH4, mProx, MCT, NMuMG	TGF-beta1 3.0 ng/ml and EGF 3.0ng/ml for 24h	GPL1261	8	8, all, GSM777543-50	Missing
Array	MOUSE	GSE32904	mammary epithelial cells	Twist1+ Ras- mice	GPL1261	2	2, Control+Wildtype, GSM814510-1	Morel AP, Hinkal GW, Thomas C, Fauvet F et al. EMT inducers catalyze malignant transformation of mammary epithelial cells and drive tumorigenesis towards claudin-low tumors in transgenic mice. PLoS Genet2012;8(5):e1002723.
Array	MOUSE	GSE40466	NMuMG, w/o treatments	TGF-beta2 5.0 ng/ml for 24h	GPL1261	32	8, WT cells, GSM994646-53	Hussey GS, Link LA, Brown AS, Howley BV et al. Establishment of a TGFβ-induced post-transcriptional EMT gene signature. PLoS One2012;7(12):e52624
Array	MOUSE	GSE44050	NMuMG, w/o siSox4	TGF-beta 2.0 ng/ml for 48h,( N/A beta1/2/3)	GPL6246	8	8, all, GSM1077231-8	Tiwari N, Tiwari VK, Waldmeier L, Balwierz PJ et al. Sox4 is a master regulator of epithelial-mesenchymal transition by controlling Ezh2 expression and epigenetic reprogramming. Cancer Cell 2013 Jun 10;23(6):768-83
Array	MOUSE	GSE44055	GIF14 Fetal gastric epithelial cells	TGF-beta 2.5 ng/ml for 24h	GPL6885	6	6, all, GSM1077293-8	Voon DC, Wang H, Koo JK, Chai JH et al. EMT-induced stemness and tumorigenicity are fueled by the EGFR/Ras pathway. PLoS One2013;8(8):e70427.
Array	MOUSE	GSE48204	NMuMG	TGF-beta 4.0 ng/ml for 11d ( N/A beta1/2/3)	GPL1261	6	6, all, GSM1172716-21	Chang C, Yang X, Pursell B, Mercurio AM. Id2 complexes with the SNAG domain of Snai1 inhibiting Snai1-mediated repression of integrin β4. Mol Cell Biol 2013 Oct;33(19):3795-804.
Array	MOUSE	GSE48859	keratinocytes	Snail over-expression mice	GPL6246	8	8, all, GSM1185744-51	De Craene B, Denecker G, Vermassen P, Taminau J et al. Epidermal Snail expression drives skin cancer initiation and progression through enhanced cytoprotection, epidermal stem/progenitor cell expansion and enhanced metastatic potential. Cell Death Differ 2014 Feb;21(2):310-20.
Array	MOUSE	GSE49073	NMuMG	TGF-beta 2.0ng/ml for 8h ( N/A beta1/2/3)	GPL6246	8	8, all, GSM1193385-92	Millanes-Romero A, Herranz N, Perrera V, Iturbide A et al. Regulation of heterochromatin transcription by Snail1/LOXL2 during epithelial-to-mesenchymal transition. Mol Cell 2013 Dec 12;52(5):746-57.
Array	MOUSE	GSE49451	NMuMG, w/o siKlf4	TGF-beta 2.0 ng/ml for 48h ( N/A beta1/2/3)	GPL6246	10	8, microarray, GSM1194600-7	Tiwari N, Meyer-Schaller N, Arnold P, Antoniadis H et al. Klf4 is a transcriptional regulator of genes critical for EMT, including Jnk1 (Mapk8).PLoS One 2013;8(2):e57329.
Array	MOUSE	GSE50002	MycCap prostate cancer cells	Twist1 or mutants overexpression	GPL6246	15	6, vec&wt, GSM1211847,48,52,53,57&58	Gajula RP, Chettiar ST, Williams RD, Thiyagarajan S et al. The twist box domain is required for Twist1-induced prostate cancer metastasis. Mol Cancer Res 2013 Nov;11(11):1387-400. PMID: 23982216
Array	MOUSE	GSE50887	4T1	Snail±Fbxo11 overexpression	GPL10787	3	3,all, GSM1231754-6	Zheng H, Shen M, Zha YL, Li W et al. PKD1 phosphorylation-dependent degradation of SNAIL by SCF-FBXO11 regulates epithelial-mesenchymal transition and metastasis. Cancer Cell 2014 Sep 8;26(3):358-73.
Array	MOUSE	GSE54491	NMuMG	TGF-beta1 5.0 ng/ml for 28d	GPL6246	6	6, all, GSM1316757-62	Wendt MK, Taylor MA, Schiemann BJ, Sossey-Alaoui K et al. Fibroblast growth factor receptor splice variants are stable markers of oncogenic transforming growth factor β1 signaling in metastatic breast cancers.Breast Cancer Res 2014 Mar 11;16(2):R24.
Array	MOUSE	GSE54715	NM18	TGF-beta1 5.0 ng/ml for 24h±siBNC1	GPL18243	9	9, all, GSM1322708-16	Feuerborn A, Mathow D, Srivastava PK, Gretz N et al. Basonuclin-1 modulates epithelial plasticity and TGF-β1-induced loss of epithelial cell integrity. Oncogene 2015 Feb 26;34(9):1185-95.
Array	MOUSE	GSE54716	NMuMG	TGF-beta1 5.0 ng/ml for 24h	GPL18223	12	12, all, GSM1322717-28	Feuerborn A, Mathow D, Srivastava PK, Gretz N et al. Basonuclin-1 modulates epithelial plasticity and TGF-β1-induced loss of epithelial cell integrity. Oncogene 2015 Feb 26;34(9):1185-95.
Array	MOUSE	GSE55710	Py2T	TGF-beta 2.0 ng/ml for 5d ( N/A beta1/2/3)	GPL6246	4	4, all, GSM1342162-5	Diepenbruck M, Waldmeier L, Ivanek R, Berninger P et al. Tead2 expression levels control the subcellular distribution of Yap and Taz, zyxin expression and epithelial-mesenchymal transition. J Cell Sci 2014 Apr 1;127(Pt 7):1523-36.
Array	MOUSE	GSE59922	EpRas cells	TGF-beta1 2.0 ng/ml for 14d	GPL11533	6	6, all, GSM1460931,2,4,6,8,9	Missing
