# Supplementary material for: Meta-Analysis of EMT Datasets Reveals Different Types of EMT
Source: PLoS One. 2016 Jun 3;11(6):e0156839. doi: 10.1371/journal.pone.0156839 (PMC4892621; doi:10.1371/journal.pone.0156839)
Supplement: S2 Table — 24 human microarray datasets were merged under the official gene symbols provided by HGNC. Experiment with treatment and its corresponding control were considered as one EMT-induction pair, and the log2 values of the gene expression ratio in this EMT-induction pair were applied in the analysis. 74 human EMT-induction pairs were listed in the table. (XLSX) [file pone.0156839.s002.xlsx]

## Sheet: ana
			log2 of the ratios (induced EMT vs control)
			1	2	3	4	5	6	7	8	9	10	11	12	13	14	15	16	17	18	19	20	21	22	23	24	25	26	27	28	29	30	31	32	33	34	35	36	37	38	39	40	41	42	43	44	45	46	47
			GSE8240	GSE8240	GSE24202	GSE24202	GSE24202	GSE24202	GSE24202	GSE12548	GSE12548	GSE12548	GSE12548	GSE12548	GSE12548	GSE15205	GSE15205	GSE15205	GSE15205	GSE14773	GSE17708	GSE17708	GSE17708	GSE17708	GSE17708	GSE17708	GSE17708	GSE17708	GSE23952	GSE28448	GSE32727	GSE32727	GSE32727	GSE32727	GSE32727	GSE42373	GSE42373	GSE20247	GSE20247	GSE40374	GSE28569	GSE53222	GSE53222	GSE52308	GSE32254	GSE32254	GSE40145	GSE40145	GSE40145
			Sham	IR	Flag	Flag	Flag	Flag	siRNA																											2d	3d	Vec	C-pep			HMLE	T47D		Consi	Clausi
Offical	Relative Expression	Coverage	TGF	TGF	TGF	Twist	Gsc	Snail	ShECAD	1h	6h	16h	24h	42h	60h	6h TGF	6h TNF	42h TGF	42h TNF	Snail	0.5h	1h	2h	4h	8h	16h	24h	72h	TGF	TGF	TGF	TGF	Zeb1	Zeb2	Twist1	Treat	Treat	TGF	TGF	TGF	TGF	Twist	Twist	Twist	TNF	TNF	Slug1	Slug2	Snail1
42064	0.260712	0.945946	0.119608	-0.0839003	-0.104817	-0.0964316	-0.0262902	-0.183957	-0.079654	0.101502	-1.92508	-1.62558	-2.0287	-1.7811	-1.42404	-1.04133	-2.18744	-0.259937	-2.00816	-1.95022	-0.116459	0.0689866	-0.0342628	0.551202	1.36486	3.78232	4.6798	4.4891	0.517578	0.533928	0.782407	0.17408	1.48245	0.11542	0.81644	0.00976199	1.38778	3.77669	3.86198	-0.204669	-0.0288006	1.49148	-0.18442	0.103806	0.053638	0.276836
42065	0.70629	1	-0.093516	-0.186124	-0.117354	0.46669	0.0652716	-0.339507	0.930619	0.101438	0.899438	0.870193	-0.114538	-0.153668	-0.439616	0.841172	0.976156	1.02136	0.487346	0.380654	-0.0322121	0.0420354	0.0620685	0.140278	0.280684	0.144011	0.161392	0.398858	0.150643	-0.0111642	-0.0691243	0.0381922	-0.623899	-0.487631	-0.529715	0.122071	-0.318998	-0.0999578	-0.101446	0.320834	0.148889	-0.24288	-0.19677	-0.161612	-0.0716775	-0.00960266	0.285972	0.139781	0.925668
42066	1.82298	0.945946	-0.234621	-0.0809614	0.0918576	3.2828	1.61674	2.36171	4.02194	0.300884	1.59009	0.659479	1.03672	0.0822053	-0.0244498	0.689502	1.04614	-0.526301	0.397614	-0.108843	-0.0125454	0.0479896	-0.0432354	-0.0873004	-0.255543	-0.253771	-0.0904596	-0.235733	-0.205517	-0.0727698	-0.18936	0.0504031	-0.277286	-0.197399	-0.384131	-0.358759	-0.0173868	-0.378836	-0.245957	-0.915008	0.287654	-0.1001	0.2121	0.0654432	-0.0489396	0.0247562
42067	0.108491	0.837838								0.0349009	-0.101095	0.00140572	-0.159046	-0.409604	-0.853363	-0.394301	-0.121942	-0.265355	-0.0462758	0.118503	0.184092	0.0607789	-0.00559957	0.0568623	-0.0154885	-0.0801186	-0.170038	-0.0591958	0.016531	-0.133751	-0.384844	2.07592	-0.254607	-0.272855	-0.228095	0	-0.000276256	-0.546886		2.69205	0.28309	0.34585	-0.06577	0.0280419	0.229065	-0.201923
42068	0.357575	0.932432	-0.25404	-0.0456148						0.0520168	0.101399	-0.0348238	-0.27616	-0.275851	-0.307082	0.319052	0.268748	0.0775738	0.0970078	-0.493336	-0.0215102	-0.0695127	0.238425	0.471306	1.07213	1.26055	1.22707	0.807355	-0.405517	0.855223	0.4957	0.375556	0.43444	-0.09559	-0.06772	0.073347	0.740078	0.228612	-0.147923	0.15797	-0.00254931	0.04896	-0.45396	-0.00675376	0.0716722	-0.0585214	-0.153503	-0.162886	0.125632
42069	0.38688	1	0.0531396	-0.10481	-0.301717	-0.147695	0.0469616	-0.0757262	-0.377252	-0.0155179	-1.15227	-1.10226	-0.507298	0.0332769	0.189007	-0.631538	-0.459084	-0.502062	-0.356206	-0.0973318	0.0989817	0.172079	0.411495	0.417915	-0.150232	-0.864754	-0.492712	-0.557749	-0.197117	0.429346	0.0406604	-0.265781	-0.0158675	-0.360466	-0.0723411	0.263876	0.854636	0.573586	0.715278	0.0334321	0.240505	2.83968	-1.03464	0.571355	0.714527	0.428543	0.0826602	-0.507687	0.0329234
42070	0.517759	0.945946	-0.106883	0.243965	0.476177	0.0900371	0.290401	0.125047	-0.492395	0.346154	-0.405587	-0.473124	0.27444	-0.114453	0.363384	0.210561	-0.094789	-0.319615	-0.38654	-1.95022	-0.116459	0.0689866	-0.0342628	0.551202	1.36486	3.78232	4.6798	4.4891	0.517578	0.533928	0.782407	0.17408	1.48245	0.11542	0.81644	0.00976199	1.38778	3.77669	3.86198	0.677368	0.170151	1.49148	-0.18442	0.103806	0.053638	0.276836
42071	0.693816	0.932432	0.130285	0.0296804						0.278003	-0.19693	-0.000105542	-0.293096	0.345369	-0.0544469	0.218328	0.269233	0.262921	0.635045	0.380654	-0.0322121	0.0420354	0.0620685	0.140278	0.280684	0.144011	0.161392	0.398858	0.150643	-0.0111642	-0.0691243	0.0381922	-0.623899	-0.487631	-0.529715	0.122071	-0.318998	-0.0999578	-0.101446	-0.35143	0.1957	-0.24288	-0.19677	-0.161612	-0.0716775	-0.00960266	0.0865795	-0.0960972	0.172627
42072	1.56074	0.905405								0.0529267	-0.0422111	-0.0115213	-0.542653	-0.599125	-0.692443	-0.231065	0.114252	0.239867	0.266333	-0.108843	-0.0125454	0.0479896	-0.0432354	-0.0873004	-0.255543	-0.253771	-0.0904596	-0.235733	-0.205517	-0.0727698	-0.18936	0.0504031	-0.277286	-0.197399	-0.384131	-0.358759	-0.0173868	-0.378836	-0.245957	0.141656	0.314727	-0.1001	0.2121	0.0654432	-0.0489396	0.0247562	0.281689	-0.0813814	0.791773
42073	1.53563	0.756757								0.60071	-0.569636	-0.402144	0.0619059	-0.108355	-0.449463	-0.0513683	-0.726022	-0.389299	0.113773	0.425463	0.0682965	0.172469	0.0750015	-0.0139494	0.168499	0.200779	0.213129	0.384615	-0.0296486	0.219143	-0.648917	-0.3944	-0.28584	-0.423309	-0.486405	-0.00848594	-0.061973			0.865134	-0.0365887	-0.4019	0.1784	-0.0474747	-0.040082	0.0434798	0.0216317	0.0941713	0.18085
42074	0.231731	0.702703								-0.216939	-2.38922	-2.32741	-2.68322	-1.51483	-1.50354	-1.97389	-1.95847	-1.11925	-4.02065	0.293542	-0.0314424	0.0473258	0.25233	-0.0434636	-0.1603	-0.494328	-0.414831	-0.241601	-0.164879	-0.523788	0.213511	-0.0394179	-0.125425	-0.613558	-0.264878	-0.0383219	-0.106904			0.361822	-0.219647	0.20692	-0.98635	0.695134	-0.0319679	-0.0231979
42248	0.337967	0.675676								-0.307877	0.0390658	-0.48823	-1.02479	-1.63856	-1.45784	-0.000156415	1.00996	0.0942849	-0.236846	-0.160361	0.149531	-0.0339375	-0.0925541	-0.42957	-0.394264	-0.529891	-0.261096	-0.19301	-0.127764	0.326505	0.229881	0.391981	-0.682593	0.115255	-0.240266	0.0293978	-0.0632909			1.09381	-0.0838265	-0.57113	-1.18621	-0.160255	-0.138076	0.0893043
42249	0.936117	0.77027	0.113059	-0.0333633	0.100127	0.84957	0.518989	0.790011	0.796294	0.0576688	-0.400383	-0.22565	-0.00249176	0.0191021	0.147177	-0.39331	-0.320395	-0.184431	-0.0805182	-0.297494	0.607683	0.18595	0.953457	0.344648	-0.0230836	0.567041	-0.0230836	0.741538	0.229115	0.0744264	-1.01165	0.629793	-0.30601	-0.29197	-0.30601	0	0			0.982963	0.323782	-0.10894	-0.01997	0.0941961	0.0517916	-0.111395
42250	0.0860453	0.675676								0.671913	0.293441	-0.00558368	-0.387207	-0.229124	-0.713535	0.994292	0.652813	0.691196	0.0155965	-0.401367	0.624371	0.580517	0.263034	-0.149539	0.221758	0.131438	0.270414	0.413927	0.184922	0.611438	-1.21428	-3.52737	0.10114	0.10114	0.10114	-0.0065552	-0.196333			1.56772	-0.0805633	0.232791	-0.0752247	0.070714	-0.0769249	-0.171334
42251	0.0556071	0.77027	0.109114	-0.00986784	-0.049415	-0.0751182	-0.045138	-0.0524316	0.240024	0.579304	1.39227	0.735541	-0.126494	-0.588872	-0.205383	0.770782	1.15948	0.111635	0.0100315	0.488888	0.0105179	-0.0105951	-0.306615	-0.1997	-0.0907655	-0.017702	-0.348563	-0.0284284	-0.0144127	-0.150433	-0.0120272	0.840593	0.07204	0.37222	0.42744	-0.0590501	-0.427947			0.36966	-0.00538046	0.26287	0.06964	-0.102226	-0.103811	-0.119905
42252	3.5701	0.297297																																						1.93126	0.468099	0.6477	0.1654	0.258433	0.0224345	0.0158451	-0.153503	-0.162886	0.125632
42253	1.41103	0.77027	-0.00859709	0.039208	0.555723	1.74223	0.367356	0.710703	2.01538	-0.397206	0.244312	0.66841	0.295869	0.615162	0.58633	-0.159494	0.00537002	0.0855583	0.519913	-0.164048	-0.215887	-0.154488	-0.0873781	-0.113178	-0.0929004	-0.181325	-0.0872068	-0.0721974	-0.0499861	0.0424766	0.147912	0.0939937	0.102034	-0.173452	-0.0542404	-0.376322	0.0856497			1.96096	0.0871578	-0.044	-0.27728	0.292483	-0.0439266	0.000973903
42254	1.16452	0.77027	-0.0367318	0.124212	0.215931	0.0393733	0.432435	0.257594	0.143899	0.146331	-0.824466	-0.438575	0.153549	-0.0930929	-0.00878047	-0.2935	-0.650987	-0.363579	-0.712888	0.08159	0.616996	0.641163	0.692945	0.662572	0.825395	0.636362	0.421563	0.936974	-0.211809	-0.690423	0.443925	-0.580533	-0.06662	0.015	0.03372	-0.0017707	0.0571854			0.742454	-0.00034598	-0.20284	0.14916	0.126179	0.2088	-0.0902542
42255	0.278901	0.77027	-0.253624	-0.124621	-0.62794	-0.212801	-0.127573	-0.103584	0.330474	-0.102874	-0.236407	0.042265	-0.0516225	-0.112693	-0.0529523	0.0227748	-0.42342	0.219638	0.258893	-0.151399	-0.0127178	-0.0531365	-0.160567	-0.319728	-0.0457405	-0.22174	-0.24591	-0.193484	-0.164868	0.245422	0.205544	0.142416	0.12149	0.219009	0.131413	0.479855	2.51749			0.526578	0.0325532	-0.143269	-0.0352835	0.0364336	-0.0540632	-0.122446
42256	1.1688	0.77027	-0.0964302	-0.0995978	-0.323174	-0.100592	-0.723744	-0.252557	-0.444308	0.199565	-0.100978	-0.810255	-0.726369	-0.588869	-0.224793	0.199034	2.02066	-0.751275	0.890834	0.720711	-0.0668292	0.038508	0.0359434	0.100781	0.415647	0.883964	1.03213	0.729881	-0.0187984	0.439451	0.933136	0.190836	-0.352261	-0.100169	-0.273336	0.161731	0.0739638			-0.52683	0.300605	0.55919	0.24357	0.353737	0.0755639	0.179863
42257	2.78919	0.77027	-0.0871308	-0.0417498	-0.146708	0.227274	0.225717	0.297182	0.416003	-0.319053	-0.511503	-0.245225	0.170645	0.134108	0.19316	-0.389093	-0.375041	0.0524786	0.0568312	0.110701	0.14247	0.0713264	0.186112	0.126546	0.318519	0.485859	0.476814	0.535134	0.0432148	-0.136051	0.0474807	1.47603	-0.597797	-1.15839	-0.923851	0.298393	0.23926			0.186641	0.0781446	0.16855	0.51011	-0.0352292	0.0242431	-0.0639368
42258	0.840484	0.77027	0.0681284	0.073905	0.589289	1.54588	0.922744	0.893032	0.983665	-0.0594067	0.609042	0.699661	0.621381	0.916639	0.868778	-0.0656281	0.70245	0.186254	1.02014	-0.132199	-0.0801717	-0.106237	-0.0296278	0.156343	0.286422	0.291229	0.365141	0.200532	-0.370608	0.333335	0.794259	0.888766	-0.119754	0.101678	-0.0285436	0.0129361	0.620387			0.629293	0.123322	-0.48402	-0.74759	0.653222	0.09721	0.168148
42259	2.02096	0.743243								0.758833	0.224484	-1.08212	0.621189	0.23879	0.772651	0.175519	0.465176	0.155084	0.641502	-0.0190643	0.132731	0.0237455	0.185445	0.219012	-0.066856	-0.031236	-0.145368	-0.364698	-0.380434	0.0324144	0.112975	0.0753861	-0.34192	-0.0106482	-0.19782	-0.0659275	0.624381	0.51625	0.129768	0.481075	-0.310304	-0.16825	0.0265	-0.0276113	-0.051224	-0.0592274
42261	0.368927	0.405405																																				-1.22948		-0.541199	0.0892963	0.186199	0.932355	0.232513	0.0665353	0.118233
42339	2.52306	0.932432	-0.000790857	0.0428611						-0.709524	-0.49217	0.356126	0.521742	-0.034866	0.0611152	-0.551245	-0.497285	-1.52374	-0.993068	0.189423	-0.163826	-0.121986	-0.100293	-0.0763695	0.255058	0.388	0.502746	0.831656	0.0261379	0.306993	0.549996	0.399136	-0.261655	-0.343467	-0.15427	0.0742261	0.193971	-0.0159148	0.169399	0.240768	-0.126157	0.6019	0.9677	0.937136	0.0285655	-0.00873746	0.21611	0.536587	0.548325
A1BG	0.356685	0.905405								0.20469	-0.210577	-0.344118	-0.186188	0.256463	-0.123053	-0.198126	-0.364374	0.171944	0.168818	0.0588035	-0.0166354	-0.0151177	0.0739244	0.167298	0.162478	-0.464187	-0.57711	-0.467812	0.62249	-0.37921	-0.242316	0.400843	-0.417617	-0.738568	-0.493464	0.382071	-0.0486451	0.0839284	0.198105	0.65355	-0.0146743	-0.12598	-0.23298	0.116209	-0.0384235	-0.0691391	0.730782	0.13028	0.447907
A1CF	0.360567	0.878378	-0.145225	0.0451318						0.00423098	-0.783579	-1.02406	0.0897721	-0.863922	-0.211965	-0.245761	-0.0391751	-1.09927	0.259779	-0.098586	0.163499	0.678072	-0.00826762	-0.0631938	-0.401363	-0.526399	-0.161192	-0.179748	0.185645	-0.160408	-0.330457	0.203005	-0.31925	-0.21031	-0.2182	0	0	-0.227625	-0.165171	0.646508	-0.192126	0.0800127	-0.1151	-0.103493	-0.198402	0.212398
A2M	0.0483238	0.932432	0.0799499	-0.141615						-0.0293798	0.192201	-0.304574	-0.490254	-0.0463087	0.0217847	-0.0222454	-0.044887	0.382495	0.00632974	-0.456469	-0.123515	-0.664816	-0.554762	-0.289918	-0.298991	-0.0111406	-0.0995357	-0.168538	-0.0682401	0.828364	0.413166	-0.889811	-0.41601	-0.37238	-0.43323	0	0	1.13386	1.35845	0.159484	-0.0716865	0.22968	0.08266	-0.192374	0.191376	-0.178286	-0.187746	-0.251501	-0.070172
A2ML1	0.140211	0.851351								0.130418	0.495281	0.449985	0.40922	0.0592825	-0.219764	0.223782	0.7329	0.178614	0.921431	-0.00301195	0.26863	0.152377	0.296286	-0.0767572	0.26863	0.594895	0.302361	0.758482	0.207054	0.555597	-1.93944e-05	0.121072	0.21524	0.21524	0.3803	0.0144776	0.260705	-0.795776	0.137429	0.969266	-0.429917	-0.04154	-0.23581	-0.0506739	-0.0727417	-0.0873441
A3GALT2	0.0599985	0.256757																																				0.463619	1.06702
A4GALT	0.200012	0.932432	0.0503098	0.0256775						0.417085	0.569826	0.071595	0.0237538	-0.595465	-0.41684	0.339909	1.07804	-0.251707	1.83601	-0.0396361	-0.171329	0.0208243	-0.593636	-0.463877	-0.874101	-1.17195	-1.28487	-1.82308	0.125472	0.283772	-0.0159806	0.0793982	-0.15517	0.10632	-0.15517	-0.484742	-1.07947	-1.94753	-0.678072	-0.10338	0.0642406	-0.0126	0.07634	0.0662954	-0.284795	0.0150791	-0.0763045	0.445571	0.862046
A4GNT	0.192677	0.932432	-0.09277	0.253248						-0.551268	-0.850697	-0.136754	-0.676297	-0.52512	-0.662628	-1.3874	-0.340799	-0.483148	-0.324775	-0.0324172	0.00149142	0.0675177	-0.334532	-0.0796079	0.056634	0.0666964	-0.0118633	0.0350154	0.0904303	-0.804825	-0.366608	-1.47199	-0.770548	-0.578474	-0.711048	0	0	-0.650254	-0.39079	0.185181	-0.126315	0.60708	-0.00716	0.138305	-0.159777	-0.22531	0.151482	-0.521588	-0.249914
AAAS	0.156872	0.918919	0.110535	-0.0403969						-0.363267	1.15213	0.605949	-0.0651706	-0.114019	-0.22797	0.617789	1.51527	0.137166	0.99753	0.00258726	-0.0471132	-0.188682	-0.26282	-0.25291	-0.103533	-0.161062	-0.0640534	-0.0101958	0.0896691	-0.43326	0.309254	0.806272	-1.07208	-0.718121	-1.15052	0	0.0131127		1.0199	-0.450133	-0.0410363	-0.83751	0.01457	-0.0604457	-0.0128956	-0.0563589	0.889677	0.95475	0.164628
AACS	0.6168	0.932432	-0.0803925	-0.0369143						-0.0384369	0.375949	0.589788	-0.14453	-0.144262	-0.272367	0.117111	0.00583064	0.0531556	0.199818	-0.294141	0.0453003	0.229279	0.295456	0.337035	0.14439	-0.609327	-0.367509	-1.08287	0.0265368	0.0010548	-0.0416319	0.962307	0.01534	0.4974	0.28095	0.0623228	0	-0.163707	0.0435114	1.17466	0.328921	0.25992	-0.16061	0.0780391	0.099607	0.0674165	-0.118981	0.0777434	-0.123091
AADAC	0.0527027	1	0.0413582	-0.0738599	0.0147315	0.0441605	0.0991565	-0.0540074	0.0483713	-0.664028	0.264965	0.895159	1.38286	-0.405977	-0.870059	-0.0654861	0.337321	0.12283	0.31099	0.101606	0.15583	0.289097	0.211402	0.416164	0.118941	-0.0181473	0.0290111	0.203593	-0.113638	-0.346077	0.684433	-2.7214	-1.07277	-1.06537	-0.89886	0	0	0.869939	-0.310929	0.953453	-0.181828	-0.21263	-0.14974	0.19981	-0.140711	-0.117819	0.545407	1.08783	0.285617
AADACL2	0.909894	0.905405								1.16236	-0.139048	1.85039	0.659941	-0.691218	2.05751	-0.0865207	-0.0821437	1.04793	-0.351936	-0.49058	-0.207595	-0.174411	-0.135646	-0.0834965	-0.613295	-0.943	-1.34167	-0.732915	0.103252	-0.702495	-0.588715	-0.241333	0.37488	0.42638	0.40146	-0.0763812	-1.00275	-0.0332324	0.131348	0.1301	0.082904	0.1162	-0.2003	0.191439	-0.107984	-0.0495907	0.0423102	0.0558323	-0.303001
AADACL3	0.523706	0.297297																																								-0.93994	0.28909	-0.00163617	-0.0364988	0.178572	-0.0697125	0.00876255	-0.168836
AADACL4	0.206372	0.243243																																								-0.01946	-0.16627	-0.17355	0.267019	0.3745
AADAT	0.956929	0.905405								0.104651	-0.571294	-0.873959	-0.687305	-2.00508	-1.4995	0.0567544	-0.249499	-0.158293	-0.97814	0.259669	-0.0275604	0.0491499	0.0527769	0.11747	0.261321	0.105688	0.0330518	-0.191616	-0.0231145	0.110777	0.206535	0.0324193	-0.42897	-0.38093	-0.22786	-0.296835	-0.557046	-0.365864	-0.327155	0.694703	-0.0466205	0.00776	-0.14785	-0.0225749	-0.0302601	-0.0902744	-0.0312956	-0.0235665	0.581245
AAGAB	0.549207	0.932432	-0.0861432	0.193917	0.00906334	-0.0294845	-0.0109778	-0.245971	0.0727684	0.766345	0.495755	0.394926	1.0027	1.0076	0.896085	0.793188	1.00648	0.121564	1.01148	-0.00423637	-0.227157	0.0373066	-0.327144	0.171766	0.1542	0.675756	0.857436	0.789673	0.0958477	-0.275786	-0.629907	-0.133422	0.35505	-0.79203	-0.3355	-0.53494	1.24312			-0.161213	0.0346154	-0.05804	-0.2773	0.225354	-0.382366	0.223015	0.481421	0.645384	-0.147248
AAK1	0.10951	1	0.0283543	0.0470787	0.0666517	0.0668118	0.0271816	0.0478904	-0.0332784	0.0420101	-0.0999573	-0.314808	0.0133763	0.211404	0.152858	-0.208846	-0.575599	-0.392107	-0.188886	-0.315781	0.586423	0.109731	0.147831	0.499143	-0.162271	0.399607	0.196477	0.177215	0.0305881	2.29009	0.655238	-0.849517	-0.27773	-0.41204	-0.26866	0	0	0.262224	-0.0238467	-0.0865833	-0.0768666	0.20705	0.09306	-0.164462	0.158565	0.102823	-0.142964	-0.0866056	-0.0401924
AAMDC	0.0490543	0.0540541																																					0.708077
AAMP	0.495895	0.986486	0.0217382	0.0614328	0.103524	-0.105608	-0.374221	-0.00208559	0.26225	0.410057	0.447785	0.43632	0.285887	0.0265567	-0.0144718	0.812824	0.461828	0.367071	0.310767	-0.660354	-0.167842	-0.0558689	-0.193496	-0.149226	-0.0216048	0.0445746	-0.0435381	-0.277642	0.365255	-0.349293	-0.584858	-0.126721	-0.00118	-0.89026	-0.64367	-0.540107	-0.307143	2.47805		-0.0465719	-0.0781156	0.38503	1.51982	-0.523855	-0.11069	-0.0490346	-0.0650343	-0.55991	0.0828401
AANAT	0.639317	0.945946	-0.0191465	-0.0760264	0.00664323	0.052059	-0.00160817	0.125164	0.0684395	0.579964	0.35319	1.10158	0.481505	0.183778	0.890188	0.699358	1.00839	0.865491	0.903002	0.0511323	-0.0331701	0.012025	0.0333805	0.135308	0.0086555	0.0471433	-0.0248686	0.181665	0.0956195	-0.0823143	-0.0626398	-0.184556	-0.304297	-0.53332	-0.432776	0.147147	0.0525365	-0.197248	0.38263	0.547655	-0.329393	-0.16388	-0.37526	-0.73324	0.152423	0.0205285
AARD	0.348856	0.256757																																				-0.802784	-0.227761
AARS	0.866924	1	-0.133784	0.128995	-0.0961035	0.339147	-0.290639	0.319397	0.267137	0.18675	0.118977	0.658568	0.730728	1.1587	1.27638	0.0244962	-0.0485925	-0.103472	0.405155	0.178907	0.0519817	0.0507465	0.0811388	-0.163635	-0.241376	0.00918455	0.178146	0.360305	0.210224	0.552855	0.397694	1.04954	-0.543411	-0.468617	-0.473416	-0.0641666	-0.0574162	1.9386	0.485427	-1.06525	0.56941	0.459171	0.527856	0.334613	-0.0890739	-0.156977	-0.13928	0.233514	0.0395949
AARS2	1.18038	0.756757								-0.00215808	0.195429	0.0415285	0.152126	0.320115	0.337063	-0.32739	-0.156744	0.0367543	-0.00476249	0.0956551	-0.00418686	-0.0305516	-0.0554005	0.016627	-0.171212	-0.265867	-0.313431	-0.189066	0.0717276	0.133888	0.118476	-0.459008	0.67221	0.71991	0.64556	0.164037	-0.351081			0.251589	0.315785	-0.06563	0.1098	-0.103863	0.0223816	0.0128115	0.835322	-0.0322426	-0.0468335
AARSD1	0.892478	0.837838	0.365405	0.0495706						-0.070609	-0.0831351	0.296922	0.212374	0.389442	0.445463	-0.0648704	0.105653	0.173579	0.557393	0.0864021	0.460336	-0.208366	-0.736966	0.0489096	0.0295443	-0.103093	0.331844	0.37468	-0.152528	0.202496	2.00886	-0.502725	-0.61623	-0.61623	-0.59069	0	0	0.339483	-0.0565321	-0.196534	-0.115698	0.08023	-0.02715	-0.00522469	0.00692095	0.00355224
AASDH	2.48314	0.891892								0.230206	-0.408107	-0.291679	-0.00508101	0.421298	0.378499	0.171179	0.240719	-0.0874607	0.329568	-0.0954379	-0.136268	-0.181528	-0.346109	-0.223398	-0.357592	-0.398585	-0.373005	-0.39416	-0.313321	-0.0463464	0.199861	-0.160399	-0.02561	0.818	0.8277	-0.0597649	-0.282139		0.835962	-0.520456	-0.0650317	0.0765	-0.011	0.121895	-0.0952829	-0.12544	-0.302187	-0.147926	-0.770026
AASDHPPT	1.58662	1	-0.0920126	-0.101697	-0.0318137	-0.441606	-0.249631	-0.113157	-0.0305183	0.0337305	0.181794	-0.149313	0.334718	0.156715	0.46704	0.413852	-0.17687	0.0367073	0.0166138	-0.183166	0.212904	0.00337182	-0.145299	-0.0776941	-0.102811	-0.0894593	-0.15208	-0.13141	-0.132995	-0.136423	0.175004	-0.118468	-0.134003	-0.217365	-0.0883044	-0.298049	-0.204908	-0.302707	-0.209333	-0.125983	0.0472334	0.03328	0.12419	0.0444047	0.055421	0.0463104	0.15169	0.629665	0.308105
AASS	0.702426	0.945946	0.0943557	0.0146085	-0.258175	1.15797	0.726191	0.0533426	0.547713	0.237587	-0.395459	-1.22248	0.357458	0.916991	0.66873	-0.494897	-0.773506	-0.900955	-0.172748	-0.0779149	-0.353651	-0.164818	-0.28342	-0.00974798	-0.130042	-0.399897	-0.249689	-0.0210402	0.238443	-0.387621	0.107392	-0.788239	-0.0129205	-0.0605675	-0.0719461	-0.101472	-0.293253	0.301784	0.310405	-0.894555	0.581992	-0.35148	-0.15256	-0.321076	-0.0611437	-0.00382026
AATF	0.656344	1	0.0168018	0.0369838	-0.00012978	-0.584336	-1.07408	-0.515018	-0.070597	-0.113342	0.656222	0.321384	0.28026	0.259184	0.202351	0.555414	0.338448	0.0925933	0.242868	0.162553	-0.102264	-0.227444	-0.338229	-0.306872	-0.580846	-0.473216	-0.426072	-0.465725	-0.348428	-0.403028	-0.584135	-0.015881	-0.403562	-0.185452	-0.192792	0.353688	-0.858501	-0.407266	-0.259257	-0.381389	0.107349	-0.17752	-0.57234	-0.165588	0.114334	-0.0244944	0.453596	0.397538	0.550477
AATK	1.35379	1	-0.110748	0.168489	-0.352694	-0.257634	-0.184301	-0.171623	-0.126046	0.0985921	-0.926147	-0.73802	-0.879313	-1.05181	-0.913034	-0.710038	-0.979703	0.277686	-0.897689	0.0737766	-0.14527	-0.165388	-0.298239	-0.271021	-0.310658	-0.218345	-0.170952	0.123685	-0.110455	-0.764107	-0.733773	-0.304871	-0.133034	-0.367745	-0.246181	-0.0939278	-0.51808	-0.0318712	0.0877214	-0.907195	-0.0193559	-0.39012	-0.01319	-0.146191	-0.108534	-0.0375904	0.793612	-0.119404	-0.0250879
ABAT	0.294033	1	0.277102	0.0551002	0.301817	0.97448	0.219239	0.41872	-0.798929	0.0543794	1.37046	1.82576	1.32376	0.331473	-0.21849	0.28991	0.850317	0.143482	0.681062	-0.17885	-0.280044	-0.235494	-0.422565	-0.635682	-0.212517	-0.402848	-0.483679	-0.400538	-0.0865293	-0.346629	-0.303832	0.211574	-0.421854	-0.317063	-0.284743	0.00218088	0	0.640813	0.920555	1.1625	0.403079	0.52946	2.47783	1.05612	-0.10813	-0.153225	0.0549942	0.0674352	0.269272
ABCA1	1.75821	1	-0.0262617	-0.00259264	1.33483	0.654448	-0.269304	0.562624	0.0413265	0.69014	1.22089	1.52908	1.46858	0.61973	1.75844	0.486367	1.50077	-0.344445	-0.362046	0.381903	-0.0199183	0.0684827	0.0205338	0.44573	0.489083	0.709369	0.567524	0.3075	0.372153	-0.764477	-0.759441	-0.348708	-0.0055	-0.13166	-0.18018	-0.0428854	0.0130446	2.55489	-3.70268	0.518376	0.0287806	-0.4219	0.1969	-0.284338	0.0560448	0.0144641	0.308013	0.0488686	-0.0308278
ABCA10	0.109335	0.418919																																				-1.23581	1.61151	-1.9658	0.134424	0.22019	-0.14445	0.0845143	-0.0557904	-0.0415075
ABCA12	0.42644	0.945946	-0.412497	-0.610169	-1.14161	-1.33789	-1.48943	-1.38309	-2.78691	0.454222	1.25669	-1.45999	0.452322	-0.3836	0.143991	0.548995	-0.0440626	0.801034	-0.397745	0.1509	0.171599	0.0928525	0.0484985	0.00819715	-0.103652	-0.0673099	-0.0802878	0.119582	-0.22778	0.24018	0.187745	-0.034615	-0.17837	-0.07968	-0.07426	-0.0901142	-0.185512	-0.497985	-0.69811	-1.66293	1.11724	-0.41596	-2.5065	0.0749471	0.00935738	0.0253004
ABCA13	1.04907	0.905405								0.0710241	-1.50618	-0.281657	0.661758	0.742941	0.0270853	0.863012	0.263862	0.373228	0.821645	-0.656006	-0.105575	-0.109148	-0.0870578	0.192089	1.01592	2.51417	2.43875	0.463791	0.119297	1.28811	2.4888	0.882993	-0.902865	-1.21373	-1.21218	0.0989896	2.06322	1.37095	1.22221	2.28993	-0.126267	-0.3523	0.28176	-0.964111	0.556036	0.495364	0.0799049	0.164278	-0.209
ABCA2	0.221239	0.945946	-0.0713928	-0.061041	-0.0210236	0.147053	0.11285	0.140875	0.0497378	-0.267384	0.197674	-0.508698	-0.464288	-0.231262	-0.695985	-0.296432	0.878302	-0.359275	0.396141	0.209529	0.0682491	-0.00620427	0.394691	0.291664	-0.172544	-0.643076	-0.345875	0.747953	0.756572	2.09001	2.9452	1.12124	0.077481	-0.398712	0.10342	0.171498	0.205258	0.262464	0.313694	-0.40463	0.335375	0.111095	1.1893	-0.0612993	0.113909	0.131464
ABCA3	0.363403	1	-0.28343	0.021302	0.0275851	0.0313699	0.187029	0.137661	0.403048	0.430253	0.188793	0.468119	0.433503	0.753461	0.622116	0.182677	0.454383	0.2369	0.900252	-0.153468	-0.234864	0.0466501	0.054824	-0.377158	-0.187815	-0.0872512	0.231075	0.154034	-0.0343659	-0.392779	-0.69779	-0.246809	-1.01268	-0.64147	-1.94537	0.115332	-1.18985	-2.64599	-2.14731	-1.99682	0.33192	-2.9747	-3.61289	-1.847	-0.544082	-0.232906	0.229563	0.360876	0.14223
ABCA4	0.0682243	0.972973	-0.175745	-0.227529	0.0180617	-0.061377	-0.00426344	-0.0867551	-0.00934933	-0.0354736	1.0474	0.665756	-0.34942	0.646241	0.551518	-0.359888	0.480831	0.341858	0.484575	0.0175805	-0.0279022	0.0598263	-0.0348885	0.0236029	0.254332	0.0921795	-0.0255085	-0.101662	-0.172007	0.528839	0.911879	1.01531	-2.08997	-2.31171	-2.45154	0.00114846	0			1.46244	-0.223554	0.13711	0.04472	-0.1742	-0.0222331	-0.0343438	0.0485946	0.125792	-0.0713802
ABCA5	0.618271	1	0.0521327	-0.252484	0.535317	0.192331	-0.051753	0.564841	0.435095	0.248792	0.81197	0.967795	0.89777	0.604792	1.12453	-0.552308	0.470465	-0.174117	0.385252	-0.366435	0.154885	0.00732569	-0.0295646	0.0524674	0.131694	0.0673492	0.0120154	-0.229304	-0.102625	0.56084	0.681745	0.548256	0.00159634	0.0648901	0.104578	-0.131103	-0.141561	-0.184616	-0.0949415	0.0185325	0.290138	0.52818	-2.01682	-0.118754	-0.0354798	-0.0735088	0.87222	-0.192581	0.142504
ABCA6	0.166598	0.932432	0.127419	0.313469						-0.473651	-0.285492	-0.146947	-1.13349	0.182625	-0.450914	-0.398693	-1.06774	-0.357516	-0.417819	-0.404101	0.0576057	0.118166	-0.076138	0.119454	0.0802838	-0.0411618	0.281342	0.323327	-0.21326	-0.0343601	0.596432	-1.63349	-0.48022	-0.3905	-0.35858	0.0056051	-0.0585132	0.198832	0.507296	0.159025	0.602334	0.54201	-2.96152	-0.030082	0.0949122	0.179357	-0.0957182	-0.0631635	0.353503
ABCA7	0.0713533	0.932432	-0.109144	-0.129044						0.680744	0.449857	0.0576619	-0.383561	-0.0468897	0.428615	0.659255	0.378897	0.634481	-0.0502062	0.146508	-0.410888	-0.135059	-0.00988287	-0.119723	0.0292448	0.0937248	-0.217477	0.0292448	-0.0654962	0.635311	1.57365	0.392667	-0.552801	-0.317603	-0.595484	0	0	0.10844	-0.0963439	0.0595172	0.0209241	-0.07148	-0.02689	0.0337179	-0.0962733	0.00488555	-0.0217402	0.455294	-0.144472
ABCA8	0.142912	0.945946	0.153148	-0.0538687	-0.0175617	2.89064	4.27809	3.5728	1.80229	-0.459405	0.381126	0.118762	-0.0643234	0.143782	-0.284793	0.283525	-0.457613	0.0241223	-0.634534	0.113174	-0.032067	0.24365	0.025467	0.138046	0.192379	-0.692632	-0.662645	-0.925275	-0.646629	-0.0697013	-0.0462555	0.249026	-0.651174	-0.601939	-0.393734	0.246295	-0.400107	-1.75658	-1.66715	0.141278	-0.0756668	0.73908	-0.56942	0.669829	0.182744	0.0570867
ABCA9	0.230957	0.905405								0.674946	0.402957	1.27455	0.453254	1.46035	0.343496	0.150546	0.588961	0.746866	0.790286	-0.381397	-0.199087	-0.185379	-0.308122	-0.165059	-0.273268	-0.652505	-0.570043	-0.244557	0.0362577	0.77514	0.654897	-0.314754	1.19431	0.1738	2.12203	0	0	0.0400024	0.627413	0.168463	-0.0366398	4.7388	0.63956	-0.0553699	0.00149326	0.000541576	-0.00453902	0.0388942	0.308328
ABCB1	0.203974	1	-0.0671884	-0.00406244	-0.00717947	-0.0652121	0.00775363	-0.0415582	0.00337354	-0.0483582	0.580373	0.983846	0.28388	1.33293	1.05403	1.07216	0.0943676	-0.593843	0.823185	0.0365737	0.210342	0.0735744	-0.0295191	0.211393	0.107871	-0.221987	-0.31737	-0.365181	-0.327369	0.141638	-0.0890844	-0.000563889	-0.86111	-0.20559	-0.80412	-0.460356	-0.194032	0.966657	0.869848	0.313858	-0.173135	-0.44047	0.03994	-0.141293	-0.05295	-0.109703	-0.112772	0.0203301	0.213005
ABCB10	0.129568	0.905405								-0.373302	-0.122874	-0.176726	0.0313627	-0.408595	-0.506203	0.115671	-0.125167	0.296708	-0.063757	0.0662398	0.0139083	0.152727	-0.17784	0.0599535	-0.210973	-0.628203	-0.550355	-0.819873	-0.0104516	1.39209	0.786192	-0.308695	-0.381318	-0.409412	-0.261386	-0.292823	-0.159331	-0.0851024	-0.30514	0.176858	-0.199298	2.9835	0.20473	0.0116513	-0.318665	-0.228811	0.060175	-0.0621263	-0.110133
ABCB11	0.176744	0.986486	-0.00691691	0.00746177	0.000522161	-0.0707612	0.0474819	-0.0430607	0.0260645	0.14672	0.436403	-1.0152	0.091081	0.52517	-0.510315	0.514285	0.171353	0.0913615	1.26197	-0.134427	0.348828	-0.0628269	0.189302	-0.292958	-0.0385885	0.0701878	-0.125146	-0.115947	0.0631123	0.0247382	-0.129831	0.455588	-0.425485	-0.347392	-0.413787	-7.0327e-05	0.0522554	3.16637		0.152709	-0.0669426	0.88823	0.03897	-0.0585648	0.0389137	0.311534	0.339961	-0.193333	-0.370242
ABCB4	0.209556	1	-0.0189185	-0.0211428	0.0133794	-0.0554876	0.00617173	0.00711319	0.183108	1.24468	-0.566001	1.78686	0.752207	1.2924	0.893287	-0.688278	1.11586	0.364928	1.14388	0.223698	0.0104136	0.0626429	0.0552982	0.0539225	-0.183056	0.00530728	-0.255257	0.0539225	0.0675074	0.208901	0.85322	2.17072	-0.157325	-0.0910482	-0.262735	-0.00275688	0	-2.61515	-2.483	0.147777	-0.12667	0.10089	3.0343	-0.0612642	-0.344984	-0.0640391	-0.145002	0.192612	0.26257
ABCB5	0.705981	0.851351								-0.1212	-2.09831	-2.85371	-2.47495	-2.8524	-2.90339	0.402775	-0.454434	0.00251885	-2.5198	0.105648	-0.112944	-0.180302	-0.0872163	-0.329782	-0.525789	-0.738695	-0.522548	-0.675415	0.0401448	-0.55327	-0.35627	0.0345896	-0.81978	-0.87076	-0.74958	-0.246729	-0.916186	-0.0454867	0.0455029	-0.735062	-0.0234808	0.28088	-0.03665	0.101707	-0.111562	1.46744e-05
ABCB6	0.1126	1	-0.0559872	-0.0105344	-0.0867212	0.155783	0.712125	0.102244	0.203031	-0.546595	0.358992	-0.180112	-1.52763	-0.11562	-0.260996	-0.651368	-0.351756	-0.323756	-0.926237	-0.0340104	-0.382439	-0.341503	-0.248153	-0.195708	-0.266543	-0.0515303	-0.0821186	-0.186816	0.0826363	1.2398	1.55291	-1.01212	-0.404362	-0.48775	-0.380138	0	0	0.113769	0.135655	-0.253809	0.0161014	-0.18177	0.07757	-0.144128	-0.039026	0.0893644	0.266303	0.538576	-0.208824
ABCB7	0.172865	0.945946	-0.0880655	-0.294108	-0.720971	-0.638208	-1.01092	-0.704284	-0.13228	-0.220372	-0.676334	-0.591507	-0.819885	0.0905958	0.139475	-0.667133	-1.00618	-0.0674654	-0.523004	0.198328	-0.163798	-0.0140884	-0.209116	0.173983	-0.140758	0.0848308	0.0261766	0.047961	0.0682111	1.57222	-0.762914	-1.63503	0.151622	0.233596	-0.082083	0	-0.0205682	-2.51457	-1.68365	-0.203235	0.222267	-0.08926	-0.60962	-0.258461	-0.130485	-0.0358207
ABCB8	0.0519439	1	0.181131	0.0742919	0.139494	0.173238	-0.067024	0.0740489	0.114654	-0.11183	1.08085	1.20337	0.678095	0.170161	-0.0230062	0.798029	1.41057	0.0110497	1.90812	-0.00491573	-0.0987086	0.269645	-0.230218	0.0911106	0.0893952	0.108154	0.14743	0.250041	0.0604751	1.68908	0.455526	0.823588	-0.132122	-0.174554	-0.0745537	0.000328134	0	-0.424498	0.501194	-0.0736257	0.0695253	-0.0352	0.03144	0.160982	0.14713	0.0944051	-0.226123	1.13232	-0.022958
ABCB9	0.54162	1	0.0851228	-0.0349179	0.0222978	0.0665408	0.356821	-0.0185501	-0.221154	0.136668	-0.122327	-0.524499	-1.39736	-0.77798	-0.710373	0.199466	0.710293	-0.348141	-0.398952	-0.143648	0.144542	-0.161384	-0.142154	-0.404239	-1.22816	-1.73241	-1.86828	-1.88309	0.17689	0.195714	0.839023	-0.336158	-0.0778464	-0.174328	-0.0565637	-0.434189	-0.390279	0.521193	0.582222	0.421019	-0.205405	1.82678	0.14938	-0.077902	-0.192803	-0.244882	0.233833	0.418932	-0.0466142
ABCC1	1.14131	1	-0.0831518	0.120349	-0.26377	-0.42936	-0.53134	-0.451945	-1.04955	0.329213	-0.175794	0.0358357	-0.225825	-0.355816	-0.418629	0.504567	0.549661	0.509021	0.649757	0.70778	-0.0541618	-0.167758	-0.199033	-0.179563	-0.0891853	-0.0929992	-0.103614	-0.158198	-0.198586	-0.255603	-0.170427	-0.0178941	-0.65153	-0.11721	-0.25934	0.236405	-0.117629	0.0143379	-0.378008	-0.463985	0.350271	-0.37159	-0.01652	-0.285908	0.0169759	-0.000885737	0.0858184	0.596327	0.0281311
ABCC10	0.340454	0.945946	0.161051	-0.0985587	0.282923	0.162768	0.148246	0.260252	-0.850207	-0.19972	0.125896	0.417836	0.581775	0.107586	0.00726223	0.00294149	0.386442	-0.257224	0.260172	-0.571687	0.00525221	0.136743	0.126318	0.2208	0.209507	0.109768	0.222486	-0.16657	0.0856355	0.205195	-0.111488	0.533436	-0.164949	-0.306916	-0.331083	-0.213545	-0.112518	1.04449	0.770672	0.117326	0.0653227	0.0512879	-0.0109006	0.0980881	-0.0538784	-0.00573585
ABCC11	0.200038	0.905405								-0.245947	-0.0574747	0.36094	0.658471	-0.0263821	-0.038623	0.161648	0.618844	0.0126151	0.972084	-0.156625	-0.0444395	-0.0185066	0.0388338	-0.0689768	-0.0752989	-0.00421577	-0.0353082	0.0214886	0.0045664	0.320972	0.685358	-0.0652741	-0.891211	-1.14196	-1.17221	0.0538653	-0.00772326	-0.373095	0.136723	-0.866758	0.0457184	0.13205	0.87942	0.240285	0.0342044	0.00292153	-0.1399	0.223173	0.249954
ABCC12	1.41362	0.905405								1.1568	0.374077	0.202998	0.734889	0.417741	1.3544	-0.143444	-0.324691	-0.573648	1.91984	0.15518	0.111132	0.249012	0.248278	0.265473	-0.310942	-0.577226	-0.779279	-0.572742	-0.770963	-0.24485	-0.337627	-0.13383	-0.0194745	0.362848	-0.0136016	0.00972295	-0.654064	-0.584521	-0.703689	0.153442	-0.0102576	-0.17345	0.86664	0.356707	-0.0792636	-0.165006	0.476524	-0.198117	0.0283974
ABCC2	0.455701	1	0.0196788	-0.564741	-0.197751	-0.191922	-0.320368	-0.281177	-0.0664614	-0.295127	-0.368756	-0.36081	-0.5555	0.329879	1.98275	0.930394	0.28052	-0.468675	2.25018	0.0418769	-0.0267282	-0.0191027	-0.280514	-0.152727	-0.0156002	0.0313108	0.159648	0.589197	0.186559	0.109975	0.346492	0.166986	-0.520239	-0.411329	-0.679539	-0.294222	-0.358406	-0.0311759	-0.150176	1.06824	0.560229	-0.16666	-0.2815	0.140598	-0.0617498	0.0730071	0.00136187	0.613353	-0.0797321
ABCC3	0.19074	1	0.0847022	0.0413014	-0.260571	-0.661219	0.779344	-0.388982	0.0913177	0.295301	0.0411145	-0.765986	-0.679885	-0.496711	-0.618178	-0.109482	0.391562	-0.593218	-0.970581	-0.203103	0.244156	0.2765	0.210691	0.166972	0.0724951	-0.0340316	0.00882385	0.0925561	0.070444	1.08663	-0.247064	0.92746	-0.0387763	0.0222729	-0.0455628	0	0.00823603	-0.473994	0.612735	-3.0386	0.266865	-0.00733	-4.08743	0.0450962	0.0478065	-0.00335054	0.0722902	0.0974701	-0.0325133
ABCC4	0.118077	1	0.0467544	0.23373	0.467717	0.332958	1.09023	0.490856	0.255304	-0.215326	-0.697861	-0.885273	-0.561419	-0.364988	-0.175783	-0.162191	0.0439013	-0.56226	0.0751595	0.0244752	0.10782	0.241655	0.21115	0.210513	0.296424	0.413947	0.253194	0.362328	-0.128748	1.85708	-0.0380403	-0.26624	-0.534313	-0.407875	-0.414306	0	0	0.433788	0.301874	0.0302097	0.0551456	-0.00022	-1.38664	0.0754993	0.0284697	-0.234096	-0.0827925	0.276981	-0.00136817
ABCC5	1.17177	1	0.477105	-0.226707	-0.199763	-0.189609	-0.102625	0.00154771	-0.101997	0.396965	0.0102326	-0.153381	-0.195631	-0.404039	-0.311609	0.624078	0.228616	0.0114702	-0.269679	-0.326474	-0.224211	-0.277647	-0.735109	-1.20929	-2.41337	-3.10641	-3.04113	-2.83344	0.0985214	0.17416	0.538942	2.46045	-0.64033	-0.54756	-0.54756	-0.743052	-1.84525	0.151389	0.389567	0.837783	0.316036	0.5204	-2.24696	0.0848583	-0.0779803	-0.0758579	0.615494	0.257925	0.0963024
ABCC6	1.42431	1	-0.018988	0.009464	0.00459929	0.0564417	-0.0709744	0.10065	0.0966098	0.146839	-0.498886	-0.210114	-0.407691	-0.658355	-0.406528	0.0729943	-0.432822	-0.478081	-0.566812	0.150398	0.0196572	0.173771	0.178802	0.205278	0.224909	-0.126557	-0.342368	-1.01863	0.0778432	1.30114	0.576858	0.46536	0.157724	0.288276	0.354546	-0.348098	-0.23916	0.123707	-0.463034	-0.161417	-0.399318	-0.27971	1.28574	0.286098	0.0900872	0.0779359	0.127524	0.0643341	-0.243775
ABCC8	0.624703	1	0.073012	-0.107587	-0.10997	-0.122074	-0.147119	-0.15363	0.224729	0.342938	0.103738	-0.287131	0.290467	0.434185	-0.0230228	0.635874	0.497009	0.905611	0.630167	-0.185914	-0.253038	-0.222913	-0.289441	-0.360166	-0.556566	-0.888013	-0.935806	-1.02849	0.0380377	-0.698801	-0.496266	0.139091	0.116632	-0.326612	0.0276846	-0.350926	-1.1138	-1.35342	-1.4101	-1.2377	-0.388704	0.64543	4.46222	-0.198042	-0.356098	-0.186752	0.910512	0.0370391	-0.135791
ABCC9	0.444874	1	-0.0122606	0.00915256	-0.0112686	0.0124279	-0.0356882	0.0154174	0.0836627	0.314708	1.19975	1.29559	1.85555	2.42221	1.98875	0.783958	1.49639	0.423878	1.49446	-0.206446	0.113826	0.136646	0.0177017	0.0107936	0.106371	0.136785	0.197797	0.569754	-0.0372158	0.0901194	0.19198	0.010683	0.00282646	0.148404	-0.04012	-0.154308	0.0313008	0.081692	0.187246	-0.0658184	-0.0977257	0.47981	0.07136	0.398909	-0.0256976	0.0301506	1.10847	0.181838	0.0678622
ABCD1	0.122083	0.932432	0.0797847	0.045705	0.0440201	0.0907683	0.148795	0.0419205	0.00570938	0.0850697	1.34738	0.506877	0.364712	0.780342	-0.0702693	0.695292	1.06487	0.704049	1.05818	0.139987	0.0127114	0.180899	0.205609	0.578001	0.284111	-0.974191	-1.24801	-1.91899	-0.408598	0.94104	0.590338	-0.102383	-0.925727	-0.538553	-0.659591	0.127113	-0.708291	-0.979966		0.377922	0.140968	0.07498	-0.85973	0.0440336	-0.0944665	-0.23486
ABCD2	0.0565891	1	-0.042351	-0.0101777	0.0223911	-0.0149397	-0.0189662	0.0801915	-0.0387628	0.500279	-0.144233	-0.47219	-0.343762	-0.0568606	-1.12528	-0.493845	-0.597484	-0.189593	-0.187559	0.131391	0.154284	0.00834588	-0.133856	-0.443314	0.0747309	-0.248498	0.150724	-0.401707	0.0517859	0.80222	0.446213	-0.448551	-0.276428	-0.205294	-0.209821	0	0.00788228	1	-0.0489096	0.159801	0.145333	0.05003	-0.05719	-0.0060253	0.00823805	0.153427	0.533097	0.350751	0.109673
ABCD3	0.365112	0.959459	-0.00910417	-0.365601	-0.176936	-0.298522	-0.879976	-0.173029	-0.220141	-0.141183	-0.0584967	-0.17527	-0.587563	-0.289998	-0.260072	0.336002	-0.181087	-0.130443	-0.342397	0.0876053	-0.195852	-0.0786928	-0.0300143	-0.136	-0.246204	-0.170866	-0.00313834	-0.0852309	0.0503563	0.575382	0.0216662	0.908305	0.351641	-0.205579	0.0831075	0	0	-2.26205	-1.57564	0.0581162	-0.120242	0.06493	-0.02979	-0.465778	-0.152184	0.0014062	1.21161	0.348229	0.535383
ABCD4	0.219057	1	0.186012	-0.0523682	0.12663	-0.162459	-0.0618326	0.0447572	-0.0234896	-0.0331714	-0.153185	-0.0707057	-0.492957	-0.327524	-0.9551	-0.233868	-0.0639463	0.141506	-0.322823	0.183495	-0.132406	-0.203498	-0.519661	-0.31803	-0.123088	-0.244245	-0.00521457	-0.316948	0.11035	-0.272943	1.29506	0.136493	-0.000233722	0.150803	0.137952	-0.107256	0.0677447	0.377931	0.31366	0.174288	0.317401	-0.08834	-0.36655	0.0631098	-0.0894041	-0.0838149	0.14962	0.662061	0.0205143
ABCE1	0.594115	0.945946	-0.119994	0.170501	-0.220877	-0.444778	-0.681798	-0.411613	-0.342249	0.02344	0.450549	0.430013	0.937405	0.692487	0.770554	0.513782	0.675566	-0.150698	0.623658	0.026973	0.0672984	-0.271162	-0.415038	-0.242114	0.0439028	0.146318	-0.0163018	-0.300808	0.0826387	0.999307	-0.681147	-3.24578	-0.4942	-0.20372	-0.29255	0	0	0.604755	-0.68429	-0.00639215	0.0186914	-0.10597	-0.03694	0.0789188	-0.17439	-0.119842
ABCF1	1.65327	1	-0.118615	-0.0396263	0.116866	-0.101741	-0.387881	-0.208365	-0.521018	0.475199	0.944991	0.964127	0.908061	0.942597	0.904817	0.529983	0.927403	0.249855	0.79317	0.226687	-0.130568	-0.00871596	-0.13297	-0.174946	-0.46878	-0.900433	-0.965964	-0.945049	-0.0631796	-0.277589	-0.489706	-0.118127	-0.708339	-0.881348	-1.20513	-0.0589288	-1.16763	0.102723	-0.0722039	0.410665	0.197908	0.57838	-0.5375	-0.181677	-0.188518	-0.0953253	0.0612902	0.2935	-0.00712481
ABCF2	0.453608	0.986486	0.0169596	0.177988	-0.00106754	-0.197067	-0.477736	-0.0909713	0.206803	0.0259537	0.524613	0.140687	0.124211	0.341376	0.687792	1.14623	1.24842	-0.102171	0.267477	-0.147637	0.0963078	0.0419745	-0.0571624	0.077198	0.265579	0.39654	0.47203	0.579583	0.0829879	0.115133	0.560179	0.345171	-0.198786	-0.31868	-0.204467	0.154188	-0.00105999		-2.39177	0.0195924	0.119294	-0.22098	0.22143	0.319056	0.0833758	0.0994208	0.189293	0.185208	0.0831347
ABCF3	2.28749	1	-0.065177	0.029151	-0.0249923	0.0127915	-0.215912	0.0964182	-0.0764999	-0.0565624	0.468318	0.444588	0.0644769	-0.0667773	-0.238471	0.626708	0.823282	0.528695	0.370861	-0.0947053	-0.0214739	-0.0224728	-0.0815597	-0.246711	-0.379381	-0.0970663	-0.0563229	0.227482	0.420234	-0.687111	-0.635314	-0.111107	-0.445289	-0.395007	-0.42439	-0.0546269	-0.334035	0.576223	0.684348	-0.00860451	0.100017	0.3624	0.7344	-0.207072	-0.019674	0.040879	0.262408	0.278516	0.460385
ABCG1	2.10636	1	0.0257599	0.570205	0.509037	-0.473151	-0.619809	-0.512293	-0.31248	-0.232905	0.115779	-0.31771	0.27884	-0.284733	-0.0992244	-1.35864	-0.745561	-1.08122	-0.701849	-0.157008	-0.294158	-0.0402238	-0.1595	-0.0595333	-0.272605	-0.400472	-0.485521	-0.287802	0.0939582	-0.325825	-0.43876	-0.278453	0.37204	0.09773	0.13576	-0.0393018	0.185998	-0.108084	-0.17552	0.11257	0.665123	-0.0756	0.2651	-0.116427	0.0167497	0.034941	0.205407	-0.0470038	-0.144566
ABCG2	1.14471	0.945946	-0.205989	-0.0994591	-0.709323	-0.880251	-0.571435	-1.32996	-2.34026	-0.144446	1.42526	1.01511	0.284166	-0.262451	0.662722	-0.113697	1.37052	0.0280355	0.0344519	0.0311415	0.132826	-0.0199552	-0.00892893	-0.0925107	-0.348993	-0.321073	-0.251702	-0.120252	0.254805	-0.538323	0.413687	-0.259747	0.225155	0.652933	0.402022	0.0592993	-0.217996	1.43183	2.30741	-2.01123	-0.369904	0.3263	0.3155	0.00963889	-0.137558	0.0100237
ABCG4	0.951251	1	0.0650478	0.0234433	0.0970062	-0.0696284	-0.160906	-0.0983309	0.167153	0.287448	-0.307165	-0.212393	-0.180282	0.0122573	0.251677	-0.138796	-0.0857466	0.00144135	-0.377112	-0.379852	-0.182639	-0.068306	-0.306081	-0.196223	-0.246216	-0.463085	-0.411468	-0.617188	0.0812047	-0.155188	0.0142227	-0.0753788	0.62223	0.34549	0.38662	0.04529	-0.30777	0.275263	0.25434	1.43828	-0.173796	0.19953	-0.0769	0.0747637	-0.0667417	0.0729563	-0.0588091	0.120356	-0.194516
ABCG5	0.172295	0.932432	0.0879955	-0.0433856						0.349391	3.10378	2.581	0.928977	0.0552118	0.888832	1.68499	0.419078	-0.225331	0.727229	-0.173391	0.34637	0.496091	1.16425	1.91232	1.75576	1.21141	0.774309	0.833917	-0.91503	0.924943	0.9938	0.200787	-0.517467	-0.342111	0.093522	0.0849501	2.09186	-0.192475	0.68425	-0.285055	-0.573999	-1.73964	-0.56088	-0.0903594	0.289431	-0.0325055	-0.182662	-0.090659	-0.392844
ABCG8	0.385336	0.905405								-0.73729	1.00343	-0.585351	0.645456	0.651267	0.774082	0.830438	0.36969	0.928335	1.83572	-0.31851	-0.235939	-0.0967045	-0.0647098	-0.639278	-1.91417	-2.31287	-2.27376	-2.51974	0.206146	-0.292286	-0.433614	0.0676249	-1.03674	0.48056	-1.98718	-1.02745	-1.93776	1.08049	0.371598	0.152112	-0.0443983	-0.29213	1.40827	-0.52562	-0.405746	-0.251006	1.37162	1.18111	1.96033
ABHD1	0.10483	0.851351								-0.382135	0.133783	-0.552626	-0.215528	-0.768227	-0.532552	-0.11145	-0.379805	0.217343	-0.551182	-0.303422	0.0683371	-0.168244	-0.0381832	-0.0745673	-0.383095	-0.111893	-0.0492809	0.0319429	-0.107027	0.262695	0.0495207	-0.677535	-1.33364	-1.3801	-1.3801	-0.0011843	0	0.646842	0.78606	-1.3349	-0.164565	0.12518	0.538	-0.0228732	-0.0871976	-0.0706341
ABHD10	0.131722	0.932432	0.18583	-0.102164						-0.328977	-0.399009	-0.313414	-0.229542	0.967079	0.880318	-0.158761	-0.534968	-0.0489199	-0.0590962	0.104131	-0.187763	-0.476651	0.135279	-0.497212	-0.049753	-0.511084	0.152981	0.450065	0.131484	0.0471931	-1.99188	-1.77386	-0.58237	-0.56545	-0.56545	0	0	0.35127	0.160032	0.249573	-0.141935	-0.10073	-0.06489	0.270351	0.0497047	-0.23429	-0.376468	-0.366603	-0.586914
ABHD11	0.160922	0.918919	-0.0857828	0.0665899						0.0881356	0.584908	0.0516433	0.117627	-0.395928	0.136761	0.594486	0.272756	0.311326	0.173934	-0.14289	0.715631	1.12056	1.01154	0.946061	0.850201	0.91481	1.29521	1.05518	-0.045931	0.591797	1.31707	1.67492	-0.18753	-0.15722	-0.18753	0	-0.000373213	-1		0.295665	-0.170668	-0.06424	-0.22021	-0.0565404	-0.00740674	-0.102359	-0.592696	0.487057	0.214387
ABHD12	0.179981	0.878378								0.197806	0.529393	-0.118052	-1.30704	-1.07772	-0.994086	0.518092	0.188777	0.215944	-0.371485	-0.258804	0.0752705	0.159232	-0.0670754	0.0210616	-0.064461	-0.0842461	-0.218155	-0.315879	-0.118919	-0.0814232	-0.333269	0.817808	-0.780714	-0.803262	-0.533004	0	0			-0.266979	0.363877	0.25115	-0.94728	-0.170923	-0.130473	-0.196197	-0.0999282	-0.106432	-0.07416
ABHD12B	0.878254	0.702703								0.467574	0.713778	0.498522	0.945929	1.19386	0.298964	-0.708431	0.610793	0.581518	0.667011	-0.459513	-0.174368	-0.305284	-0.398902	-0.438246	-0.424112	-0.201885	0.0371396	-0.128157	-0.24185	-0.589089	-0.532101	-0.12637	-0.38401	-0.0792274	-0.407514	-0.201876	-0.502807			-3.17781	-0.0783657	0.34775	-0.25165	-0.215982	0.0625941	0.0184972
ABHD13	0.435563	0.905405								0.255927	-0.193647	-0.549886	0.552935	-0.415497	-0.31564	0.229203	0.197768	-0.0677234	0.10693	-0.074716	-0.0354333	-0.0494153	0.0349838	-0.136238	-0.112011	-0.162137	-0.00168934	-0.211134	-0.297193	0.139629	0.323789	-0.196406	0.169719	0.114385	-0.0946087	-0.0311311	-0.379487	-0.341476	-0.440082	0.226075	-0.0780287	-0.41124	-0.52546	-0.402559	-0.00641687	0.128875	0.863931	0.915206	0.708489
ABHD14A	0.773402	1	0.298906	-0.043137	0.63389	0.841312	1.22744	0.805626	0.0987733	-0.0479707	0.442491	-0.222226	-1.20568	-1.55334	-1.53515	0.216775	0.0504174	0.325682	-0.870485	0.161223	-0.0356968	0.0513805	0.120937	0.525404	1.1674	1.20777	0.925052	-0.163693	-0.388438	-0.0282532	0.0943837	-0.0886583	-0.27449	0.31567	-0.204074	-0.00890555	-0.183572	-1.58965	-1.68557	1.03071	-0.0262004	0.76395	-0.54062	-0.27028	-0.0449132	-0.0730839	-0.0529135	-0.0955385	0.126326
ABHD14B	0.493653	0.905405								-0.105608	0.722561	0.0999298	-0.911421	-0.254158	-0.417784	0.892154	1.25814	0.611684	0.865807	0.196295	0.234318	0.449727	-0.0971541	0.435788	0.0493076	0.407254	0.0608033	0.108109	0.0302984	1.56039	0.598156	2.96974	-0.510586	-0.443875	-0.641498	0	0	-0.207723	-0.329267	-0.953026	0.184207	0.11328	0.06027	0.00486968	-0.0865165	0.0116001	0.0618032	-0.143669	0.0387713
ABHD15	0.289862	0.702703								-0.143449	0.0442696	-0.00578328	-0.245096	0.297476	0.0688125	0.215841	0.263993	0.119515	1.00393	0.628241	0.0223552	0.216043	0.221268	0.00607132	0.0308489	0.0654193	-0.0191392	0.036792	-0.214548	0.082064	-0.455582	-0.063043	-0.745165	-1.60718	-1.41257	0.0817674	-0.489501			0.376995	-0.0266319	-0.19554	0.0121	-0.424289	-0.00599024	0.162252
ABHD16A	0.345349	0.0945946																																						-0.652772	0.124365
ABHD16B	0.102681	0.0945946																																						-0.0353759	0.0712213
ABHD2	0.302913	1	-0.0692342	-0.149074	0.855935	-0.0508869	0.0631329	-0.00681827	-0.0232571	0.0630009	-0.122848	0.0268958	0.584244	0.461298	0.310382	0.224128	0.0144389	-0.0747459	0.50491	-0.698713	0.158231	-0.0420584	-0.115001	0.0362281	-0.190741	-0.596923	-0.536243	-0.674646	-0.358807	-0.121738	0.370481	-0.130634	0.84758	0.80631	1.11239	-0.978505	-1.30762	0.704261	0.728195	0.318403	-0.0211653	0.73807	0.47922	0.275732	-0.141694	-0.0666393	0.116253	0.107873	0.184032
ABHD3	0.509268	1	0.0240855	-0.328121	-0.116774	-0.37792	0.200119	-0.125867	-1.2861	-0.0687298	1.05849	0.819839	1.55029	1.59252	2.07975	0.862232	1.44643	-0.447843	1.32191	-0.311027	-0.0166395	-0.101032	-0.327595	-0.200335	-0.256499	-0.61809	-0.620683	-1.1564	-0.364453	0.376865	-0.0391086	-0.313902	0.50346	1.04988	1.01898	-0.159413	-0.549737	-0.0229095	-0.233151	0.265605	-0.0407766	0.89988	-0.62745	0.162645	-0.0492155	0.0655775	0.310622	0.543724	0.424308
ABHD4	0.678291	0.878378	-0.0131038	-0.351627						0.249998	0.550303	0.0355091	-0.765252	-0.816309	-0.888633	1.45748	0.290371	0.584253	0.00260408	0.223974	0.0888813	0.113939	0.145128	0.159085	0.0561062	0.128515	0.1634	0.278688	-0.522865	0.156227	0.575778	-0.163406	-0.15272	-0.45641	-0.36763	-0.39886	-1.89712	-0.654139	-0.634732	0.587908	0.394655	0.35757	0.22196	-0.422399	-0.048692	-0.0623842
ABHD5	0.776713	1	-0.111383	-0.308232	-0.0619331	-0.255137	-0.236963	-0.0146492	0.656748	-0.280218	-0.131638	-0.509967	0.340807	0.345529	0.421917	0.15573	-0.169601	0.201607	0.378516	-0.232713	0.149783	0.252802	0.313213	0.625486	0.871824	0.808689	0.965361	0.605308	-0.00301251	0.257024	0.412164	0.294018	0.0303999	-0.230419	-0.309686	0.000525303	-0.152619	1.31343	1.50583	0.0634559	0.397422	-0.11086	-0.17773	-0.0433673	-0.0447111	-0.00165419	0.00257866	0.255849	0.267777
ABHD6	0.806985	0.932432	-0.0367771	-0.0795213						-0.192953	0.0423001	-0.257909	-0.397625	-0.232627	0.0325114	0.135266	0.188402	0.0162771	-0.0809751	-0.435815	0.0149152	0.0458761	-0.0969581	-0.347366	-0.559564	-0.958752	-1.03128	-0.964326	0.139417	0.219843	0.288981	0.0785962	-1.13503	-0.75703	-1.33496	-0.405865	-0.493027	0.0280161	0.00366399	-0.485577	0.244251	0.31297	0.94994	-0.804394	0.133589	0.140213	0.419021	0.358147	-0.437559
ABHD8	0.443587	0.878378	-0.0416818	0.147928						-0.281827	0.0702669	0.159355	-0.66713	-0.118317	-0.558638	-0.0277322	-0.0365535	0.212408	0.364289	0.0661335	0.0612975	0.103524	-0.175343	-0.385286	-0.779246	-1.4154	-1.27036	-1.30896	-0.125088	1.18457	0.859417	0.0854176	-0.0350412	0.0829973	0.238094	0.542607	-0.113743	-0.581947	-0.69601	-0.104444	0.14466	0.237463	-0.13255	0.587665	-0.0721403	0.0334447
ABI1	0.805165	1	-0.10071	-0.121718	0.198343	0.231165	-0.285566	0.252877	-0.526539	0.239272	-0.0720553	0.0535645	0.570353	0.435087	0.137231	0.201308	0.580687	0.263436	0.245778	0.238094	-0.0791193	0.0849347	0.0262707	0.163007	0.18011	0.336167	0.352885	0.38304	-0.000512653	0.000669628	-0.270014	-0.124573	-0.168221	-0.550448	-0.58385	0.164357	0.341171	-0.317979	-0.30565	0.219349	0.270195	-0.04991	-0.54245	-0.794787	0.0974532	0.0234623	-0.208305	-0.140875	0.586405
ABI2	0.438702	1	0.0157589	-0.109749	0.00824938	0.428171	0.15244	0.523041	0.502649	-0.119585	-0.902803	-0.787977	-0.363667	-0.149019	0.148194	-0.666844	-0.936297	-0.262782	-0.0686	-0.533783	0.133099	0.105348	0.0155569	0.334306	0.0275258	0.183277	-0.140495	0.0242973	-0.169523	0.679169	0.949743	-0.122458	-0.430224	-0.269437	-0.418357	-0.211973	-0.918052	0.560592	0.435625	-0.689093	0.100698	1.19985	0.93201	-0.312274	-0.242741	-0.187537	0.299105	-0.010919	0.242002
ABI3	0.288081	0.905405								0.285936	0.109435	-0.00519114	-0.32042	-0.0277336	0.510274	-0.0581206	0.10139	0.325736	0.421018	-0.595893	-0.504006	-0.0469045	-0.126808	-0.0181727	-0.0953853	-0.442724	-0.470257	-0.415706	-0.413554	0.580015	-0.356874	1.34285	0.74798	0.84256	0.84256	0.358705	-0.0929618	-0.43929	-0.36493	-0.0462634	-0.460051	0.16557	-0.13988	0.157397	0.0905252	0.0525876	0.13111	0.180373	0.37493
ABI3BP	1.21475	0.878378	-6.50448e-05	-0.0877503						-0.055366	0.195692	0.283164	2.25679	4.38996	5.29072	0.974982	0.613802	0.259482	2.31807	0.277015	-0.0248316	0.150334	-0.0759245	-0.046941	0.160351	0.220228	0.328149	0.509258	-0.0222303	0.169698	0.523975	-0.0999384	-0.52589	-0.371248	-0.639692	0.113152	0.455183	-0.376189	-0.0633975	-0.373188	0.525124	-0.2918	0.05975	-0.154863	0.0563611	0.0273411
ABL1	0.781794	1	0.0298361	0.0640606	0.887532	0.687032	0.151053	0.980161	0.523966	0.244536	0.899301	1.05979	0.646091	0.318061	0.122482	0.11924	0.567284	0.122163	0.828336	0.122696	0.0198211	0.011395	0.0299061	-0.00461793	-0.107583	0.0430827	-0.0915282	-0.082526	-0.0355236	-0.020199	-0.228371	-0.145406	0.256093	0.320109	0.448275	-0.042805	-0.0248945	0.442348	1.50006	0.192684	-0.029811	0.39787	0.75837	0.255379	-0.00364492	-0.123316	0.118587	0.471938	0.745972
ABL2	0.164532	0.986486	0.212056	0.260084	0.373031	0.220428	0.0824466	0.20231	-0.0884533	0.364244	-0.960527	-1.18963	-0.84235	-0.733156	-0.798183	-0.631258	-0.43927	-0.12044	-0.902243	-0.244761	-0.0102102	0.02821	0.118136	0.157892	0.215107	-0.0266983	0.318261	-0.0902634	-0.00272033	0.129548	-0.479151	0.446717	-0.71344	-0.65587	-0.37842	-0.0913388	0.027958		-0.7176	1.02949	0.176059	-0.02958	-0.20792	0.217202	-0.151001	-0.0712523	-0.0766668	0.128216	0.118429
ABLIM1	0.434993	1	-0.590081	-0.607869	-1.46871	-1.46092	-2.0016	-2.34091	-2.50092	-0.0032846	-0.88356	-1.99219	-2.3711	-1.90522	-1.43273	-0.503799	-0.668824	-0.295677	-1.81242	0.0426011	0.0145472	0.106606	-0.376153	-0.0126237	0.0187308	-0.235469	-0.346373	0.0363463	0.00288011	2.67979	0.974891	0.469699	0.811249	-0.422257	1.01854	0.000815018	0.0373596	-1.8131	-1.03521	-0.468055	0.156448	5.23465	1.8226	0.57066	0.382011	0.205374	0.0299347	-0.0218981	0.127062
ABLIM2	1.16297	0.945946	0.0371156	-0.0732446	0.0323883	0.0938212	0.11964	-0.0865342	-0.148582	0.496823	0.132537	-0.359075	0.387276	0.181729	0.396972	0.313286	0.114514	0.0641602	0.395554	-0.736517	0.0171293	0.107202	0.0374195	0.309149	0.235685	0.145224	0.119019	0.0250538	0.574228	-0.101366	0.332314	-0.0596602	0.63543	0.13618	0.57251	0.475918	0.357138	0.356581	0.237827	-1.53526	0.649232	-0.03006	-0.11979	0.0794167	0.195859	0.249439
ABLIM3	0.707875	1	0.00886829	0.0359995	-0.145721	-0.46258	0.556564	-0.588409	1.92116	0.378361	1.13318	1.22715	0.422088	0.550709	0.246798	0.592812	1.03424	0.572762	1.11727	-0.471673	0.124162	0.0571238	0.0734954	0.0149049	0.231304	0.748902	1.04568	1.00455	1.34476	0.313518	0.705082	0.181067	0.106748	-0.194628	-0.239992	-0.141535	0.50024	-0.104615	0.184223	1.69619	0.556294	0.25187	0.34213	0.291742	0.242015	0.207867	0.605237	0.069946	0.665172
ABO	1.03535	0.945946	-0.00935211	-0.0744082	0.0672313	0.0152224	0.0714315	0.0300679	-0.0442188	-0.420437	-0.0847834	-0.0626856	0.182211	-0.307412	0.32836	0.166263	0.3439	0.115999	0.146446	0.0675257	0.057854	0.0854611	0.256787	0.444796	0.455465	-0.246931	-0.685739	-1.4241	0.182466	-0.620968	-0.948423	-0.199935	-0.591576	0.327167	-0.241903	0.254674	0.0554356	-0.194726	-0.337129	0.173368	-0.0819749	-3.47952	0.22081	0.0968252	-0.0965058	-0.102194
ABR	0.310764	1	-0.0123118	-0.0317194	0.160486	0.00268656	0.384031	-0.00575877	0.164161	0.167567	1.26712	1.21919	0.752936	0.558997	0.479094	0.440657	1.4994	0.0655476	1.4034	0.262884	-0.0157218	-0.135582	-0.148092	-0.13884	-0.131506	-0.229875	-0.114397	-0.219776	0.0347	0.568045	0.189493	1.96451	0.164776	0.128235	0.08526	0.0183265	0.160333	-0.209923	2.60881	1.63007	0.241108	-0.00198	-0.10544	-0.00650774	-0.149886	-0.201164	0.528208	0.248758	0.309515
ABRA	1.46884	0.905405								1.46807	0.531234	1.06622	0.549858	0.458355	1.42691	2.36498	0.982946	-0.00974735	2.06202	-0.263102	-0.324351	-0.00971516	-0.294356	0.212677	1.50136	2.48243	2.68471	1.88106	0.287323	0.537993	0.29457	0.000367649	1.75865	-0.31028	1.26249	0.440791	1.81869	0.869939	0.78149	0.153259	-0.121741	0.87886	-0.06319	-0.139899	0.246316	0.140667	0.00498895	0.413146	0.582188
ABT1	0.128389	0.918919	-0.0720533	-0.0163881						-0.1016	0.0247475	0.0929411	0.286194	-0.435879	-0.508052	0.40715	0.272298	0.194644	0.0813588	-0.313872	-0.0526078	-0.350828	-0.0767376	-0.143257	-0.240889	-0.298306	-0.409177	-0.441598	0.0503906	0.123904	0.156165	0.148681	-0.703352	-0.576572	-0.536288	-0.0190441	0.15662		1.35755	0.735236	-0.196921	-0.17313	0.00232	0.183353	-0.0815647	-0.0517723	0.0634381	-0.247935	-0.182068
ABTB1	0.830461	0.905405								-0.22714	-0.438497	-0.235042	-0.46654	-0.0257395	-0.310412	-0.198337	-0.012885	0.114282	0.100699	-0.0848911	-0.0262659	0.20667	0.113499	0.78046	1.32273	1.52275	1.51578	0.930659	0.339149	0.636978	0.395351	0.651665	-0.468586	-0.537055	-0.332291	0.0861358	1.08364	0.250375	0.356988	0.716692	0.108834	-0.23007	-0.10826	-0.695371	0.277202	0.141233	0.214503	-0.122393	-0.221317
ABTB2	0.088111	0.945946	-0.0842707	-0.0640388	0.62706	0.0129458	-0.140242	-0.203256	-0.15467	0.899452	1.99068	1.82911	1.21144	1.27536	1.02698	1.33514	1.92927	0.411613	2.72511	0.420214	0.0681327	-0.247436	-0.161515	-0.211082	-0.152003	-0.138706	0.0949867	-0.127718	0.110035	1.9333	0.86048	1.40145	-0.306833	-0.512476	-0.484364	0	0	-0.296718	0.541894	0.754186	-0.0960066	-0.0855	0.04273	0.0809198	-0.154466	-0.273648
ACAA1	0.637869	1	0.179115	-0.102077	-0.138459	-0.189869	-0.410382	-0.111475	-0.135296	0.00101191	0.370199	0.224649	-0.201981	-0.409779	-0.573889	0.21606	0.0348756	0.0548604	0.0403139	0.191532	0.171996	0.274519	0.188461	0.411146	0.149046	0.0368368	0.0504116	0.115716	0.171597	-0.316825	-0.629182	-0.336495	0.27409	0.3181	-0.01987	0.247067	-0.70873	-0.0873622	0.108716	0.506576	0.0341498	-0.21782	0.1537	-0.0929698	0.0190235	-0.087519	1.98298	-0.0543392	-0.514805
ACAA2	0.395535	1	-0.145678	-0.140397	0.0879456	0.18349	0.3943	0.332534	0.525126	0.079683	0.00676722	-0.412386	-0.317329	-0.0880512	-0.312176	0.356435	-0.474182	0.118872	-0.0972221	-0.171871	0.132317	0.124729	-0.126415	0.164676	0.0357244	0.00730711	0.134545	-0.0911877	-0.11681	1.38782	1.76765	0.343666	-0.168343	-0.051866	-0.0142215	0.0464394	0.019409	-0.64054	-0.468197	0.506239	0.157456	0.1341	-0.25203	0.173974	-0.0111578	-0.0944984	-0.330232	-0.334389	-0.139309
ACACA	0.355597	1	-0.0141238	-0.130279	0.120398	-0.319567	-0.4344	-0.274549	-0.453736	0.321572	-0.0838195	-0.167563	-0.062259	-0.38115	0.180067	0.245956	-0.365633	-0.718395	0.0508759	-0.207945	0.435376	0.518266	0.894416	1.00175	1.03253	0.679559	0.521278	0.677372	0.0262088	-0.238807	0.596345	1.20528	-0.218236	-0.371601	-0.474862	0.361998	2.11994	-0.151137	-0.533616	-0.779867	0.272085	-0.05811	0.03279	-0.18777	0.0736023	0.0155899	0.0844279	0.513801	0.299737
ACACB	1.05796	0.945946	0.127448	-0.101657	0.179611	0.148883	0.373411	0.189833	0.0216704	0.123252	-0.603319	-1.03056	-1.35031	-1.2184	-1.08444	0.152376	-0.625467	-0.235193	-1.18469	-0.462354	-0.0264932	-0.0521761	0.00356681	0.0124061	-0.024123	-0.139748	0.0772613	-0.179269	-0.406935	0.210994	0.0485104	0.0772715	-0.220102	-0.304552	-0.567656	-0.268926	-1.00827	0.0416086	-0.0212192	-1.9131	0.083733	0.376091	-0.00167192	-0.255065	0.125945	-0.312347
ACAD10	1.269	0.932432	-0.175013	-0.282589						0.0219281	-0.31213	-0.405074	-0.465978	-0.144255	-0.000131865	0.0593552	0.20535	-0.0842505	-0.319029	0.409228	0.120742	0.205768	0.117748	0.563306	0.921789	0.757644	0.421184	-0.118496	-0.0943938	-0.0309637	0.120148	0.1526	-0.274708	-0.168144	-0.351299	-0.0952232	-0.0739358	-0.0903288	-0.325074	-0.62788	0.105857	0.34418	0.4835	0.42756	-0.00666086	-0.0798776	0.0221288	-0.238677	-0.23961
ACAD11	1.7303	0.472973																																				-2.17117	0.329444	-1.5982	0.0571438	-0.28493	0.04707	-0.376691	-0.0936985	-0.0737435	0.0850111	-0.0352248	0.238516
ACAD8	0.617334	0.932432	0.151515	-0.0798931						-0.0379318	0.465628	0.177422	-0.0725558	-0.504173	-0.547747	0.959424	1.10456	0.266078	0.613031	0.089382	-0.183979	-0.0948152	0.00148371	-0.0581766	-0.279553	-0.847997	-0.596845	-0.272605	0.55173	-0.0668606	-0.122602	-0.311077	-0.640012	0.495155	-0.122771	-0.340485	-0.40396	-0.814421	-0.842988	0.168644	0.0787975	-0.25057	0.28076	-0.0282381	0.332225	0.213896	0.109483	0.502643	0.56702
ACAD9	0.435759	0.905405								0.139628	-0.103063	0.0231082	-0.0510893	-0.0251221	0.0841953	0.27377	0.30049	-0.251009	0.0850587	0.167929	-0.0061418	-0.163561	-0.107545	-0.283472	-0.251846	-0.0416536	-0.0972789	0.142771	-0.311662	0.93847	0.409449	0.0693968	0.266983	0.0876552	0.121274	-0.034378	-0.237055	-0.639797	-0.681753	0.350051	0.112016	0.30423	-1.3882	0.266491	-0.138019	-0.122643	0.152046	0.378166	0.246446
ACADL	0.353324	1	-0.021285	0.00492472	-0.0848356	-0.121164	0.0506248	-0.0896086	0.0771093	0.0139314	-0.118441	-0.0381741	-1.47027	-1.54962	-1.472	-0.155819	-0.640847	-0.0774128	-1.18346	-0.0400308	0.0323782	0.0513327	-0.0769672	0.0946192	0.18603	-0.00670849	0.0806225	-0.101263	-0.118342	0.0238518	-0.435739	-0.597635	-0.314253	-0.110104	-0.180348	-0.0491847	-0.233842	-0.297276	-0.190584	-0.898398	-0.0306103	0.7253	-0.08427	0.388751	0.0997023	0.0182332	0.327527	1.19005	1.38663
ACADM	0.679866	1	-0.121809	-0.182722	-0.223366	-0.51301	-0.0726789	-0.303294	0.0885297	-0.378805	-0.115959	-0.0858029	0.104924	-0.638446	-0.647469	0.27599	-0.221948	0.18141	-0.366591	-0.68375	-0.133314	-0.118236	-0.275427	-0.0974923	0.0528199	-0.228988	-0.169493	-0.158434	-0.272784	0.0198699	0.0227086	0.131759	-0.20134	-0.18559	-0.07637	-0.319704	-1.01014	0.0811025	-0.301639	-0.0474478	-0.0169637	0.23649	-1.03043	0.051768	-0.0598305	0.0509869	0.436275	0.364634	0.599969
ACADS	0.967339	1	0.0181405	-0.114705	0.0745733	0.229921	0.212947	0.0379072	-0.0170817	-0.0397383	0.547632	0.343327	-0.622896	-0.248283	-0.358102	-0.036183	0.213607	0.220308	0.219334	-0.33663	-0.147422	-0.11935	-0.173502	-0.0853786	0.0226542	-0.20986	-0.105646	-0.113605	0.0853259	0.70739	-0.0161868	-0.281571	-0.0289186	0.0418271	-0.0102307	-0.0939398	-0.710989	0.0442497	0.0891767	-1.04138	-0.239746	0.206617	-0.356088	0.0569752	0.0423504	-0.0990528	0.38827	0.26282	-0.0821592
ACADSB	0.089335	1	0.0418262	-0.0793717	-0.153373	-0.0716156	-0.0748688	-0.307089	0.673597	0.162344	0.245067	-0.541567	-0.45021	-1.33876	-0.838505	0.850397	0.497993	0.228444	-0.535139	-0.362337	0.105927	0.232111	0.402237	0.134113	0.30695	0.614019	0.477179	0.185643	0.0331082	0.357533	1.98768	1.14313	-0.366308	0.113888	-0.396619	-0.0889216	-0.000410468	-0.639824	0.73252	-1.33818	0.296588	0.05363	0.20339	0.792147	-0.115611	0.049409	-0.0926062	0.059214	-0.139349
ACADVL	2.53801	1	-0.116808	-0.250931	-0.0463985	0.0470489	0.827813	0.105203	-0.553131	-0.121981	0.382479	0.356651	-0.283109	-0.171344	-0.230804	-0.2863	0.063771	0.289588	-0.0420811	0.0689762	0.137495	0.0063912	-0.119056	-0.140794	-0.191412	-0.297741	-0.271619	-0.393873	-0.443322	-0.223049	-0.463321	-0.0458042	-0.46501	-0.64992	-0.3542	-0.174858	-1.18699	-0.160199	-0.127723	-0.208622	0.170792	-0.2964	-0.47418	0.0201413	-0.070171	0.0111707	0.657528	0.0109627	0.685178
ACAN	0.164392	0.756757								0.225716	0.461231	0.612108	0.47239	0.354738	0.338329	0.0990137	0.492198	0.886959	1.00905	-0.210201	-0.0165421	0.148357	0.00410607	0.115116	0.0313768	-0.139267	-0.0859217	-0.662182	-0.187013	-0.0216599	0.178209	0.195354	-0.17225	-0.20217	-0.11072	-0.0377095	-0.313288			0.0711196	-0.358447	0.12941	0.01284	-0.182668	0.0933945	0.0125843	0.25934	0.426352	0.137805
ACAP1	0.274594	0.756757								0.313701	-0.104031	0.484657	-0.0696563	0.326644	0.28739	-0.459001	-0.0704195	-0.1327	0.0490559	0.32754	-0.00350986	-0.0582245	-0.250694	-0.248928	-0.344687	-1.07438	-1.21304	-1.39866	-1.29749	-0.126744	-0.87434	0.520336	-0.0716097	-1.38768	-0.877047	-0.240585	-1.44452			0.509658	0.0630789	0.57167	-1.76893	0.399307	-0.272069	0.0249332	1.02103	0.663713	1.07884
ACAP2	2.34458	0.756757								-0.394472	-0.548734	-0.536354	0.0246555	0.405106	0.473488	-0.640559	-0.469143	-0.274048	-0.106754	-0.336263	0.0239474	0.0626116	-0.2005	0.122988	0.182447	-0.156717	-0.0945925	-0.514904	-0.00298514	0.287102	0.216422	0.153164	0.51	0.7118	0.6207	-0.385061	-0.264997			-0.183722	-0.216666	0.12644	-0.169	0.262474	0.195013	0.0905169	0.711294	-0.0128978	0.265276
ACAP3	0.098601	0.756757								0.731368	0.793404	0.519517	-0.107733	0.199313	-0.0935999	0.976532	1.64292	0.781694	1.24114	0.00612382	0.122591	0.0232044	-0.0258046	-0.0701516	-0.0831896	-0.111336	0.112181	-0.113392	0.120057	0.421971	-0.310229	1.4384	-0.158936	-0.153218	-0.194283	-0.00161829	0.0359988			1.14777	-0.188625	0.17714	-0.22085	0.152529	0.0800741	-0.103276	-0.0808182	0.144408	-0.0728649
ACAT1	0.575738	1	-0.0202305	-0.0697312	-0.53055	0.0713249	-0.409392	-0.0323472	0.384884	0.178859	-0.488064	-0.271655	-0.548102	-0.875741	0.159374	0.327796	-0.376875	0.168212	-0.486075	-0.12985	0.384533	0.175143	0.452489	0.13291	0.0312702	-0.090914	0.0702292	-0.158369	0.114099	1.90268	0.147402	0.199048	-0.25238	-0.176319	-0.228848	-0.0473405	0.211042	-0.817598	-0.982376	-0.335252	0.215422	-0.74086	-0.19004	0.0695156	0.101711	0.129875	0.104847	0.0748416	0.0771369
ACAT2	0.934757	1	0.141699	-0.127558	0.000827367	0.192134	0.480544	0.113477	0.553289	0.0890402	-0.924176	-0.0183139	0.356029	0.837065	0.703114	-1.43334	-1.61337	0.0361757	0.748892	0.15193	0.0802748	0.144517	-0.0383402	-0.125318	-0.253422	-0.0201091	-0.137886	-0.18686	0.0968038	0.386375	-0.129503	0.399178	-0.506312	-0.598059	-0.519903	-0.0401511	-0.046893	-0.0480054	-0.62547	1.12146	0.0385476	0.32276	0.1672	-0.236842	0.057495	-0.0041238	-0.0413781	0.162571	-0.144385
ACBD3	1.33792	1	-0.133894	0.06043	0.0987687	0.32954	0.124783	0.248489	0.225256	0.286954	-0.00363927	0.121888	0.40661	0.800743	0.836378	-0.122891	-0.142836	0.0856719	0.077589	-0.917547	0.0594001	0.155487	0.116663	0.118245	0.0244371	0.019458	0.0125836	-3.76881e-10	-0.163469	0.728745	0.899215	0.63244	-0.121896	-0.124135	-0.143319	-0.119141	-0.0941521	0.269424	0.287065	0.747636	0.290455	-0.08496	-0.32225	0.0756599	0.00279631	-0.00500475	0.0224089	0.0634862	0.125561
ACBD4	1.83716	0.932432	0.0780912	0.0260539						-0.102385	0.118176	-0.0915444	-0.985821	-0.259856	-0.331872	0.186096	0.520011	-0.0026369	0.521908	-0.105021	-0.0516088	0.1724	-0.0567209	0.375303	0.64926	0.29838	-0.0574982	-0.649055	-0.108476	-0.102963	-0.196806	-0.156444	-0.0547222	-0.0488117	-0.0956705	-0.125798	-0.282841	-0.0698432	0.0224702	-0.886759	0.100644	0.36133	-0.47392	-0.635818	-0.132255	-0.0956788	-0.227824	-0.11774	0.129746
ACBD5	2.02688	0.905405								-0.283679	-1.03784	-0.361776	-0.745714	-0.677387	-0.579593	-0.325952	-0.470958	0.33152	-0.619333	0.333357	-0.69412	-0.56061	-0.594133	-0.663365	-0.751396	-1.94095	-1.09494	-1.25472	0.571372	0.391998	0.622028	0.252148	-0.49537	-0.52071	-0.63966	-0.332516	0.162163	0.11371	0.0391095	0.0147947	0.0455666	0.9075	-0.1435	0.0224522	-0.00390226	0.0273634	-0.169952	0.0035763	0.0588037
ACBD6	2.3221	0.851351								0.0233289	0.472235	0.170709	-0.441715	-0.442269	-0.345855	0.513653	0.482204	0.314267	0.0703117	0.100856	0.0770403	0.127829	0.199961	0.0616588	0.0665183	-0.0308082	0.0487504	0.0179733	0.169581	0.0959952	0.250922	0.140195	-0.159888	-0.698012	-0.687949	-0.0317768	0.525711	0.0977824	-0.0629415	-0.493606	-0.193287	-0.2831	-0.2412	0.370418	0.00136811	0.0471473
ACBD7	0.214844	0.418919																																				0.109451	-1.28224	0.0413595	0.238755	-0.09703	-0.9696	0.176576	-0.00727741	0.0261453
ACCS	1.08927	0.905405								0.256826	0.311159	0.00564169	-0.178119	-0.627092	-0.892113	-0.159694	-0.486399	-0.260712	-0.151501	-0.264592	-0.105377	-0.0806277	-0.0108429	-0.165132	-0.356752	-0.486387	-0.298514	-0.519267	-0.286311	0.0999799	-0.211696	0.133163	-0.40735	-0.11782	-0.33016	-0.399211	-1.13441	0.244102	0.245993	-0.628499	-0.0388955	0.25148	-0.70223	-0.258621	-0.193556	-0.107001	-0.0727418	-0.141805	0.449932
ACCSL	1.10211	0.243243																																								0.02986	0.26058	-0.578748	0.0477462	-0.00939611
ACD	1.0514	1	0.315769	0.283159	-0.307473	-0.393443	-0.805022	-0.481913	-0.00529395	-0.0379398	0.908715	0.648232	0.641688	0.472775	0.140336	-0.266467	0.25579	0.111028	0.613605	0.217314	-0.000390101	-0.247216	-0.352774	-0.684242	-0.779133	-0.677005	-0.714903	-0.603603	-0.353531	-0.526369	-0.67148	0.116876	-0.547186	-0.906726	-0.916861	-0.0930012	-0.919026	-0.93292	-1.6014	-0.204624	-0.27743	0.08952	-1.65786	-0.316764	-0.0369137	0.12616	0.154047	-0.0085605	-0.0110266
ACE	1.06302	0.945946	0.048097	-0.0307346	0.0158714	0.100211	0.156711	0.144449	0.0770295	-0.228439	0.355148	0.58432	0.825933	0.307434	0.837599	0.533134	0.728262	0.321681	0.801682	0.927562	-0.0659664	-0.171246	-0.00366218	-0.017993	-0.0193653	-0.348244	-0.349624	-0.370838	0.111186	-0.247043	-0.269194	-0.119119	-0.1121	0.4877	0.3546	0.244119	-0.401698	0.0633422	0.122358	0.174635	-0.0816234	-0.21984	-0.4603	0.0947896	0.0638148	-0.0128612
ACE2	0.138076	0.932432	0.0266332	0.032004						0.267316	-0.719696	-0.327796	-0.0992226	-0.393732	-0.00664526	-0.492876	-0.700675	-0.276329	0.0229079	0.300272	-0.244109	-0.118578	-0.232008	-0.198076	-0.0787771	-0.548262	-0.604846	-0.608974	-0.194663	0.15989	-0.185758	1.79891	-0.4253	-0.30139	-0.23011	-0.363091	-0.879471	0.225584	-2.70272	-3.32434	-0.045028	-0.37045	-0.09079	0.0181372	-0.0390585	-0.134124	0.0135059	-0.0699106	-0.161471
ACER1	0.953439	0.702703								0.494319	0.0858539	0.673677	-0.522557	-0.0349901	0.542327	-0.212165	0.476212	0.311069	1.22885	0.0888733	-0.241186	-0.332604	-0.268901	-0.201595	-0.433897	-0.189081	-0.105655	-0.111125	0.154297	-0.304484	-0.207165	0.169201	0.42852	0.47008	0.36574	0.253882	0.0308023			-0.0820072	-0.514523	0.04849	0.21376	-0.320258	0.0335076	-0.0431077
ACER2	0.103388	0.243243																																								-0.1258	-0.45621	-0.0962293	-0.0729438	0.00785176
ACER3	0.107808	0.756757								-0.20905	0.302924	0.240745	0.101963	-0.41827	-0.232336	0.153369	0.195565	-0.198534	-0.160183	-0.0962573	0.266546	-0.00473356	-0.51857	0.305992	-0.00125835	-0.148235	0.092559	-0.173546	0.0880221	-0.693648	0.108306	1.93347	-0.304731	-0.193026	-0.239506	0	-0.0200048			-0.949229	-0.0403725	-0.06536	0.32371	0.0144439	0.00345316	0.218095	0.208075	0.260595	0.286811
ACHE	0.0930154	1	0.024202	0.0217396	-0.0286906	0.123902	-0.0297879	-0.0368462	0.0931234	0.105695	1.43811	3.0237	1.76765	2.1609	1.77847	0.563001	1.52708	-0.448457	4.52664	-0.159882	-0.23557	-0.260769	-0.135811	-0.164597	-0.274672	-0.00152585	-0.171451	-0.0961627	0.0474414	-0.554483	0.483551	-0.0778022	-0.742841	-0.282407	-0.913769	0.0141695	-0.0180618	1.19372	0.79706	1.22721	-0.093284	-0.66907	-3.30113	0.0937497	-0.0518359	-0.151004	0.348782	0.298062	0.685772
ACIN1	0.139845	0.986486	0.0193771	-0.0386731	0.591481	0.029156	0.264028	0.104124	-0.214793	0.245843	0.56457	0.281735	-0.0939342	-0.314933	-0.470698	0.440175	0.691788	0.3738	0.630788	0.319361	0.0764981	0.358597	0.126423	0.0422282	0.109973	-0.142512	-0.0288549	-0.248821	-0.101366	-0.548435	1.00365	1.74979	-0.54707	-0.46535	-0.25875	0	0		3.66838	0.0617237	-0.0130254	-0.69786	-0.47445	-0.327504	-0.104752	-0.141405	0.895701	-0.162925	0.493889
ACKR4	0.519293	1	-0.0268013	-0.079636	0.0434795	-0.0057085	0.15366	-0.0932363	0.0716556	0.255798	0.362593	1.37868	0.65978	0.185214	0.0998482	0.268381	0.435329	0.63003	0.164908	-0.0759197	-0.257872	-0.129024	-0.0869798	-0.225941	-0.10188	-0.086743	0.646831	1.40826	-0.0613466	-0.127372	0.192484	0.174674	0.465394	0.0899097	1.04388	0.00169507	0.0130762	0.821755	0.875504	-0.843553	-0.256034	1.64529	-0.09386	1.30834	0.505653	0.499482	0.599853	1.6348	0.275031
ACLY	1.07562	1	0.0274046	-0.0706057	0.285388	0.118411	-0.0304784	-0.00444174	-0.122191	-0.085461	-0.629995	0.122596	0.442931	0.514921	0.4782	-0.411152	-0.246511	0.196148	0.960006	-0.0342777	0.036257	0.0537184	0.0934923	-0.0160133	0.215391	0.278266	0.255405	0.240683	-0.142497	-0.42969	-0.508166	-0.0083167	-1.39832	-0.681534	-0.974819	-0.0169745	-0.0983904	-0.169925	-0.531589	1.15466	0.494415	-0.83581	0.42671	-0.05783	0.146701	0.207686	0.0324806	-0.0658394	-0.235818
ACMSD	0.057007	0.851351								-0.604244	0.023127	-0.865131	-0.989143	-0.370214	0.0770871	-1.31811	0.66925	-0.879576	-0.44069	-0.35576	0.305679	0.399256	0.0238317	-0.103512	0.0859804	-0.354651	-0.375908	-0.294824	0.119338	1.14366	0.231518	1.05637	-0.388364	-0.294836	-0.336446	0.00838699	0.298134	0.348269	0.626552	0.133896	-0.012783	0.0155	0.49432	-0.157205	-0.00516775	-0.127756
ACO1	1.53048	0.905405								0.143737	0.753825	0.546541	0.30532	0.0893354	0.214959	0.497214	0.976707	0.301176	0.625768	0.122908	-0.190488	-0.02821	-0.169978	-0.0422311	-0.128722	0.11449	-0.00886407	-0.0948398	0.0284342	-0.223659	-0.380216	-0.18525	-0.11294	-0.31801	-0.36024	-0.192882	0.0532362	0.209329	0.166452	0.729902	0.279496	0.241124	0.278888	0.0899876	0.132216	0.0270134	-0.0966713	0.0211842	0.331874
ACO2	4.36523	0.945946	-0.228525	-0.41132	-0.188753	-0.182081	-0.336453	-0.17783	-0.153223	-0.150196	-0.321565	-0.207872	-0.382481	0.150755	0.171931	-0.193054	-0.205902	-0.310155	0.0284729	0.0814188	-0.257253	-0.0621557	-0.08185	0.166519	0.262709	0.292528	0.296443	0.295637	0.219878	0.232162	0.258522	0.0976188	-0.292961	-0.143588	-0.204043	-0.516534	0.247991	0.693381	0.644053	-0.31631	0.209403	0.6283	-0.3089	0.306498	-0.0369869	-0.0201653
ACOT1	0.230123	0.418919																																				-0.952776	-0.882237	0.388574	-0.0585514	-0.2608	-0.12656	0.0429155	-0.212418	-0.116934
ACOT11	1.4287	1	-0.389404	-0.0945308	-0.948072	-1.06264	-1.09692	-1.19931	-1.10088	0.311162	0.129087	0.226263	-0.556084	-0.279405	-0.879061	0.268965	-0.483627	0.017564	-0.898963	-0.00402479	-0.0747678	0.118836	0.24716	-0.103183	-0.310437	-0.58861	-0.419903	-0.652077	0.0762053	0.787092	0.267065	0.206697	-0.39786	-0.58505	-0.46973	0	-0.143515	-0.0974793	-0.0799093	0.29117	-0.0293191	0.7667	-0.36747	0.486237	0.634004	0.446853	0.0931481	-0.139564	0.0256031
ACOT12	1.71103	0.851351								0.281049	0.204078	-0.259138	-0.482006	-0.299103	0.0149524	-0.703931	-0.133659	-0.669181	0.0918774	-0.0229625	-0.1348	0.0163337	-0.0819965	0.218267	0.372737	-0.14052	-0.187118	0.132251	0.0486597	-0.0648837	0.0679631	-0.267801	0.66935	0.40648	0.94345	0.969636	0.77418	-0.029798	-0.228017	0.168786	-0.141301	-0.2428	-0.4756	-0.11953	-0.011925	-0.00999865
ACOT13	1.15917	0.648649								-0.073301	-0.45814	-0.724288	-0.349953	0.505304	0.899837	0.171023	-0.0837448	-0.121642	0.0802638	0.0921595	0.0552278	0.00838812	-0.0654684	-0.0939295	-0.197612	-0.163619	-0.201142	-0.677034	-0.097267	0.761439	0.163602	-0.00649511	-0.359293	-0.130512	-0.249105	0.0135194	-0.222735			-0.740136	0.296108	-0.04476	-1.19537	-0.0117643	-0.134372	0.197621	0.26123	0.206042	-0.31333
ACOT2	0.728663	0.405405																																				-0.444587	-0.504381	0.198236	-0.009336	-0.546454	0.339465	0.0439929	-0.100084	-0.178517	0.220411	0.277939	0.496555
ACOT4	0.306202	0.905405								0.364195	0.533028	0.885777	0.463701	0.118636	0.173388	0.920643	0.997941	1.02932	1.25177	0.069395	0.0375222	-0.0209594	0.11914	0.00736697	0.128861	-0.132036	-0.0049323	-0.223932	0.055952	0.127974	-0.108687	0.245054	-0.810615	-0.650175	-0.718909	-0.0839006	-0.328746	-0.164674	0.0120831	-0.638772	-0.117629	-0.28466	-0.06211	-0.140675	0.101776	0.0443945	0.928441	0.358984	0.223978
ACOT6	0.728201	0.824324								0.112598	-0.113857	1.01777	-0.784619	1.66403	-1.30911	0.310058	0.246639	0.907418	0.136342	0.109327	-0.452881	-0.298483	0.017403	-0.0176155	-0.620411	-0.264436	-0.251872	-0.557218	0.307162	3.02204	0.0850934	0.34534	-0.42965	-0.42965	-0.42965	0	0	-0.479808	1.49099			-0.0234	0.6466	-0.155836	0.0487881	-0.102666
ACOT7	1.60038	1	-0.098951	0.0673245	0.186698	-0.064566	-0.513113	-0.444796	-0.138963	0.0184372	0.987553	1.31422	0.864138	0.831107	0.347776	0.594424	0.803057	0.322037	1.24221	0.373154	0.0836051	0.0224518	0.0228995	-0.0593059	-0.452979	-0.804033	-1.07899	-0.909223	0.297766	-0.148136	-0.107206	-0.151136	0.2369	0.4675	0.4402	-0.21063	-0.912091	-0.429507	-0.222652	0.276379	0.0742557	0.52564	-0.65136	-0.331598	0.130859	0.0460122	0.0150477	0.429215	0.441025
ACOT8	0.234097	0.945946	0.163154	0.210743	-0.180263	0.101132	-0.00473167	0.154202	0.670984	-0.234246	0.27645	0.00227051	-0.319538	-0.0113683	0.144716	0.0761272	0.105395	-0.125961	0.0983592	-0.201131	-0.0797673	-0.204282	0.239922	-0.461638	0.131398	-0.506032	0.188229	-0.0249053	-0.0592727	1.54024	-0.219505	-0.243765	-0.75326	-0.68713	-0.80176	-0.0924681	0	0.671377	-0.0182622	-0.0770389	0.232125	-0.07809	-1.41286	-0.659412	0.111516	-0.0828451
ACOT9	0.285166	0.932432	-0.0726079	0.217448						0.243858	0.347783	0.459725	0.60194	0.689482	0.655859	-0.299506	-0.223751	-0.0518725	0.372751	0.12413	-0.22892	-0.287337	0.00325298	-0.303323	-0.22892	-0.129385	0.124716	-0.240416	0.0406451	-0.630194	0.202748	0.325469	0.14313	-0.086	-0.086	0	0	2.12199	-1.62803	0.916095	-0.0512254	-0.2598	-0.53924	0.0385185	0.123894	-0.114587	0.390437	0.34833	0.184182
ACOX1	1.43331	1	-0.0268889	-0.0197469	0.0423409	-0.0120808	-0.091147	0.0312445	0.107056	0.376279	0.447964	0.480111	1.01402	0.371938	0.760237	0.553749	0.670248	0.194833	-0.0251344	0.249836	-0.00969633	0.0778896	0.22188	0.500323	0.899074	0.966774	0.601731	-0.0804376	0.39185	0.00583269	0.244861	0.0493615	0.552548	0.430677	0.354479	0.388443	0.632766	-0.853148	-0.19001	0.34116	0.133837	-0.305716	-0.0136475	0.00754992	0.111253	-0.0447526	-0.0359984	0.20581	0.0561703
ACOX2	0.34257	1	-0.0856987	-0.24471	1.09516	-0.163277	0.0267565	0.377174	0.171103	-0.256913	-0.769883	-1.21892	-1.53305	-1.09832	-1.41075	-0.0466914	-0.466285	0.0955033	-0.311516	-0.0720316	0.118999	0.165554	0.235876	0.165167	0.199327	0.255796	0.0613768	-0.12434	-0.270976	0.188611	0.520228	0.446476	0.101246	0.0683134	-0.0954117	0.0483572	-0.198863	0.438965	0.354871	-2.86484	0.237217	-0.32823	-0.7686	0.0648621	0.0895466	0.0276393	0.110759	0.157513	-0.164818
ACOX3	1.51797	1	-0.0901251	-0.0480277	-0.295724	0.358775	0.167455	0.428558	0.591449	0.14367	-0.116068	0.17934	-0.55413	-0.655622	-1.21593	-0.0874182	-0.697832	0.426061	-0.323996	0.368279	-0.197362	-0.0818332	-0.0140601	0.0418746	0.550715	0.603258	0.860913	0.581491	0.51961	0.358051	0.347926	0.0408437	-0.29517	-0.32897	-0.35673	-0.0680705	0.465828	0.0881418	0.00669246	0.701651	0.106687	0.08999	0.66941	-0.26347	0.0653576	0.0681662	0.0686795	0.0361477	0.30851
ACOXL	0.507099	0.918919	0.0304261	0.0672911						-0.840123	-0.499872	-0.472634	-0.270695	-1.49375	-0.312862	-1.45418	-0.223998	0.0228063	-0.221062	0.207128	-0.0146994	0.00479876	-0.163646	-0.029944	-0.275555	-0.662241	-0.630147	-0.916496	0.0609392	0.123012	0.195089	1.43087	-0.460031	-0.417041	-0.562747	-0.371876	-0.414086		1.52477	-1.56899	-0.0232276	0.49293	-0.93405	-0.238617	0.0158591	0.0147557	-0.0671962	-0.220411	-0.175031
ACP1	0.802042	0.972973	-0.0143788	0.133181	-0.0606944	-0.157511	-0.0578983	-0.0562555	0.402205	-0.0790877	-0.200034	-0.365291	-0.0322798	0.0460419	0.123839	-0.0756684	-0.114691	-0.04761	-0.438023	0.768873	0.0283892	0.0268892	0.164563	-0.270393	-1.08909	-1.67609	-1.98555	-2.75002	0.823172	-0.723973	-0.522256	-0.0667051	0.68948	-0.38326	-0.15267	-0.827997	-1.28313			-0.587517	-0.0971437	-0.05374	-0.98419	-0.202938	0.0468579	0.174114	2.43299	2.0802	0.292464
ACP2	0.465243	0.945946	-0.0262542	-0.0790826	0.278832	0.545066	0.866586	0.580341	-0.0346424	0.101936	0.68412	0.71218	0.465157	-0.116604	-0.295297	0.48638	0.833905	-0.312867	0.331541	0.150598	-0.015941	0.486768	0.755256	1.54406	1.97071	1.7091	1.55125	0.960472	0.0950376	0.490774	0.866877	0.195462	-0.0124559	-0.0980875	0.0350734	-0.00292368	0.255365	0.944594	0.913166	0.087258	0.129911	0.40178	-0.38043	0.0714926	0.132582	0.0800211
ACP5	0.0506341	1	0.0888237	0.106081	-0.151947	-0.166605	-0.224542	-0.183286	-0.394305	0.0340756	-1.27398	-0.936172	-0.485086	-0.294188	-0.55563	-0.257719	-0.0611625	-0.442673	0.191141	-0.114972	0.352396	0.149202	0.147088	0.423696	-0.0393581	0.201812	0.0283287	0.0223049	-0.0618509	0.712019	0.102879	-0.024996	-0.709469	0.253573	-0.542163	0.0219856	0.022095	0.0462937	0.39927	1.47775	0.331737	-0.36483	-0.07411	-0.215852	-0.0635616	0.0420771	0.236616	0.225708	-0.362779
ACP6	3.01524	0.932432	-0.123184	-0.143768						0.131843	0.20367	0.383117	-0.604432	0.100062	0.200164	0.303954	0.0326056	0.13765	-0.233125	0.244156	-0.170031	-0.0433503	-0.0832337	0.0358671	-0.00595244	-0.0742311	-0.0522052	0.0266577	0.358529	-0.24732	-0.0648354	-0.0387383	0.114327	0.0964463	0.00981569	-0.0397104	-0.175014	-0.121085	-0.0515443	-1.72131	0.233656	-0.2177	-0.251	-0.131497	-0.0202108	0.00535648	-0.172061	0.0101841	-0.0795161
ACPP	0.525956	1	0.0575213	-0.0143982	-0.121998	0.0613933	0.544764	0.0866681	0.156625	-1.27213	-1.02227	-1.22669	-0.60088	-1.1296	-1.27508	-1.49788	-0.72193	-1.11542	-0.169537	0.181622	-0.212104	-0.0315062	-0.012405	0.481512	0.740003	0.974115	1.28482	0.365059	0.405223	0.214474	0.320342	-0.00102105	0.39297	-0.25075	-0.01113	0.00956121	0.038419	0.104506	0.18335	-0.139463	0.0347019	0.25828	0.3066	-0.130923	0.431258	0.243609	-0.665745	-0.343698	-0.123936
ACPT	0.117487	0.905405								-0.103788	-0.0388631	0.0458767	0.1194	0.0148672	0.14205	-0.119482	0.33313	0.0612417	0.252331	0.398839	0.252242	0.234905	0.537266	0.310151	0.312514	0.345198	0.563297	0.659256	-0.0377457	0.183593	0.972748	0.246166	-0.63996	-0.65561	-0.60028	0	-0.110175	-0.218209	0.0344641	0.291596	-0.319757	-0.57545	0.14269	-0.0166551	-0.043832	-0.0233328	0.595965	0.430246	0.340585
ACR	0.801595	1	0.0712818	-0.161171	0.146003	0.0193254	-0.0836305	0.121429	0.00447516	0.575915	2.38798	0.88336	0.893581	0.542063	1.47474	-0.132037	1.03175	1.69105	1.32913	0.136502	-0.214678	-0.046834	-0.23371	-0.0777648	0.181617	0.122978	0.125394	0.245205	-0.0405652	0.147541	-0.0403899	-0.0837305	-0.33785	0.27041	-0.14058	-0.0855765	-0.86157	-0.506726	-0.384818	0.0970168	-0.239005	-0.34221	0.3178	-0.760089	0.0863844	0.0218724	0.994775	0.426402	0.384678
ACRBP	0.0732597	0.905405								1.32867	1.07596	0.15879	0.501159	0.319169	1.43048	0.867711	1.34411	1.37193	-0.122877	0.0485405	-0.143134	-0.111633	0.0424429	-0.186963	-0.149643	-0.0404143	-0.209827	-0.256672	0.0789091	0.155179	0.0860647	-0.349522	-0.579498	-0.530943	-0.474499	0	0.0115222	0.955146	-1.99139	-0.117719	-0.275255	0.47485	-0.09325	-1.02367	0.0506008	-0.117266	-0.0800714	-0.0892739	0.131019
ACRC	0.143755	0.851351								0.959964	-0.0592876	0.0130084	-0.117178	0.274264	0.100303	-0.327094	-0.0255859	0.0752207	0.475636	-0.264227	0.0302077	-0.103143	-0.141424	-0.113156	-0.0026569	0.200422	0.325375	0.151074	-0.127422	0.0509889	0.0641954	-0.238333	-0.03422	0.13704	0.13704	-0.055548	0.563737	4.22561	-0.119616	0.619057	0.0424245	-0.63518	-0.08443	-0.0988189	-0.130772	-0.0358382
ACRV1	0.0747995	1	-0.0492468	0.0163705	0.058372	-0.030465	0.00663918	0.0359787	-0.0540743	0.128347	-0.0702855	-0.178034	0.272743	-0.258191	-0.0144047	-0.0852352	0.203721	0.199175	0.388341	0.0622971	-0.0327761	0.0771178	-0.0482062	-0.0364643	-0.122697	0.0332214	-0.182734	-0.0587937	-0.0641642	0.324545	0.346892	-1.27435	-0.03543	0.27778	0.14902	0	0	-0.337035	0.611547	0.150294	-0.0967806	-0.116375	-0.191607	0.0770367	0.165111	-0.124948	0.565981	0.648245	0.882915
ACSBG1	0.0580107	1	0.0494394	0.150814	-0.103206	-0.10489	-0.11957	-0.147462	-0.0962309	-1.63138	-0.330329	-0.64551	0.519203	-0.955921	0.198115	-0.224432	-0.203507	0.545713	0.531181	-0.218072	-0.282773	-0.129956	-0.116212	-0.141789	-0.185462	-0.119922	-0.0395284	-0.0259088	0.0462107	0.580149	0.885971	-0.0505681	-0.338008	-0.285649	-0.298308	0.00458199	-0.0855531	0.160465	-2.13386	0.474431	-0.131499	-0.01029	-0.24792	0.0162138	-0.00847628	-0.198056	0.25915	0.118166	0.138868
ACSBG2	0.0938924	0.878378	-0.0666186	0.036674						-0.0079065	-0.849259	-1.27983	-0.489815	-0.383962	-0.321607	-1.1135	-0.390219	-0.190511	-0.548652	0.486139	-0.151234	-0.300892	-0.257854	-0.170574	-0.311586	-0.238337	0.0459659	0.336386	0.168648	0.470867	0.774056	-0.256258	0.14869	-0.59183	-0.78011	-0.0161796	0.0722681	-0.438414	-0.625756	-0.440952	-0.364603	0.22362	-0.08921	0.0659578	-0.359633	-0.0710624
ACSF2	0.195224	0.932432	-0.0749348	-0.897422						0.00761848	0.622189	0.737178	-0.982386	-0.0507829	-0.372328	0.335736	-0.0623296	0.458822	-0.222379	-0.0111695	-0.167125	-0.0430425	-0.0763013	-0.124801	0.0287509	-0.3579	-0.171355	-0.283068	-0.0936743	0.497521	0.065732	1.14182	-0.370565	-0.222253	-0.486832	-0.000820402	-0.00152816	-0.442005	-4.08037	0.350113	0.623228	0.06753	0.10241	0.288863	-0.0883092	-0.0480513	0.444106	-0.0161111	-0.0995121
ACSF3	0.0896342	0.756757								-0.286323	-0.0311276	-0.150019	-0.10772	-0.219548	-0.230716	-0.202807	0.364789	-0.751192	0.274235	0.133462	-0.391265	-0.349645	-0.197308	-0.20987	0.124667	-0.443429	-0.0697236	-0.331206	-0.0136548	-0.295643	0.418459	0.842634	-0.238883	-0.23778	-0.319092	0.00206743	0			-1.01265	0.260486	-0.13333	-0.056	0.117391	-0.145091	0.068528	0.496502	0.220501	0.824761
ACSL1	0.303293	0.918919	-0.182644	-0.362941	0.890444	0.689507	0.952579	0.599714	1.32478	0.0385538	0.189966	-0.466816	0.104185	-0.169178	0.109135	0.697122	0.227805	0.029032	-0.0750653	-0.296117	-0.773272	-0.23846	-0.180338	-0.17373	0.0818125	-0.386484	-0.263502	0.00699773	0.167457	-2.16562	-0.40495	-1.09381	-0.11385	0.00867	-0.39261	0	0			-0.239196	0.340775	-0.18174	-0.24064	0.253634	-0.0205394	-0.0666338
ACSL3	0.760698	1	-0.400733	-0.120895	0.370003	0.282251	0.163008	0.0663006	-0.544844	-0.0553505	0.280376	0.79605	0.940476	0.685513	0.721175	-0.350217	0.121531	-0.321811	0.51176	-0.172897	-0.052777	-0.100372	0.340531	0.629407	0.78788	0.863791	0.782059	0.066164	-0.469624	0.217465	0.786605	0.610533	-1.40372	-0.38148	-1.42728	-0.616546	-0.630467	-0.204497	-0.189971	-0.326857	0.167255	-0.27225	1.05674	0.138856	0.0136808	0.0105634	-0.130096	-0.0961649	-0.356404
ACSL4	0.210491	0.932432	-0.179513	-0.102386	-0.299139	-1.13099	-0.582289	-0.896842	0.45712	0.172466	-0.347679	-1.01454	-0.0402422	-0.0841511	0.159139	-0.282188	-1.03623	-0.529878	-1.07328	0.107513	0.342496	0.217106	0.28839	0.350939	0.239201	0.125844	0.275349	0.256602	0.0769796	-0.0223243	-0.237491	0.36665	0.070763	0.155131	0.124997	-0.031928	-0.049709		-4.29278	1.92256	0.316005	-0.29398	-0.33681	-0.07668	-0.0346585	0.0276108
ACSL5	1.66537	0.932432	0.139485	-0.0724998						-0.106762	2.02134	2.01043	1.33126	0.724151	1.02888	0.599146	2.11634	-0.535039	1.71436	0.455041	0.032705	0.507591	0.462255	1.31051	1.6332	1.24244	1.09904	1.65954	0.0696777	0.169665	-0.116894	-0.0269587	0.23519	-0.133258	0.104579	0.297058	0.0606631	-1.43113	-1.62687	0.139001	0.164848	0.68899	-1.79813	-1.59126	0.125623	0.00751214	0.387468	0.793172	0.559608
ACSL6	2.32865	1	0.0713554	0.03966	0.0134691	0.0400955	-0.0183539	0.0440164	0.104902	0.376989	-0.649547	0.0924225	-0.0249698	-1.00536	0.0192992	-1.0084	-0.436228	-0.361692	-0.0568681	0.66262	-0.0155195	-0.0382034	-0.140465	-0.449588	-0.63441	-0.916719	-0.654987	-0.337903	-0.112964	-0.0949132	-0.0553307	0.0918623	-0.837861	-0.311339	-0.359527	-0.629165	-0.985049	0.348487	0.354271	1.79988	0.0110199	0.2583	0.7472	-0.432551	0.00448018	0.0335003	0.0507703	0.621013	0.119035
ACSM1	0.933882	1	0.0713938	0.0289864	0.0507534	0.132492	0.0668939	0.0765137	0.151581	0.0923542	-0.983169	0.23609	-0.432348	0.299194	0.362397	-0.156769	-0.441584	-1.06612	-0.510043	0.371194	-0.0994675	-0.257001	-0.310877	-0.291371	0.204242	0.100997	0.116017	0.0250045	0.226453	0.295484	-0.448541	1.66318	0.591111	0.220707	0.508651	0.137414	0.172432	0.124418	-0.0412536	0.154983	-0.0956356	0.0149	0.65482	0.186752	0.333874	0.128855	-0.331873	-0.370172	-0.49432
ACSM2A	0.173585	0.756757								-0.55098	-1.42264	-0.933094	-0.801416	-0.923212	-0.750257	-1.26079	-0.370105	-1.46359	0.0877878	-1.32522	-0.0212476	-0.151963	-0.661467	-0.143263	0.514359	1.35392	1.33677	-0.324072	-0.167776	-0.073388	-0.421623	-0.212875	-0.691286	-0.123835	-0.429584	2.38638	2.73879			-0.038517	-0.117069	-0.08124	-0.06875	0.319659	0.786128	0.991753	1.19862	0.463513	0.18126
ACSM2B	0.0700287	0.324324																																						0.607433	-0.487857	-0.36381	-0.08539	0.0954277	-0.119877	-0.0163639	-0.178232	-0.167084	-0.298899
ACSM3	0.106387	1	0.207055	-0.0414064	-0.15108	-0.00450214	-0.0206234	0.0528326	-0.0529795	-0.568061	0.125973	0.431536	-0.411615	1.01346	1.69868	0.816284	0.544094	-0.94165	0.539744	0.965145	0.310868	0.259453	0.087963	0.320473	0.216492	0.164076	0.363199	0.118644	0.0447448	1.48688	1.77204	0.2805	-0.314176	-0.275802	-0.282691	0	0.00196315	0.257646	-1.89745	-2.07729	-0.127762	-0.33323	-0.98669	-0.0939966	0.00890505	-0.0816658	-0.116018	0.269766	0.246763
ACSM4	0.130468	0.175676
ACSM5	0.174366	0.878378	0.0866327	-0.0698596						0.1225	-0.0703946	-0.650939	-0.13681	-0.54248	-0.5026	-0.551234	-0.910373	-0.0548809	-0.0520886	0.131999	-0.110369	-0.0529168	0.00349831	0.162711	-0.0939364	0.00824399	0.127826	-0.172511	0.0551529	2.65501	1.76	0.0656052	-0.51436	-0.470912	-0.399962	0	0.00527444	-0.135808	-0.105743	1.15739	0.132358	0.0543257	0.0702317	0.107386	0.0737601	-0.0758564
ACSS1	0.05753	0.905405								0.173617	0.936376	0.519776	0.184734	0.51022	0.343844	-0.458044	1.48701	-0.734217	1.64981	0.0193857	-0.0254059	0.0392377	-0.26901	-0.071866	-0.033596	-0.316404	-0.129225	-0.107199	0.0527525	-0.198366	0.457475	-0.725107	-0.359903	-0.333813	-0.255164	-0.104628	-0.617702	-1.38992	1.33678	-0.128821	-0.110707	-0.17907	0.26753	0.112685	-0.071677	-0.038193	-0.00438668	-0.190865	-0.061357
ACSS2	0.290342	0.891892								0.110146	-0.807443	-0.506345	0.0544988	1.20182	1.2619	-0.949768	-0.786631	0.0550536	1.07799	0.201989	-0.114215	-0.206743	-0.219716	-0.288425	-0.759054	-1.61035	-2.02539	-1.87339	0.159352	-0.570565	-0.474078	0.489184	-0.754293	-0.430151	-0.581354	-0.126194	-1.5459	0.662965		-0.754149	0.43064	-0.56411	-0.03479	-0.0231692	-0.705156	-0.723744	-0.106425	0.389933	0.0226686
ACSS3	0.151508	0.878378	-0.283441	-0.110145						-0.137274	-0.0181494	-0.192908	-1.00067	-0.823565	-0.732315	-0.0514645	-0.42202	-0.0260343	-0.337928	0.0689196	0.393071	0.133394	0.17282	0.173243	0.242804	0.0495947	0.138862	0.211674	0.0924882	0.761279	0.66631	1.18065	-0.407097	-0.300429	-0.43736	0	0	0.470446	0.295598	0.148691	-0.0497693	0.63798	-0.01685	-0.147026	-0.17531	-0.210004
ACTA1	0.176663	1	0.0532295	0.0588264	0.0233317	-0.00445604	-0.118122	-0.0474951	-0.0822142	-0.65622	-0.192485	-0.398655	-0.444924	-1.40024	0.289615	0.178825	-0.132992	0.381874	0.85967	0.00837441	0.0329307	-0.133075	-0.23607	-0.480654	-0.792442	-0.835171	-1.13986	-0.834448	-0.400685	-0.694355	-0.382835	-0.518945	-0.585282	-0.400335	-0.473159	-0.183592	-0.309212	-1.54528	-1.36708	2.44419	-0.218755	-0.14616	-0.1306	-0.1137	0.0444737	0.0210637	0.907536	1.0174	0.910005
ACTA2	0.502187	0.986486	0.0480697	0.119925	0.219065	0.97374	0.552736	0.781464	1.14863	-0.0542926	-1.57987	-1.06197	-1.01976	-0.0682221	-0.154625	-0.550413	-0.795411	0.390469	-1.4936	0.776829	-0.288043	-0.357513	-0.52217	-0.45309	-0.569356	-1.05795	-0.851327	-1.22543	0.076296	0.623961	0.605563	0.406377	-0.00547	1.0958	0.83426	-0.134453	0.312443	-6.76421		0.559766	0.991123	0.53637	-0.28185	0.210104	0.395323	0.383345	-0.1089	0.786476	0.469548
ACTB	6.69035	1	-0.203788	-0.105412	0.0558389	0.0870537	-0.0104579	-0.0210135	-0.0572551	0.114778	0.115274	0.429558	0.0813911	-0.00683137	-0.0847125	0.0176725	0.0766825	0.0696464	0.309818	-0.125514	0.0446227	-0.468857	-0.160615	-0.287784	0.0768887	0.162541	0.0112382	0.0701878	0.00127757	1.03058	1.63759	-0.94629	-0.645921	-0.549551	-0.581225	0	-0.00174878	-0.998219	-1.17263	1.04789	0.0758084	0.11858	-0.64062	-0.142933	0.140858	-0.245029	0.104423	0.325535	0.601329
ACTBL2	0.471627	0.418919																																				-0.663224	0.139551	1.2628	0.0392831	0.20997	0.08016	0.0944239	0.0136049	0.0308682
ACTC1	0.420796	0.851351	-0.166375	-0.073408	0.0689718	0.15507	-0.0637525	-0.0387566	0.139197	-0.181179	-2.81596	-2.90053	-2.86419	-2.72996	-3.21422	0.325657	-1.56733	0.635124	-3.02354	-0.194912	-0.103172	-0.126109	-0.157664	-0.219218	0.167805	0.283717	0.184679	0.0642224	0.144295	4.31017	0.390164	0.0176809	-0.82744	-1.17314	-0.82744	0	0.0316796			0.842454	-0.0268188	0.453147	1.06639	0.717878	-0.00864465	0.139497	0.262447	0.394889	-0.0710216
ACTG1	10.1717	1	-0.212361	-0.34254	-0.0153469	0.0599834	0.0386441	-0.00367714	0.0493847	0.222127	0.0843682	0.347756	0.0111326	-0.11884	-0.146373	-0.0917354	-0.0714895	-0.0315998	0.120746	0.214281	-0.110435	-0.130538	-0.221758	-0.238876	-0.24178	0.0861081	-0.0170868	0.591281	-0.196856	1.39228	-0.239981	2.87175	0.3473	0.265245	0.169359	0.152753	-0.155413	-0.4441	0.888969	1.34875	0.11013	0.092	0.0917	0.275279	0.0279886	0.0273918	1.6506	1.31688	0.963667
ACTG2	9.91863	1	0.117425	0.0208255	0.177844	0.434003	-0.07239	0.294115	0.622371	0.475949	0.396551	0.0565964	0.520638	0.937824	0.535986	0.104657	0.177462	0.365181	0.43653	-0.0757739	-0.015011	0.0179175	0.0135198	0.0789145	0.183789	0.228458	0.232562	0.165152	0.336878	-0.00672612	0.178081	-0.00529503	0.761368	0.759165	0.633856	-0.112144	0.0670445	-0.405147	-0.262372	0.520249	-0.316919	-0.09014	0.3806	-0.372785	0.193796	-0.204961	0.273345	-0.0224697	-0.485643
ACTL6A	5.98085	1	-0.0567774	-0.00804934	0.062532	-0.33109	0.254583	-0.0875838	0.0720601	-0.492709	0.0114772	0.0156623	0.294812	0.32703	0.346036	0.268786	-0.143877	-0.492398	-0.248794	0.120282	0.166819	-0.0722521	0.200188	0.0826838	0.125974	0.296982	0.368762	0.381066	0.43922	1.35676	0.591969	0.0630561	0.03538	-0.09259	-0.21556	-0.00125545	0.50386	0.29316	0.123782	0.0913008	-0.10985	0.44571	-0.05684	-0.0125757	0.061163	0.120672	0.296513	-0.109169	-0.0237524
ACTL6B	22.9765	1	-0.108628	0.010938	0.0163592	-0.033693	-0.0185981	-0.0475837	-0.0141983	0.243691	-0.21423	0.0672638	-0.572975	0.283887	0.0610561	0.160799	-0.42801	-0.667509	0.397424	0.0667922	-0.00750103	-0.00991065	0.0125807	0.000812412	0.064387	0.0929352	0.0533202	0.0624247	0.0868944	-0.0217465	0.153911	-0.065783	0.180824	0.128505	0.0697214	0.00438623	-0.00228033	-0.0865597	0.0268671	0.361815	-0.0459346	0.0735	0.1614	0.244029	-0.0149325	-0.0184524	0.158582	-0.577701	-0.702981
ACTL7A	0.139123	0.932432	-0.0576265	0.168705						1.9804	1.62749	2.6527	0.43882	0.317074	0.345905	0.119285	0.539736	-0.0595927	0.771477	-0.136245	0.142045	-0.12255	-0.053004	-0.0822812	0.176404	0.50882	0.274609	0.584621	-0.0270234	0.598481	1.3862	-0.599156	0.0829545	-0.530805	-0.529803	0	0.123444	0.778183	0.665178	-0.263892	-0.530598	0.39158	0.4531	-0.107136	0.0300839	-0.349947	0.460846	0.51857	-0.102828
ACTL7B	2.3257	0.878378	0.0624145	0.135448						-0.616847	0.521029	0.0536195	0.162077	0.653664	1.17007	1.00424	0.207821	0.657082	0.482642	0.223263	-0.0854929	-0.131261	0.0219278	-0.0734078	0.0472219	0.0477249	-0.0617849	0.0847998	-0.0458619	0.0461117	-0.242108	0.115087	-0.7767	-0.99149	-0.8813	-0.0182196	-0.205613	0.38041	0.303667	-0.621335	-0.138654	0.35443	0.1163	-0.636449	0.00485167	0.037862
ACTL8	0.0518272	1	0.0132703	0.122926	-0.0356727	-0.0476488	-0.100498	-0.0496882	0.0353544	1.14526	1.11004	1.0576	-1.03201	-0.400676	-0.638278	-0.40195	0.269955	0.0767245	0.324486	-0.22228	-0.0997199	-0.115848	-0.0839606	-0.205798	-0.209719	-0.211683	-0.35628	0.186053	0.0146876	0.0269561	0.140594	0.00411747	-0.589723	-0.336485	-0.248695	0	-0.0161782	0.115477	-0.923379	0.0819145	-0.224335	-0.1501	0.24614	-0.084818	-0.113425	-0.0323015	0.750233	0.397258	0.593529
ACTL9	0.108998	0.851351								-0.202894	-0.331622	0.381654	-0.0760317	-0.932952	-0.776317	0.0173727	-0.771456	-0.148905	-0.0052307	-0.0138086	0.302563	0.697971	0.421036	0.485427	0.537894	0.526811	0.285128	0.0830557	0.134015	0.181357	0.0535769	-0.148102	-0.00136	0.01814	0.11698	0.000453673	0	-0.0933605	-0.0677711	-0.0168998	-0.367615	0.01654	0.04156	0.0192081	0.0612923	-0.00106876
ACTN1	1.41865	0.972973	0.0529885	0.230239	0.323422	-0.19634	-0.635251	-0.325334	-0.491956	0.0743822	0.0519221	0.338354	0.0850652	0.368185	-0.0300701	0.309061	0.181115	0.0778048	0.51381	-0.0183852	0.128008	-0.0111982	0.516431	0.285784	-0.060754	0.121186	-0.0187123	-0.342525	0.243734	0.685464	1.24889	1.21003	0.10179	-0.1172	0.06856	0	0			1.16212	-0.00213132	-0.35278	0.14485	-0.0457148	-0.133265	-0.0626766	0.168958	0.251545	0.0933574
ACTN2	0.0802761	0.932432	0.012081	-0.0801324	0.0237948	-0.0744353	-0.0751386	-0.018509	0.00656152	-0.443995	0.0935754	-0.0646766	0.273987	0.666054	0.485516	-0.170971	0.56247	-0.324207	0.32326	-0.42954	-0.00339858	0.397964	0.711624	0.453556	0.673822	0.392802	0.348166	0.228683	0.0387445	0.0508459	1.42713	-2.07114	-0.34266	-0.25463	-0.36217	0	0	-0.63941		-3.11739	0.0122025	0.34263	-0.76499	-0.148034	-0.0659452	-0.302806
ACTN3	0.0937227	0.986486	0.131691	0.00847157	0.19449	0.0667863	0.0223168	0.121857	-0.122801	0.365669	0.183239	0.300666	-0.143321	0.0726414	-0.45351	-0.263053	0.315074	-0.285196	0.7016	-0.13075	0.101199	-0.433459	-0.567595	-0.335722	-0.0251786	0.525514	0.238702	0.0918609	0.0374866	0.711175	2.87846	-0.801323	-0.31644	-0.27201	-0.31644	0	0		1.95335	1.38557	0.255011	0.11223	-0.19813	0.184971	-0.0264327	0.046943	0.593107	-0.197521	0.161031
ACTN4	5.64477	1	-0.268978	-0.309339	-0.00871276	-0.0909472	0.493112	-0.145171	-0.845192	0.0276855	0.380003	0.310186	-0.664502	-0.188562	-0.351661	0.169069	0.571557	0.0676259	0.296838	0.0924359	0.0937437	0.47002	0.283327	0.853748	1.34443	1.55931	1.55921	1.60205	0.8757	0.151276	0.360512	0.280125	0.679662	0.549858	0.583459	-0.0793998	0.401426	0.452685	0.325582	1.02724	0.399048	-0.3293	2.0371	0.567163	0.0587095	0.00995296	-0.0651312	0.102903	-0.0151305
ACTR10	0.618963	0.932432	-0.0830665	-0.0401532						-0.269133	0.22476	0.424964	0.35561	0.167607	0.191761	0.487867	0.314659	0.163722	0.237497	0.0281363	0.223066	-0.136292	0.298148	-0.0871846	-0.0213072	0.146985	0.0416929	-0.00557672	0.0822081	1.90085	0.103565	0.989362	-0.222854	-0.24389	-0.260563	0	0.000774973	0.610915	0.172959	0.490943	0.0527323	0.004	-0.08425	-0.0376664	0.0431884	-0.001887	-0.0173673	0.481887	-0.444861
ACTR1A	0.368854	1	-0.0215914	0.131822	-0.133956	0.136874	0.0457059	0.1813	0.59538	-0.135214	0.30146	0.459783	0.223114	0.187947	0.0123569	0.0376893	0.292125	-0.00442808	0.551048	0.222736	0.176207	0.172344	-0.215869	-0.12276	2.20877e-10	0.0576728	-0.723229	0.231083	0.202451	-0.506775	-0.805887	-0.341731	0.1628	0.3198	0.1628	0	0	-0.238787	0.293446	0.972703	-0.0729568	-0.07766	0.44313	-0.0275837	-0.106555	-0.047044	0.0626704	0.1802	1.13771
ACTR1B	4.97615	0.945946	0.0717653	0.00401447	-0.488513	0.118271	0.293314	-0.318894	0.0351328	0.0595419	0.172967	0.267041	-0.0598973	0.441204	0.291931	-0.390161	0.0399147	0.253617	0.687383	0.276396	-0.157382	-0.102191	0.109949	0.062584	0.512805	0.655305	0.564023	-0.141564	-0.198098	0.229035	0.414905	0.195394	0.58663	0.58663	0.54939	-0.0611132	-0.367018	-0.066261	-0.0617116	0.0574309	0.239151	-0.0128	-0.1103	-0.267277	0.0154597	-0.0631315
ACTR2	2.69622	1	-0.164291	-0.0561465	0.0406991	0.256736	0.162826	0.238823	0.143613	0.223869	-0.491375	-0.288713	0.30975	0.692851	0.821932	-0.343088	0.35478	-0.320022	0.624654	-0.241954	0.0394761	-0.0893249	-0.075813	-0.0100888	0.14352	0.12458	0.265706	0.275643	-0.164468	0.215353	0.338878	0.192052	-0.1181	-0.4486	-0.3078	0.0698254	-0.512	0.0522104	-0.133583	0.438512	-0.133972	0.05878	-0.11085	-0.188949	-0.0369173	-0.0473632	0.0708926	-0.221435	-0.404646
ACTR3	2.89886	1	-0.156628	-0.00133197	0.251984	0.167378	0.00481078	0.106086	-0.0288344	0.123986	0.316946	0.580376	0.68314	0.39781	0.339848	0.555587	0.62552	0.160046	0.466911	0.0926875	-0.0768532	0.0777147	0.0561975	0.211332	0.508149	0.503561	0.712546	0.368065	0.342412	0.394679	0.542753	0.217179	0.692996	0.235027	0.381693	0.0432848	0.39333	0.132787	0.279276	0.599575	0.0246483	0.5527	-0.3253	-0.13513	0.168046	0.102406	-0.144939	-0.161866	-0.169855
ACTR3B	0.950424	0.932432	-0.0424566	-0.0471209						-0.124591	-0.315482	-0.77435	-0.0942414	0.393019	0.587197	0.456724	0.295743	-0.144216	-0.173911	-0.527375	-0.106497	-0.0704834	-0.128842	-0.107623	-0.0926077	-0.2389	-0.177314	-0.275381	0.0699647	-0.216297	0.116361	0.0251952	0.35989	0.36514	0.42037	-0.103351	-0.26022	-0.126953	-0.306591	-0.646486	-0.172135	0.77144	-0.51209	0.277789	0.129945	0.190418	-0.155037	-0.0207965	0.17752
ACTR3C	3.49942	0.594595								-0.0814574	-0.411317	-0.162562	-1.4055	-1.54982	-1.77229	-0.372392	-0.720086	-0.210672	-0.0817717	0.127612	-0.285458	-0.31561	-0.291999	-0.242819	0.00525346	-0.0303355	0.0791326	0.21263	0.156252	0.0358843	0.482804	0.653832	-0.174122	-0.440994	-0.332507	-0.259698	0.0455481			0.237602	-0.00730394	0.1555	-0.1954	-0.0857989	-0.0160585	-0.0101144
ACTR5	4.83816	0.932432	-0.00605384	-0.163329						0.139082	0.547039	0.0420185	0.350134	0.0533061	0.343811	0.680055	0.82356	0.0816989	0.542927	0.128003	-0.0702564	-0.0629971	-0.0586883	-0.0373806	0.278859	0.356442	0.292511	0.329594	-0.000538246	0.480617	0.0696763	0.332992	-0.418861	-0.540308	-0.556548	0.0166206	-0.0433642	-0.0138641	0.118382	-0.0576803	-0.0375143	0.225	0.3315	-0.208033	0.0285829	0.0393759	-0.177076	-0.177079	-0.493339
ACTR6	1.62344	0.878378	-0.107237	0.190625						-0.626513	-0.0358722	0.366896	0.199882	0.660955	0.233929	0.318384	0.0521339	0.0960061	0.245296	0.388483	0.124048	0.0560461	-0.0334032	-0.05699	-0.500491	-0.434643	-0.245112	-0.11908	0.736658	-0.673636	-0.658703	-0.313731	0.08507	0.13344	0.15534	0.0775	-1.28883	0.193817	-0.254023	-0.118218	-0.00367609	0.45222	-0.10025	-0.163171	-0.243064	0.0732194
ACTR8	0.221489	0.932432	0.0877103	0.0368615						0.0285462	0.30861	0.352894	0.28473	0.341977	0.294959	0.21501	0.279644	-0.13039	0.171787	0.682097	-0.326956	-0.125792	-0.412172	-0.287914	-0.345058	-0.287914	0.120982	-0.116434	0.108743	-0.529394	0.221983	1.22933	-1.11347	-0.86339	-0.86339	0	0	1.60766	0.738751	0.58083	0.0902058	0.52539	0.44293	-0.119927	-0.1963	-0.554645	-0.183572	-0.323106	-0.627205
ACTRT1	0.783464	0.472973																																				0.368485	0.129994	0.150025	-0.124361	-0.03065	-0.29244	-0.027157	-0.0658805	-0.0638656	0.00989918	0.285329	-0.00639893
ACTRT2	1.89392	0.851351								-0.400669	-0.593698	-0.961879	-0.71096	-0.659837	-1.04636	-1.35186	0.234546	-1.09149	-0.430601	-0.103354	-0.01242	-0.0533154	-0.126934	-0.00738661	0.0155721	-0.0110942	0.135283	0.058212	0.550828	-0.112084	-0.0871682	-0.127577	0.0802018	0.0510973	0.037984	-0.0757401	-0.500351	0.198237	0.203224	0.105013	-0.199791	-0.18027	-0.78967	-0.432291	-0.0634897	0.0294348
ACTRT3	1.68801	0.851351								0.384759	0.0526209	-0.0797815	-0.355891	-1.91514	-1.50535	0.517508	0.384702	0.281009	-0.378074	-0.256122	0.229796	0.193421	0.170307	0.409948	0.839943	0.818365	0.606509	0.477105	0.362855	0.114736	0.234317	0.00285041	0.565939	0.523417	0.465869	0.121845	0.0499501	-0.0413762	-0.299612	2.28613	-0.259252	0.7524	-0.3744	-0.327285	0.096411	0.132759
ACVR1	0.909635	1	0.22387	0.233724	1.35373	1.09193	1.49447	1.31063	0.172112	-0.0701789	-0.248543	-0.1005	0.480803	0.44635	0.411454	0.370746	0.133346	0.0754509	0.194337	0.11437	-0.061287	-0.104258	0.0962476	-0.251492	-0.24463	-0.170111	-0.28892	-0.129995	-0.179441	0.0505437	-0.165108	-0.815903	-0.414284	-0.132689	-0.366397	0.0788712	-0.256634	-0.127981	-0.117084	0.371526	0.602906	0.21969	0.25186	0.0240474	0.101406	0.123931	0.33573	0.470696	-0.126759
ACVR1B	0.207864	1	-0.0260848	0.010749	-0.174425	-0.0286182	-0.162621	0.0261475	-0.244702	0.305582	-0.0283342	-0.124085	0.0859394	-0.00602588	0.00991514	-0.11596	0.261533	-0.0453367	0.133023	-0.102509	-0.0259523	0.0104223	-0.00328837	0.148155	0.177519	0.17506	0.298779	0.288201	0.226914	-0.0350627	-0.0348093	-0.0982925	-0.022621	-0.353003	-0.199725	0.167365	-0.634367	-0.190872	-0.218895	-0.00359865	-0.251165	0.14555	0.00325	-0.125427	-0.175731	-0.144794	0.00925113	0.0263545	0.206088
ACVR1C	0.0748414	0.905405								0.515358	1.08159	0.329933	0.27365	0.449964	0.584437	-0.472572	0.500937	0.0128652	0.165762	0.172329	0.186799	-0.180572	-0.835744	-0.557642	-0.0127862	-0.426397	-0.28527	-0.765535	0.103683	0.292284	0.131078	0.875322	-0.92296	-0.88086	-0.92296	0	-0.0319202	0.231495	0.0844503	-0.499058	-0.0441033	0.15588	-0.08432	-0.0243343	0.0549947	-0.135	-0.182465	1.2223	-0.167077
ACVR2A	1.04176	1	-0.165973	-0.120018	0.136719	-0.409456	-0.0737952	0.0720074	-0.6846	-0.01798	-0.523217	-0.475465	-0.231378	-0.279183	-0.371623	-0.541833	-0.754046	-0.185501	-0.77543	0.233054	0.380525	0.780719	0.968228	1.4972	1.34554	1.03771	0.97248	1.10489	0.551778	0.837375	0.588043	0.217492	-0.09354	-0.52074	-0.05849	-0.289996	0.139596	0.042283	0.0515226	-0.120754	0.221085	0.19156	1.14805	0.189596	0.182924	0.0535018	0.929184	0.0780503	-0.23579
ACVR2B	0.384998	0.918919	-0.167809	-0.197459						-0.194415	0.111157	-0.281095	-0.12582	0.0987066	-0.0166874	-0.131543	0.0862192	-0.634714	0.309832	0.288418	0.0386668	0.0869459	0.0863075	-0.162626	-0.62299	-1.1031	-0.995178	-1.05916	-0.00737758	0.430576	-0.0471696	0.612631	-0.540289	-0.458476	-0.406694	-0.114361	-0.319042	0.867004		-0.0923159	0.140568	-0.17888	-0.17883	-0.0533101	-0.063337	-0.0246817	0.443634	0.188603	0.181953
ACVRL1	0.062515	1	0.0208433	-0.0450988	-0.0693778	-0.0539932	-0.0565544	0.134931	0.0263456	0.69107	0.856676	0.547722	0.280366	0.873951	-0.661587	-0.826183	0.418883	-0.96214	1.24041	-0.792451	-0.127295	0.15161	-0.286682	-0.294516	-0.120453	-0.233178	-0.323145	-0.430529	0.00814355	0.869472	0.09619	-1.00619	-0.0284476	0.0315687	0.017404	0.0476266	-0.136012	-1.7885	-2.54057	0.143599	-0.0321419	0.05822	0.67013	-0.408913	-0.017575	-0.0770589	0.538895	-0.0703068	-0.104345
ACY1	0.405784	1	0.148407	-0.00664762	-0.788684	-0.751176	-0.773329	-0.643423	-0.910557	-0.398676	0.506597	0.764084	-0.291241	0.527367	0.039161	0.530838	0.497462	1.16557	0.861142	-0.0463312	0.0965619	-0.043058	-0.0246317	0.153087	0.118723	0.109397	0.135837	0.0810491	0.107805	0.00998254	-0.22953	-0.151807	0.0232815	-0.482702	-0.0336385	-0.252357	-0.420443	-0.365543	-0.217907	-0.830541	0.351169	-0.89212	0.54625	0.687898	-0.0393611	0.046963	0.00257801	-0.0349225	0.732991
ACY3	0.180105	0.905405								0.850682	0.676845	0.834306	0.140293	0.480478	0.33055	-0.249577	1.09056	0.126417	0.158698	0.115786	0.0517203	0.04344	-0.0917717	0.114735	0.221802	0.433521	0.439968	0.516455	-0.270429	-0.317935	-0.459805	0.179775	-0.410488	0.14614	-0.118705	-0.0418493	0.40683	-0.496109	-2.29253	0.513599	-0.296634	0.24573	0.11148	0.182148	-0.0933378	-0.034328	0.262556	0.245624	0.306337
ACYP1	0.175104	0.932432	-0.0142603	0.0845916	-0.206619	0.235895	-0.129847	-0.177339	0.168227	-0.236004	-0.420321	-0.163259	0.160651	1.16204	0.946596	-0.362117	-0.687505	-0.268224	0.384088	0.0448543	0.284529	0.0752841	0.157481	0.161665	0.237385	-0.0821268	0.275572	0.313923	-0.161579	2.23967	0.387459	-0.737726	-0.472916	-0.434372	-0.491605	-0.00041141	0		4.80735	0.00657623	-0.0663211	-0.06946	-0.33719	-0.0676477	-0.103934	0.127514
ACYP2	0.855955	1	-0.0726453	-0.0490061	0.62785	-0.0951163	0.448461	-0.132124	-0.0325364	-0.347761	0.32247	0.240451	-0.117009	-0.250994	-0.261432	0.533986	0.488889	0.10491	0.141526	-0.0871745	0.0504995	0.0469504	0.0540398	-0.130545	0.109535	0.0575715	0.0362505	-0.00736071	0.00623232	1.00324	-1.36302	0.00927107	-0.41556	-0.06212	-0.21751	0	0	0.056712	0.0101553	-0.243276	0.251159	-0.66527	0.158	-0.322977	0.10991	-0.0322366	-0.0485846	0.546537	0.232515
ADA	0.321885	1	-0.0728838	-0.0686637	-0.0183081	0.197138	0.609392	0.114708	0.376757	0.0784474	0.114117	-0.509331	-0.480005	-0.946196	-1.02925	1.73303	0.670712	0.989887	-0.617905	-0.411384	0.130321	0.0150658	0.0142063	0.122643	0.051324	0.023322	-0.284219	-0.658997	0.121389	1.25642	0.241775	0.345596	-0.463065	-0.411859	-0.402663	0.00676496	0.0435239	0.78635	0.868301	0.722593	0.319378	-0.07942	0.64755	0.00816637	0.116371	-0.0996226	0.422117	0.568513	0.456449
ADAD1	0.607448	0.905405								0.35789	-0.758157	-0.0393032	-0.464316	-0.340834	-0.22199	-0.234044	-0.315634	-0.424815	0.203506	-0.0424912	-0.104547	-0.0788743	0.20005	-0.398142	-0.517377	-0.290752	-0.461534	-0.128233	-0.017433	-0.685776	-0.240663	0.0910996	-0.9402	-0.31103	-0.67178	0.298314	0.52284	-0.0231763	0.0264722	0.396242	-0.129029	0.3616	-0.30436	-0.9687	-0.0099917	0.0570733	-0.0940308	-0.0460988	-0.407426
ADAD2	0.405269	0.756757								0.0321229	-0.0777687	-0.0606441	0.114958	0.432793	-0.673213	-0.210873	0.757393	0.292023	-0.024237	0.609061	0.156096	-0.0178707	-0.108492	0.117997	-0.00501808	-0.151598	-0.122553	-0.316474	-0.164793	0.175985	0.418858	0.111742	-0.01182	0.15775	0.11888	-0.086071	-0.419921			0.083726	-0.279496	-0.20549	0.11587	-0.223028	-0.162236	-0.0175187	0.23919	0.180663	0.612966
ADAL	0.738188	0.905405								0.0338576	-0.134285	-0.149393	-0.515545	-0.644258	-0.551545	-0.180498	-0.399845	-0.174288	-0.373129	-0.667304	-0.12809	0.0921976	0.399886	0.70928	1.06885	1.53692	1.29767	1.07821	1.54455	0.849736	0.943835	0.619402	-0.0681082	0.861344	0.37022	-0.0542542	1.3059	0.180716	0.0779701	-0.780963	0.12623	-0.74962	1.39454	0.244022	-0.152616	-0.0638651	0.889236	1.19452	0.839097
ADAM10	0.384884	0.945946	-0.0793581	-0.0399257	0.15981	0.548241	0.986556	0.088761	-0.80128	-0.220827	-0.912014	-0.603011	-0.669514	-0.418911	-0.53041	-0.72618	-1.1202	0.127594	-0.482065	0.0481546	0.0469219	-0.0813183	-0.08718	-0.440349	-0.322909	-0.507868	-0.0559564	-0.360667	0.0377245	0.744397	-0.723737	1.16898	0.101019	0.192358	0.23954	0	0	0.467332	0.396517	0.620255	0.415679	0.02022	-0.04257	0.110381	0.054677	-0.111752
ADAM11	0.576086	1	-0.247115	0.000290926	0.0151388	0.112253	-0.0314305	0.0299275	0.0347651	0.420465	0.178702	-0.914868	0.0507587	-0.458339	-0.0882136	0.148295	0.235685	0.0552173	0.444849	-0.475012	0.223711	0.0292572	0.125531	-0.0355316	0.162311	-0.145654	0.0400774	0.0860496	0.00160131	0.699351	1.62761	0.649162	-0.56761	-0.38053	-0.45644	0.0827458	0.677076	0.584523	0.753702	-0.138857	-0.246818	-0.159867	1.82707	-0.186244	-0.159142	-0.0364255	0.72646	0.604367	-0.0193218
ADAM12	0.339585	1	-0.0375649	-0.0065046	0.561826	1.11441	0.458167	0.251028	0.882885	-0.0660848	0.209543	0.601312	0.733395	0.218672	0.242359	-0.5154	-0.565339	0.00821971	-0.226511	0.220807	-0.175876	-0.03165	-0.0891858	-0.0424815	-0.248994	-0.082143	-0.248994	-0.0796831	-0.223443	0.00354992	0.431327	-0.207672	0.143676	-0.359301	-0.297896	0.0361817	0.105225	-0.193584	-0.0500226	4.69754	0.0786814	0.2284	-0.30564	-0.147331	-0.0240813	0.0979155	-0.0609165	-0.065484	0.411687
ADAM15	2.01664	1	-0.0652736	-0.133614	-0.200012	-0.316894	0.110496	-0.31464	-0.826722	0.183992	0.0671658	0.372992	0.133458	0.00881636	0.0954612	0.0783276	1.29664	0.0198801	1.1974	0.355611	-0.156843	-0.0264409	-0.192294	-0.125591	-0.00826951	0.219326	0.288247	0.39603	-0.0689081	-0.0428762	0.0556226	0.315571	-1.02364	-0.957563	-0.994245	0.220833	-0.374391	-0.187821	-0.293911	-0.142434	0.648617	0.3944	0.442	0.17043	0.0192139	0.0245207	0.318574	0.803868	1.11106
ADAM17	0.203082	0.986486	-0.0751813	0.0755619	-0.0250594	0.0158913	0.593381	-0.0853348	-0.528442	0.269919	0.508951	0.542702	0.559736	0.305859	0.420586	0.358819	1.13304	0.429812	1.07347	0.00471168	-0.0998746	-0.0775012	-0.152779	-0.481311	-0.24664	-0.366782	-0.370584	-0.150368	0.0352676	1.39033	0.0505494	0.387549	-0.560466	-0.5346	-0.507446	-0.0183913	-0.118643	-2.32895		-0.492799	0.312631	-0.01856	0.48186	0.0485483	-0.0870553	-0.129614	1.87306	0.223662	-0.397706
ADAM18	0.143665	0.986486	0.0299256	0.00607929	-0.0423919	-0.135477	-0.0314522	-0.152827	0.0197408	-0.52728	-0.771144	-0.0914117	-0.135811	-0.142939	-0.625061	-0.479239	-0.654714	-0.471343	-0.189549	0.0145448	0.0149712	0.17576	0.208877	0.226576	0.468154	0.0543101	0.0322654	0.0923864	0.0212575	0.595939	1.58838	0.48928	1.45852	0.180778	0.642917	-0.247952	-0.0826773		0.669981	0.192747	0.125613	3.00595	-0.09214	0.137674	0.0856951	0.0998502	0.324504	-0.242184	0.181887
ADAM19	2.21673	1	-0.0320758	-0.0341679	2.2658	0.842164	-0.613139	0.946129	0.208532	0.101002	0.508197	1.14103	0.721087	0.537968	0.289416	0.163995	0.201894	0.227901	0.946926	-0.29039	-0.0917984	-0.0474687	-0.0830844	-0.090276	-0.064461	-0.168631	-0.262021	-0.471606	-0.0109899	-0.472612	-0.169624	0.0226175	0.192664	0.415891	0.507268	-0.233763	-0.345248	0.105316	-0.215674	5.12637	0.192646	-0.67596	-0.91382	-0.675298	-0.076846	-0.00348994	0.213453	-0.0479712	0.318695
ADAM2	0.819536	1	0.0572959	0.0325044	0.0213366	-0.0208269	-0.0179565	0.116962	0.0750495	0.207965	-2.65688	0.179582	-0.0647903	0.684832	-0.125273	0.0457367	-0.328769	-0.868332	0.226877	0.321149	0.0633078	0.047452	0.128046	-0.0159181	-0.104141	0.0021092	-0.0731676	-0.0541961	0.417806	0.187701	0.151027	0.134963	-1.07063	-0.500355	-0.763008	0.5336	0.797537	-0.439507	-0.35643	2.26404	-0.155193	-0.5903	0.32973	-0.316722	0.301922	0.147597	-0.0383493	0.195595	-0.0307035
ADAM20	0.0342325	0.986486	0.0307969	-0.0288615	-0.0359549	-0.0925614	-0.0270779	-0.0479898	-0.00923683	-0.557063	-1.07532	-0.46243	-0.99905	-0.273055	0.364096	-0.140459	-0.873788	-0.789106	-0.285341	0.0183482	0.016708	0.166093	0.229482	0.03338	0.022339	-0.229288	-0.0535101	0.142781	0.0190131	-0.311008	0.0531232	-1.39841	-0.789891	-0.628441	-0.481546	0	0		0.186413	0.733319	0.0629082	0.00537	0.00397	-0.119949	0.130909	-0.128288	-0.0406631	-0.0476254	0.000642187
ADAM21	0.598532	0.851351								-0.460562	0.000808654	-0.0436783	-0.649476	-0.917797	-0.773444	0.240337	-0.233089	-0.5884	-0.031059	0.0588208	-0.216277	-0.131261	-0.128396	0.528724	1.79598	3.12143	3.24202	3.1948	2.04513	0.667372	0.671824	1.46581	-1.51616	-0.805613	-1.39464	0.0864681	3.77666	1.26992	1.12642	0.352979	0.373061	-0.02203	0.91121	-0.246395	0.555983	0.589863
ADAM22	0.0369528	1	0.018087	-0.0206145	-0.056207	-0.0268853	-0.0100391	-0.081998	-0.027436	-0.279561	0.235037	-0.345112	-0.0481403	-0.294807	0.297523	0.168504	0.0105216	-0.236714	0.120555	-0.28208	0.137119	-0.419274	0.142878	0.106008	-0.233719	0.0621055	0.511185	0.00422459	-0.0806364	-0.0987157	1.37438	0.132317	-0.33191	-0.30786	-0.16804	0	0	-0.29134	-0.392317	-1.02487	-0.0792096	-0.19134	-0.02874	-0.0556471	-0.0364067	-0.0629024	-0.0541329	-0.226888	-0.306505
ADAM23	0.0645197	1	0.0742705	0.0385903	0.0175328	0.250306	0.0322856	0.308937	0.161152	0.90763	1.76773	2.07128	1.93112	2.10042	0.889756	1.02199	1.25393	0.862526	1.44498	0.219638	-0.298253	-0.117377	-0.215748	-0.648903	-0.0437428	-0.449735	-0.0408803	-0.231688	0.0113416	0.961372	0.611369	0.250835	-0.788584	-0.731847	-0.655741	0	0	1.54432	-0.638734	1.72462	0.0627457	-0.17825	-0.08213	-0.0468182	-0.206615	-0.274998	0.797115	-0.332157	0.0565285
ADAM28	0.09972	1	0.0734545	-0.0160461	0.0149925	0.022575	0.0416113	0.0702352	-0.0743509	1.15517	0.609173	0.999876	0.255094	0.421729	0.447002	0.150057	1.01481	0.904657	1.56623	0.355009	-0.247928	-0.306821	0.115244	-0.120294	-0.230006	0.0359943	0.268088	0.0359943	0.0793892	-0.0860166	-0.375794	-0.535482	-0.42098	-0.42098	-0.44324	0.000539518	-0.0519235	-0.42586	-0.223748	0.38015	-0.028146	0.478603	2.0485	0.6029	-0.0373196	0.0541423	0.331225	-0.113391	-0.0758163
ADAM29	0.0862412	0.932432	-0.160324	0.00200339						0.902492	1.00324	0.885017	1.252	-0.198662	-0.847408	1.20927	0.506919	1.15689	0.193908	0.0620259	0.169715	0.0146843	0.0426785	0.0500457	0.160348	0.246482	0.287331	0.407379	-0.163501	0.698759	0.555017	0.250068	-0.619791	-0.577588	-0.667861	0.0711952	-0.00211288	-0.29664	-4.15825	0.283499	0.0137353	-0.3266	-0.23526	0.147249	0.0328563	0.0680684	0.246035	1.09819	0.168216
ADAM30	0.0934812	0.932432	-0.0148229	0.0807003						0.333401	-0.0770984	0.0462137	-0.188442	-0.39653	0.689315	0.0749589	-0.616845	-0.894256	-1.2756	-0.192761	-0.055294	0.0284056	-0.0750453	-0.0676339	-0.111492	-0.294905	-0.324203	-0.12862	0.350013	0.373912	0.728306	0.267502	-0.314064	-0.602138	0.203265	1.05879	0.488691	-1.52356	2.36923	0.157033	-0.0850488	-1.06602	1.04003	-0.00914984	0.301747	0.0923531	-0.417564	0.844671	-0.204223
ADAM32	0.0667566	0.851351								0.141072	0.542724	0.138388	-0.723226	-0.0996321	0.61282	0.584047	-0.246974	0.46127	0.717898	0.0832628	0.0806912	0.216294	0.0257914	0.405919	0.573228	0.500436	0.221093	-0.470784	0.116079	0.352476	0.570092	1.36508	-0.822909	-0.777623	-0.843044	-0.0690376	0.237981	-3.4572	0.0634338	0.283179	-0.0924492	-0.12381	-0.19141	-0.439822	0.0634668	-0.0289581
ADAM33	0.0612499	0.905405								0.394219	0.357384	0.312242	0.58765	0.0432715	0.560752	0.0750741	0.700379	0.230187	0.607385	-0.231105	0.546664	0.394364	-0.30589	-0.408536	0.112768	-0.113849	0.321146	-0.322906	0.0432701	0.185643	0.499842	0.598415	-0.52913	-0.28737	-0.59166	0	0	-0.612339	-0.666576	4.67703	-0.514318	0.15919	-0.17455	-0.0271649	0.116042	0.00185476	0.529074	-0.015872	0.337503
ADAM7	0.0397357	0.932432	0.0929811	-0.0142778	-0.00246017	-0.0182889	-0.0369329	-0.0461298	0.0188821	0.703203	-0.37866	0.371181	-0.697825	-0.0340823	0.0561638	-1.20654	-0.0557754	0.342105	-0.204081	0.00194269	-0.10594	0.102312	-0.193693	-0.130096	0.0528652	-0.0900181	-0.0471819	-0.0111837	0.030628	0.281821	2.45713	-1.0543	-0.560826	-0.473211	-0.492678	-0.020902	0.000894616	-2.03242		0.718717	-0.159834	-0.00771	0.03666	0.0348484	0.028626	-0.0896068
ADAM8	0.0978118	0.986486	0.0588801	0.204073	-0.200242	-0.346551	-0.369029	-0.485408	-0.960176	0.072896	-0.202849	-0.00953267	0.499102	1.76344	2.08048	-0.436317	-0.652822	0.0667766	1.59181	0.0734902	0.420434	0.0956173	0.143949	0.322546	0.212206	-0.0155297	0.17438	0.146742	-0.140307	0.950315	-0.413571	3.10719	-0.22175	-0.05142	-0.07264	0	0		0.746178	-0.484622	0.79611	-0.12988	-0.01161	0.219318	-0.0763938	-0.163958	0.305574	-0.239182	0.0246729
ADAM9	0.795815	0.986486	0.0316526	0.0417577	0.106321	0.209784	0.782087	0.272934	0.242035	-0.0657539	-0.556964	-0.831198	-0.551535	-0.337057	-0.167527	0.237688	0.14337	0.231001	-0.429683	-0.388519	-0.198915	-0.199402	0.200025	-0.149457	-0.134143	0.0282378	0.0995357	-0.119317	-0.141658	0.194209	-0.115415	1.23821	0.0572982	0.0991774	0.141686	0	0	-0.276777		0.556971	0.391994	1.42869	-0.00466	0.0747217	-0.0744175	-0.0132506	-0.0868477	-0.165013	-0.0102595
ADAMDEC1	0.0412707	1	0.024413	0.0373589	0.0924113	-0.133604	0.0700991	0.0589834	-0.0430066	0.53293	0.0903399	0.222942	-0.209714	-0.261725	-0.217529	-0.497705	-2.1558	-0.347937	-0.239561	-0.15461	0.040731	-0.072278	0.214197	-0.0688271	0.0835038	0.214556	0.310945	0.115597	0.0710864	1.38628	2.42104	0.778131	-0.578799	-0.503523	-0.423132	0	0	-1.75673	-0.0362202	-0.126735	-0.0478651	-0.0568	-0.17244	0.0162376	0.195814	0.265578	0.11684	0.293624	0.627271
ADAMTS1	0.390595	0.932432	-0.0935518	0.0572578						0.568755	-1.23628	-1.20445	0.128298	0.352309	0.722954	-1.50995	-0.0390167	-0.988688	0.426771	-0.130336	0.0846918	-0.086785	0.0173581	-0.0500407	-0.0602605	0.117494	0.297236	0.0599425	0.0816748	0.245561	-0.00878934	0.34533	-1.19839	-0.632421	-0.964701	-0.111096	-0.151887	-6.29462	-1.59495	4.24407	-0.0778071	-1.32313	-0.45317	-0.170326	-0.0704487	-0.0322588	-0.265582	-0.620751	-0.32014
ADAMTS10	3.4402	0.905405								-0.661832	-0.806333	-1.22535	-0.301068	0.0171525	-0.698563	-0.39676	-0.830556	-0.193922	0.0225119	0.105034	-0.167112	-0.132366	-0.224304	-0.187017	-0.0410708	-0.00840441	0.15452	-0.204733	-0.0781671	0.395415	0.264923	-0.0596516	0.0828248	-0.533206	-0.229349	-0.0639449	-0.0950266	-0.219748	0.0151775	0.386399	-0.396004	0.7343	0.8608	0.0333093	-0.0565937	-0.0701326	-0.0953553	-0.517425	-0.472228
ADAMTS12	0.127969	0.864865	-0.124143	0.0104356						0.021048	-0.450055	-0.241331	0.114311	0.0321578	-0.412213	-0.665212	-0.224379	-0.465659	0.649267	0.0297972	-0.211345	-0.370368	-0.0937144	-0.418065	-0.268489	-0.123058	-0.0776665	-0.109943	0.0118802	-0.532231	-0.649436	-0.543335	-0.61337	-0.5526	-0.53515	0	0	0.710493		0.290768	-0.00371025	-0.10305	0.09145	0.0780728	-0.112927	-0.0566634
ADAMTS13	0.220041	0.932432	-0.032055	0.0274468						0.279363	-0.64066	-0.428254	-0.5503	-0.118853	-0.651722	0.0427231	0.112427	0.126925	-0.356369	0.122296	-0.442754	0.0139865	-0.182421	-0.599781	0.136546	-0.183946	0.585664	0.588468	0.32984	-0.964355	1.12073	1.1042	-0.0444554	-1.92032	-1.02304	-0.205425	0.102156	-0.2761	-0.431788	-0.0967693	-0.155201	1.66657	0.94325	1.48636	-0.0262459	-0.111163	-0.0185192	0.0100614	0.0651
ADAMTS14	0.159709	0.905405								2.39898	3.94198	3.60352	2.89605	2.93975	2.16462	3.59406	4.35574	1.273	4.42167	-0.0798457	0.161068	0.172049	0.118049	0.219484	0.255019	0.104203	0.254256	-0.0843739	0.119005	0.328699	2.17201	0.0986008	-0.671705	-0.580498	-0.489889	0.0563297	0.0980839	1.41504	-0.77259	0.147812	-0.196061	-0.22628	-0.09119	0.177162	0.384657	0.0600338	-0.414552	-0.988945	-0.355381
ADAMTS15	0.127478	0.824324								-0.445557	-0.992537	0.218521	-1.37374	-0.99101	-0.878372	-0.191438	-0.712463	0.184999	-1.42449	-0.00401421	-0.186428	-0.0265145	-0.133056	-0.297514	-0.0106867	0.0637831	-0.161796	0.221632	0.0313524	0.21992	0.117717	0.269882	-0.31251	0.188016	-0.298277	-0.0315948	0.0127559			0.417915	-0.165373	2.7262	-0.38343	1.38725	-0.059908	-0.106257
ADAMTS16	0.108325	0.905405								-0.30997	-2.30513	0.022909	-0.316391	-0.450763	-0.591013	-2.27138	-0.767068	-1.48791	0.0651447	-0.0125224	0.0992999	-0.00850746	-0.0290011	0.0811196	0.135106	0.100706	0.0131155	0.177469	-0.0789403	0.378654	1.10553	1.49605	0.00431578	-0.00912313	0.0659725	0.00473134	0.0827766	-0.00552241	-0.0442337	-0.418102	-0.146441	-0.37456	-0.16991	0.173488	-0.00984404	-0.188194	-0.324279	-0.333493	-0.1223
ADAMTS17	0.0903704	0.824324								-0.163166	0.440791	0.222754	0.115513	0.087255	0.000713923	0.13253	0.173943	-0.4443	-0.205772	-0.870117	-0.00261595	0.0259019	-0.197132	-0.394279	-0.168945	-0.30117	-0.1029	-0.247438	0.0313519	1.00611	-0.203085	0.0128612	-0.23465	-0.23465	-0.23465	0	0			-1.64467	-0.178197	-0.12729	-0.22537	0.078235	-0.0504541	-0.167907
ADAMTS18	0.116866	0.905405								0.443838	0.227564	0.571202	-7.41873e-05	0.46371	0.0923217	0.136863	0.163617	0.327999	0.0411937	0.0516844	-0.052875	0.483155	0.893428	1.45334	2.02142	1.9352	1.77801	1.56345	0.821793	1.1367	1.59086	1.93447	-0.416727	-0.271548	-0.651503	0	0.0210391	0.38773	0.111361	0.134105	-0.0446067	0.41776	-0.73881	0.66015	0.0471314	-0.15169	0.601749	-0.14693	0.40955
ADAMTS19	0.138211	0.837838								-0.333994	1.0771	-0.339529	1.16852	0.708218	0.0923489	0.649455	-0.0407641	-0.220608	-0.230607	-0.281303	-0.570476	-0.417687	-0.229026	-0.0375444	0.0922819	-0.0375444	0.0697589	0.319279	-0.062342	-0.0854223	1.78561	0.818733	-0.77452	-0.77452	-0.77452	0	0	0.774119		-0.100491	-0.0483007	0.71963	-0.36199	-0.0700742	0.00102366	-0.050871
ADAMTS2	0.062228	1	-0.0172594	0.0209797	0.0329349	0.283957	0.139189	0.122863	-0.0840165	0.0785703	-0.314447	-0.421732	-0.521638	-1.01702	-0.587607	0.165021	0.803613	-0.00180925	0.0605254	1.28194	0.425264	0.339899	0.176941	0.267718	0.387685	0.319392	0.456998	0.463138	0.0144384	1.34748	0.269024	0.329826	-0.632259	-0.621789	-0.709438	-0.00119029	0.101977	0.115477	0.162136	0.221572	-0.269554	-0.33916	0.35624	-0.130022	0.171162	0.0364439	0.524294	1.3656	-0.0941016
ADAMTS20	0.045093	0.918919	-0.0474297	0.0422677						0.497686	-0.239909	-0.443404	-0.687569	-0.805887	-0.746753	-0.700516	-0.172463	0.499635	-1.08547	0.101206	0.0713352	-0.124372	0.234356	-0.140449	-0.117614	-0.137314	-0.0200709	-0.180762	0.0391078	0.426355	0.567936	-0.599947	-0.586225	-0.531009	-0.57853	0.000658561	0	1.64866		-0.291949	-0.0271531	-0.17329	0.10687	0.16501	0.104984	-0.144201	-0.110276	-0.124813	-0.186313
ADAMTS3	0.0503767	1	0.0159621	-0.101232	-0.00634062	0.029594	0.44439	0.00172908	0.0313573	-0.22436	0.46275	-0.431457	-0.754093	-1.61683	-1.31897	0.159381	0.761654	-0.195676	-1.39557	0.835764	0.0561075	-0.220109	0.357561	-0.139258	0.136137	0.25214	0.309855	-0.122801	-0.0946836	0.124494	1.37311	0.694279	-0.542703	-0.453323	-0.522528	0	0.00421731	0.984233	-0.183066	0.20288	-0.0455258	-0.20851	-0.14794	-0.0181007	-0.17929	0.10038	0.00540958	-0.17356	-0.147337
ADAMTS4	0.0866865	0.905405								0.236176	0.379363	0.687446	0.862855	0.378405	0.514674	0.462627	0.250429	0.161074	0.477438	-0.288741	0.232297	-0.124391	0.122657	-0.216123	-0.0434393	-0.310259	0.0608486	0.0539949	0.141898	0.443558	0.305568	0.636984	-0.0950923	-0.0179803	-0.0291478	-0.175482	-0.0941215	0.469035	-0.392317	0.4461	-0.20698	0.68791	-0.05223	-0.0209519	-0.134734	-0.108262	0.229553	0.610246	0.0438368
ADAMTS5	0.1655	0.851351	0.147624	0.0715869						-0.00602245	-2.58592	-2.54491	-3.05831	-3.4324	-2.99425	-1.44172	-1.51637	-0.482531	-1.96939	0.0928274	-0.0733196	-0.0347882	-0.406849	-0.122278	-0.132951	-0.165454	-0.198706	0.086888	0.176235	0.373407	-0.05649	1.93536	-0.429422	-0.447929	-0.494777	0	-0.0011972			-0.846161	-0.0566281	-0.04258	-0.08854	0.0322197	0.152439	0.156816
ADAMTS6	0.136176	0.932432	0.211691	0.101805						0.283087	-0.649074	-0.582162	0.531914	0.941362	1.04852	-0.828833	-0.784826	-0.673683	0.128632	-0.0105946	0.196321	0.0496104	-0.171766	0.0167271	-0.0211853	0.0896879	0.159136	0.203644	-0.0960509	-0.219533	-1.04132	1.25932	-0.47237	-0.67948	-0.52074	0	0	-0.276358	-0.59718	5.11062	0.0493485	-0.06166	2.61523	0.415143	-0.140049	-0.134836	-0.328031	1.45851	-0.212856
ADAMTS7	0.340927	0.932432	0.00589622	0.0273052						-0.579671	-0.788833	-0.0935812	-0.6189	-0.593848	-0.232565	-0.114091	1.04307	0.397338	0.580759	0.547033	-0.222178	-0.115156	0.153097	-0.105431	-0.0431077	-0.0739328	-0.129162	-0.154723	0.0416033	0.253887	-0.195593	-0.884619	0.55608	0.58137	0.56681	0	0	-0.0524674	-0.563267	0.660796	0.188735	1.00002	-0.28495	-0.0697553	-0.0379778	-0.133175	0.274171	-0.0126859	-0.105918
ADAMTS8	0.0841214	0.878378	0.00873502	-0.0712028						-0.813254	-0.379141	-0.0339148	0.281412	0.153079	0.622821	-0.416286	0.413199	0.29575	-0.795252	-0.0627572	0.375432	0.0660238	0.00470536	0.0069005	0.278596	0.155359	0.141092	0.135706	-0.0303289	0.811724	-0.0382625	2.12358	-0.439659	-0.441916	-0.393625	0.0144284	0	-0.64181	-0.694526	-1.23624	-0.127258	0.20505	0.52344	-0.189558	-0.173382	-0.208251
ADAMTS9	0.199231	0.932432	0.0401409	-0.114416						0.552989	2.98815	2.2003	2.05882	1.26849	1.12252	0.426087	3.60468	0.297606	2.67474	-0.0684882	0.19423	0.188114	0.109788	0.432416	0.872109	1.00507	1.63012	2.95139	0.0305953	0.902883	1.24743	1.2129	0.553646	-0.715574	-0.213505	-0.402058	0.359141	1.37935	1.82481	-0.0538919	0.00475028	-0.07085	0.46256	0.286869	0.32747	0.479465	1.38261	0.228684	0.67095
ADAMTSL1	0.436542	0.905405								0.75517	1.26372	0.788541	-0.271675	0.826817	1.1425	0.907295	0.821249	-0.0769303	0.305854	-0.0176366	-0.191591	0.0516511	0.0619423	0.190208	-0.017146	0.366757	0.175191	0.183791	0.086577	0.448671	1.65173	0.0032952	-0.245941	-0.164733	0.0344728	0.000124447	0	0.559172	-0.21585	0.0980063	-0.134687	0.46793	0.17916	0.349638	-0.0322955	-0.0709041	0.243936	-0.0586745	0.185913
ADAMTSL2	0.0606089	1	-0.075701	0.0918196	-0.145286	0.0158488	-0.00826523	-0.029164	0.101956	-0.715206	-0.949841	-0.770616	-1.09272	-1.05537	0.254733	-1.10459	-0.440249	-1.08064	-0.206828	0.498205	-0.0816261	-0.196195	-0.443961	-0.0608976	-0.030582	-0.257527	-0.194044	-0.12351	0.0461108	0.980942	1.31699	-0.303931	-0.276355	-0.370824	-0.244015	0.00320989	-0.0586369	-0.985203	-1.8727	-0.414151	-0.399907	-0.04581	-0.06676	0.196169	-0.0730545	-0.202019	0.505613	0.304805	0.0890892
ADAMTSL3	0.14858	1	-0.100081	-0.0839898	0.0486283	0.0142801	0.427994	0.0175365	-0.0372363	0.211648	0.497439	0.37893	-0.285918	-0.361667	-0.898347	-0.110101	-0.0639763	-0.282293	-0.501999	0.130863	0.0726486	-0.198842	-0.0486977	-0.09221	0.192243	0.799715	1.25282	1.65418	-0.0698493	-0.193452	-0.0945038	0.498995	-0.54156	-0.256932	-0.454094	0.592611	1.27533	-0.345503	-0.218548	1.42544	-0.145904	-0.05837	1.50005	-0.0268709	0.45586	0.671472	-0.232009	1.26142	0.26577
ADAMTSL4	0.0788995	0.864865	0.00890773	-0.0776434						-0.354588	-0.335271	-1.3387	-2.95999	-1.68824	-1.62607	-0.558142	0.375365	-0.120699	-0.508156	-0.110389	-0.166702	-0.0533253	-0.129705	-0.255115	-0.128542	-0.137614	0.0567744	-0.105219	0.0695695	1.84653	0.431832	1.01184	-0.359528	-0.373444	-0.287021	0	-0.0097799			-0.419399	-0.170677	3.13823	0.554648	-0.0745047	-0.0528299	-0.0279683	0.976135	0.790948	0.251996
ADAMTSL5	0.0825357	0.905405								-0.431788	-0.257201	0.0975829	-0.0181768	-0.127563	-0.729126	0.193979	1.62884	0.345211	1.52085	-1.10688	-0.401942	-0.356319	-0.401942	0.149809	-0.237822	0.314013	-0.634023	-0.449054	0.226785	-0.409666	-0.0887941	-1.12862	0.07374	0.07374	0.07374	0	0	0.127851	0.770189	0.615163	0.0391551	-0.32335	0.15978	0.208957	-0.215674	-0.15725	-0.187587	-0.101988	1.53145
ADAP1	0.0937554	0.702703								0.473426	0.638576	0.897033	1.20963	1.71666	1.7281	0.0980063	0.251264	-0.120363	0.875989	0.063728	0.0471547	-0.42588	0.164595	-0.0977198	-0.121243	0.0657095	0.297742	-0.0745745	0.0659348	1.58076	0.104716	0.00758546	-0.197773	-0.0369166	-0.182709	-0.158472	0			-2.61927	0.0814584	0.29207	-0.86446	0.240126	-0.0524469	-0.0884375
ADAP2	0.101719	0.756757								0.357295	0.0590162	0.306403	0.0129464	0.341164	0.165192	0.217166	0.461909	0.0230999	0.549537	0.0253267	-0.078008	0.21456	-0.0568162	-0.0638936	-0.112334	-0.231099	0.00390094	0.224994	-0.196364	0.251467	0.222244	-0.07797	0.987882	1.28763	1.75126	-0.109121	-0.222507			-2.81218	0.112908	0.534162	0.400006	0.12976	-0.0639782	-0.203728	0.31907	-0.108209	-0.171526
ADAR	1.31015	1	0.0328923	-0.0840497	0.215738	0.123142	0.0721333	0.200048	-0.109388	0.0476722	0.901588	0.651244	0.388603	0.454597	0.453771	0.252291	0.922986	-0.0441581	0.485995	0.307314	0.0876146	0.239618	0.123594	0.045723	0.520754	0.307924	0.51354	0.355095	0.24324	-0.28824	-0.88033	-1.20308	-0.52205	-0.03986	-0.19781	0	0.00222528	-0.0836579	-0.717857	-0.382208	0.244232	-0.58233	-0.37674	0.228705	-0.0365408	0.0767885	0.111339	0.423579	0.266968
ADARB1	0.339993	1	0.0719019	0.116535	-0.348426	-0.179155	-0.231222	-0.166764	-0.343623	-0.0815988	-0.158844	-0.18213	0.0631885	-0.221759	-0.324789	-0.482586	-0.349772	-0.0968715	-0.251122	0.291251	0.027494	0.247505	0.165383	0.247197	-0.11917	-0.24685	-0.50225	-0.499597	-0.0385814	-0.400543	-0.0112779	-0.65321	-0.789226	0.619187	-1.13563	-0.00653027	0.018658	1.61577	-0.53842	0.626143	0.128943	-1.10902	-0.20929	-0.2099	-0.0543736	-0.0648847	0.378616	1.55914	0.399283
ADARB2	0.185548	0.878378	-0.151595	-0.0735203						-0.556255	-0.174235	0.11905	-0.0736398	0.361684	-0.055206	-0.459722	0.687139	-0.170389	0.0275208	0.0423032	-0.150624	0.0170081	0.209529	0.195724	0.161589	0.143098	-0.202662	-0.264515	0.141623	-0.612878	-0.0172394	-0.622804	-0.368417	-0.260695	-0.34728	-0.23783	-0.104881	-0.803787	-0.7434	-0.0604205	-0.144456	-0.05981	-0.82149	-0.011769	0.0688398	-0.0108288
ADAT1	3.19225	0.932432	-0.0936971	-0.124918						-0.0402152	0.692505	0.652748	0.512607	0.328308	0.36895	0.562316	0.531265	-0.0762529	0.526895	-0.0682564	-0.00134494	0.0590257	0.0116848	0.0447607	-0.216072	-0.18914	-0.151189	-0.253169	-0.0933825	-0.268625	-0.352275	-0.0382988	-0.0983	-0.0652	-0.1897	0.50607	-0.100011	0.624001	-0.0106259	-0.388614	0.0529864	-0.11035	-0.1725	0.106644	0.0609649	0.00209863	-0.199968	0.190425	0.0982484
ADAT2	0.215933	0.756757								0.396152	-0.361913	-0.42353	0.152581	-0.0432579	0.390018	0.458101	0.245407	-0.055528	0.0426736	-0.0634636	0.0305941	0.24937	0.223211	-0.290378	-0.416464	-0.368744	-0.506247	-0.421228	-0.0350208	0.117993	0.466711	0.0696952	-0.584318	-0.338944	-0.313168	0.0423954	0.0415046			-1.20643	0.148919	-1.2725	1.28999	0.769951	0.236832	0.0372417	1.3685	0.189996	-0.212781
ADAT3	0.102145	0.716216								0.976144	0.866709	0.857108	0.236516	-0.190122	-0.355087	0.918238	1.4851	0.510974	0.979709	0.0628976	-0.0883375	-0.297555	-0.121353	-0.344012	-0.299446	-0.344012	-0.00148655	-0.0936048	0.00656617	0.191328	0.83291	1.38716	-0.410801	-0.336452	-0.203178	0	0			0.271798	-0.197399	-0.05592	-0.30564	0.146928	-0.21014	-0.0720828	0.507059	0.736134	0.346401
ADCK1	0.48153	0.851351								0.265767	0.590935	0.175006	-0.0318019	-0.122749	-0.118183	1.20174	1.05729	0.123845	0.193438	0.00782708	0.189976	0.00880142	0.103943	0.255535	-0.0825054	-0.18583	-0.165884	-0.09817	-0.0621463	-0.329469	-0.307202	-0.0900906	-0.33046	-0.30739	-0.32678	-0.316663	-1.20448	-0.000123974	0.0728304	-0.791016	0.0736243	-0.17973	0.0118	-0.465862	-0.0219361	0.0442384
ADCK2	0.473195	0.932432	-0.0681494	-0.0402615						0.432502	0.235884	0.225937	0.120155	0.462797	0.0895142	0.100337	0.249319	0.230908	0.329652	0.15142	0.224283	-0.0866339	-0.0408865	0.100872	-0.167684	-0.31745	-0.187979	-0.0937428	0.310187	-1.14955	-1.50713	-0.723287	-0.59035	0.254197	0.0987867	-0.425653	-0.163145	-2.00836	0.697437	-0.744446	-0.06981	-0.9749	0.32806	-0.293318	-0.142347	-0.0205992	0.0846622	-0.226492	0.788416
ADCK3	0.331979	0.594595								-0.0343425	0.692306	-0.149433	-1.21198	0.202367	0.416371	1.15698	1.31981	0.728482	0.0691458	0.0575275	0.269353	-0.224407	-0.21865	-0.158539	-0.0254258	-0.0498162	-0.036092	-0.101801	0.131669	-0.0169871	-0.17151	-0.273698	-0.00146037	-0.0390156	-0.04395	-0.0998427	-0.172105			-0.466754	0.322387	-0.30378	-0.65012	-0.0344946	-0.0656126	0.0794456
ADCK4	0.390465	0.932432	0.0500189	0.129562						1.0441	-0.216422	-0.133181	0.0871078	0.46106	0.762856	0.161464	0.212654	-0.579956	0.600996	0.0741681	0.00632564	0.0117256	-0.414132	-0.249513	-0.431737	-0.325782	-0.291017	-0.432959	-0.132581	0.0220739	-0.150634	0.271013	-0.39137	-0.39007	-0.45838	-0.286537	-0.513363	0.0293664	-0.189106	-0.515768	0.0788403	-0.53024	0.39533	-0.00647108	0.147243	-0.0775894	0.00706091	0.115913	0.366264
ADCK5	0.408681	0.851351								-0.612458	0.314938	0.0130211	0.0157647	-0.180904	-1.41049	-0.328149	0.201732	-0.649893	-0.129766	0.310034	-0.0551373	0.0366385	-0.0149915	0.0263368	0.141929	0.148053	-0.0635072	-0.0228652	-0.19834	0.157482	-0.147459	-0.0494099	-0.558053	-0.251281	-0.609365	-0.0887598	-0.365844	-0.0515067	0.0592682	0.0436536	-0.124362	-0.53006	-0.40972	-0.397824	-0.111924	0.159071
ADCY1	0.758287	1	-0.0687057	-0.053726	0.121173	0.0702318	-0.0123698	0.0494072	-0.0304086	-0.201669	0.430609	0.0159288	0.0968543	-0.211681	0.136313	-0.410472	0.276661	-0.0893415	0.040725	-0.445836	-0.150662	-0.160133	-0.204089	-0.886622	-1.845	-1.7525	-1.8328	-1.53241	-0.652593	-0.568554	-0.810179	0.0583846	-0.392798	0.012571	-0.227642	0.205228	-1.16105	-0.491617	-0.460478	-0.171662	-0.222683	0.24388	-0.91221	0.106609	0.0404493	-0.0565932	0.0730025	0.0428492	0.410032
ADCY10	0.635607	0.945946	-0.104646	-0.0638132	-0.0775452	-0.132964	-0.153452	-0.0162712	-0.0636241	-0.349657	-0.802418	0.130583	0.22215	0.302183	0.163044	-0.948935	0.380175	-0.00391522	0.11413	0.212159	0.0774664	0.0495552	-0.112826	-0.187606	0.00225362	-0.0342338	-0.111723	-0.360209	0.0639285	0.337138	0.751047	1.86285	0.407252	0.120889	0.236594	-0.023565	-0.115475	-0.189478	-3.24793	-0.649865	-0.154447	-0.36277	-1.01793	-0.258351	0.000704697	-0.10606
ADCY2	0.21933	1	0.00781623	-0.0452796	-0.0257513	0.00939292	0.0304254	-0.0516212	-0.12561	0.210917	0.335219	0.564631	-0.0335697	-0.291975	0.340706	-0.147056	0.765925	-0.103374	0.327525	-0.223779	-0.0312622	-0.129331	-0.156649	-0.00775228	0.0290845	-0.120899	-0.278893	-0.334352	0.222311	0.400425	0.997273	0.0666045	-0.13237	0.37144	-0.12397	-0.026284	-0.268409	-0.0156109	-0.107922	0.638407	-0.147062	0.23962	-0.04904	-0.0250864	-0.0232866	-0.0182044	-0.329589	-0.0764335	-0.390754
ADCY3	0.309945	0.945946	-0.0433157	0.037467	-0.188774	-0.240323	0.129454	-0.156654	-0.565721	0.435442	0.320974	0.239577	0.531488	0.285644	0.270564	0.130764	0.423248	-0.309124	0.746481	0.130156	0.0851432	-0.00401089	0.101235	-0.13973	-0.303845	-0.143938	-0.130306	0.120383	-0.097387	0.372726	-0.138901	0.488179	-0.309721	-0.357852	-0.387397	-0.100391	-0.0462997	0.0315803	-0.0417529	-0.13185	-0.2284	-0.32014	0.67226	-0.105613	-0.175063	-0.115519
ADCY4	0.0399426	0.905405								-0.107849	0.250343	0.0548422	0.676633	-0.325614	-0.0278582	1.02811	0.413682	1.45303	-0.0890433	-0.0880401	0.0748777	-0.140557	0.159727	0.159605	0.191737	-0.0898466	0.201239	-0.0219426	-0.0308929	-0.857066	1.60237	0.28032	-0.465163	-0.434963	-0.409414	0	0.00498417	-0.52153	4.69984	-0.0356446	-0.507983	-0.30222	-0.07299	0.198562	0.0484975	0.0358994	-0.00996669	0.0808922	0.103889
ADCY5	0.0635228	0.905405								-0.549952	0.225405	0.121401	0.573063	-0.615471	-1.02853	0.21932	1.01949	1.60997	-0.0203544	0.164988	-0.0506815	-0.116718	-0.155215	-0.478257	-0.174424	-0.112059	-0.132013	-0.432996	0.0632101	2.48308	0.662277	-1.09048	-0.441479	-0.315557	-0.344273	0.000307773	0	-0.0491701	0.0864605	0.151179	-0.175103	0.02598	0.07118	0.029959	-0.0302931	-0.0735253	0.254499	0.186395	-0.0765662
ADCY6	1.45084	1	0.141569	0.0855322	0.056981	0.25318	0.444705	0.0902444	0.0565982	0.105739	-0.50806	-0.327823	-0.299909	-0.241356	-0.536893	-0.254515	0.135814	0.392961	0.43365	-0.0477912	-0.155056	-0.127958	-0.0847612	-0.0864222	-0.128176	-0.19178	-0.228208	-0.0615586	0.406612	-0.424886	-0.530907	-0.24162	0.100959	0.404381	0.345972	-0.119448	-0.4582	-0.146228	-0.0640096	0.312613	0.0527403	0.07379	1.06296	0.179821	-0.0989683	-0.0401407	-0.0197809	-0.112475	0.165077
ADCY7	0.104361	1	0.340722	0.68145	0.263482	0.11556	-0.593029	-0.327177	-1.0678	0.144556	-0.129566	-1.36309	-1.27561	-0.517387	-0.327288	-0.435426	-0.457218	0.378066	-1.28126	-0.149656	-0.110101	0.170499	0.171648	0.395515	0.082893	0.00258316	0.11667	0.272483	0.0880675	1.24473	0.593324	0.670359	-0.37893	-0.2798	-0.25503	0	0	0.214125	0.527629	1.26534	0.46651	-0.36024	-0.34267	0.000450979	0.0481507	-0.0288503	0.19614	0.370407	-0.241658
ADCY8	0.05086	1	-0.236255	-0.0298978	0.209811	0.00158123	0.0286924	-0.0301576	0.0702764	-1.07018	-2.15052	-0.370574	-0.120773	-0.843588	-1.35254	-1.42275	-1.86016	-1.70745	-1.38332	0.042288	-0.191513	-0.163277	-0.144253	-0.368747	-0.465963	-0.199209	-0.0531001	-0.0766049	0.0842366	1.23928	-0.157289	1.80558	-0.220668	-0.173136	0.0119367	-0.194129	0	0.827819	-0.195551	0.151204	-0.146291	0.09888	-0.50775	-0.0862173	-0.13662	-0.171032	0.127779	0.528761	1.90128
ADCY9	0.545042	1	-0.0635379	-0.220607	0.071789	0.131842	0.439737	0.173675	-0.056306	0.276308	0.115518	-0.325062	-0.418061	-0.00109278	0.121521	0.109009	0.406661	0.339313	0.113773	-0.289941	0.0596124	-0.0511367	-0.282444	-0.350599	-0.397176	-0.239375	-0.286922	-0.33867	-0.0392375	0.0938395	0.332716	-0.00304796	-0.06213	0.18306	0.12744	-0.10515	0.0593608	-0.728538	-0.796323	0.336443	0.365491	0.03468	-0.98959	-0.12052	-0.193722	-0.0472349	0.105456	-0.018652	-0.318931
ADCYAP1	0.36293	1	-0.0482622	-0.0275444	-0.102337	0.0382649	0.0128069	-0.0617663	0.271979	-0.236339	-0.435952	-1.05196	-1.48352	-1.44954	-1.3407	0.164079	0.364395	0.0101048	-0.255765	-0.620276	-0.0494111	0.300264	0.0955741	0.703876	1.14983	1.18402	0.928843	1.32099	0.354652	0.413331	0.78498	1.79085	-0.0791044	0.148666	0.0536071	0.0806034	-0.0797216	0.0315199	0.412789	0.176388	-0.064713	-0.16022	1.17961	0.319743	0.024612	0.0349659	-0.152661	0.560056	-0.0946559
ADCYAP1R1	0.0511087	0.945946	-0.0939232	-0.139548	0.0234175	0.0204381	-0.0963822	0.0128545	0.0530406	-0.569711	-1.10766	0.0126284	0.0486595	-0.55423	0.0705522	-0.260877	-0.27775	-0.385251	-0.335009	-0.0303376	-0.230982	-0.185323	0.0788344	-0.189825	-0.0564254	-0.356935	-0.167457	-0.0564254	0.0908655	0.37239	0.290293	-0.278107	-0.33771	-0.32143	-0.22312	0	0.0195381	-1.56294	1.89451	0.322843	-0.251808	-0.42208	-0.58764	0.0712861	0.0214739	0.211559
ADD1	0.496367	1	-0.112835	-0.0547107	0.516203	0.753071	0.914769	0.860895	0.696724	-0.0964235	-0.0765719	-0.145492	-0.105689	-0.0441426	0.107655	0.117718	0.271598	0.0913258	0.382484	0.0258954	0.0836079	0.112466	0.0124488	0.153681	0.23575	0.22905	0.029351	-0.205523	-0.432823	0.168928	0.152894	-0.379101	-0.40232	-0.281987	-0.317654	-0.307899	-0.309609	-0.432266	-0.0966332	0.263193	0.0632994	0.14047	0.18182	0.298362	-0.127408	-0.0833221	-0.0147797	0.039462	-0.206752
ADD2	0.0506505	1	0.0303457	-0.0546178	-0.467737	-0.479931	-0.76218	-0.681821	-0.0934784	0.439145	-0.215804	-0.514739	0.364695	0.178779	0.434727	-0.529068	-0.19709	-0.13674	-0.584891	0.111143	0.476854	0.33338	0.643074	0.389837	0.354451	-0.0813604	0.297998	0.514573	0.0796254	-0.592786	-0.139331	0.991384	-0.613007	-0.561307	-0.565003	0	0	0.302796	0.541091	0.705592	-0.163301	-0.06824	-0.02147	-0.106812	-0.0552577	0.0346262	0.267454	0.0100738	0.248324
ADD3	0.223261	0.972973	0.10776	-0.142101	-0.259202	0.0638736	0.855973	0.697319	-0.452969	-0.430208	0.46533	0.785303	-0.0196018	0.181598	0.605992	-0.278998	-0.426635	-0.233899	0.260001	0.0207246	0.298887	0.276514	0.0905247	-0.00898878	-0.060121	-0.237405	0.0527874	-0.166728	0.109718	0.609161	-0.0939535	0.332703	-0.250101	-0.315815	-0.336078	0	0			-0.142428	0.308867	-0.24246	-0.12007	0.125729	-0.163502	0.122784	0.502994	1.03876	0.217997
ADH1A	1.38807	1	0.17814	-0.0143449	0.0315679	-0.0176485	-0.101073	0.0252744	0.00729701	2.59506	-0.217899	0.955255	0.809697	1.81625	1.53044	1.33512	1.98458	2.29047	2.16283	0.118663	-0.0127687	-0.128245	-0.105778	-0.0137637	0.290204	0.278657	0.342997	0.0352719	-0.0079732	0.533844	0.00980123	0.111029	0.0134154	-0.18381	-0.0639785	-0.0662724	0.00507	0.0573405	-0.445452	0.168744	0.1362	0.4056	-0.2304	0.346962	0.0369591	-0.028276	0.345689	0.82638	0.143458
ADH1B	0.231181	0.986486	2.47016	0.314409	0.0684259	0.528871	0.961534	0.591246	-0.00784181	0.997697	0.544467	0.918849	0.616574	0.243393	-0.229126	0.368509	0.609603	1.11016	1.41429	-0.153966	-0.138388	0.00165629	-0.129808	-0.0610694	-0.154205	-0.310736	-0.268835	0.0113808	-0.0534324	-0.124426	0.211045	0.0406194	-0.41355	-0.0346711	-0.355729	-0.0281143	0.174049	-1.28826		0.149676	0.0735211	-3.91196	-0.11373	-0.27059	-0.103566	0.0888313	0.120607	0.264885	0.210377
ADH1C	1.12637	0.891892								-2.59521	-0.907866	0.0237133	-0.0248567	-0.303421	-2.59246	-1.43056	-2.23869	-0.151485	-0.307981	-0.0427503	-0.288658	-0.0235963	0.0846306	0.151591	0.308691	0.714186	0.956758	0.722889	-0.693891	0.0335223	-0.190821	0.291953	-0.91281	-0.456484	-1.06443	-0.0245401	-0.0405231	-0.0427946		0.907103	0.169336	0.6543	1.19772	0.293147	0.282226	0.309296	-0.57886	-0.182606	0.477459
ADH4	0.101551	0.837838								-0.24389	-0.644057	0.379708	-0.37073	-0.505774	-0.356604	-0.30669	-1.45188	-0.0402445	-0.00620444	0.33481	-0.246883	-0.325515	-0.614523	-0.301767	-0.358821	-0.328512	-0.503695	-0.473533	-0.0865024	0.535195	-0.194622	2.53716	0.10285	0.34454	0.23031	-0.0999168	0	0.568284		2.72646	-0.112863	-0.06873	-0.01549	0.0260233	-0.130818	-0.143266
ADH5	0.46317	0.986486	0.307504	0.0565841	-0.156107	-0.000559004	-0.0668639	0.194918	-0.0172453	-0.237075	-0.141727	-0.295899	-0.430184	-0.338332	-0.421935	0.210592	-0.134649	0.0854486	-0.538913	-0.0693554	-0.00952516	-0.316115	-0.157506	-0.164849	-0.137305	-0.318459	-0.186139	-0.174895	-0.0128308	0.527514	0.156892	2.20894	-0.241989	-0.133136	-0.230744	-8.9521e-05	0.00796483	-0.525091		0.956602	0.038954	0.43448	-0.10146	-0.0607676	-0.135419	-0.171896	-0.177396	-0.0427962	-0.185443
ADH6	0.0953857	1	-0.0956004	-0.0905497	0.00514004	0.0337818	0.166309	0.0641702	0.0410311	-0.777878	-0.258529	-1.20322	-0.501949	-1.145	-0.392435	-0.816557	-0.670304	-0.273282	-0.716349	-0.152164	-0.121231	0.0171242	0.152803	-0.589893	-2.28848	-3.00555	-3.23537	-3.61041	0.193931	-1.7717	0.838134	1.44963	-0.24188	-0.111	-0.24188	-3.81516	-4.67779	0.504043	0.0907655	0.164599	-0.136443	0.56667	-0.10265	-0.175385	-1.00265	-0.320826	0.0419248	-0.0602399	-0.048865
ADH7	0.0624487	0.986486	0.00924219	-0.0741154	0.118567	0.145068	0.0114055	0.12384	0.0100174	-1.41566	-0.628846	-0.807124	-0.508826	-0.722707	-0.361089	-0.633207	-1.63149	-0.906406	-0.644245	0.107832	-0.147108	-0.298938	-0.434047	-0.600519	-1.11471	-1.22595	-1.17607	-1.55539	-0.0359137	0.268623	-0.00886813	1.26665	-0.401951	-0.407819	-0.429125	-0.387557	-0.432955	0.883738		0.181798	-0.042928	0.13512	-0.12823	0.050171	0.0568362	0.0921818	0.3748	-0.0436353	-0.0638251
ADHFE1	1.81971	0.945946	0.187488	0.00325468	-0.0235469	-0.0471872	-0.0727766	0.133364	-0.0290856	0.119923	-0.830455	-1.48186	-1.38672	-1.8058	-1.43709	-0.560324	-0.875652	-0.33109	-1.12706	0.0213064	-0.145343	-0.199591	-0.254467	-0.275171	-0.351319	-0.310701	-0.202463	-0.19298	0.298029	0.132144	0.21882	0.142194	-0.433659	-0.0720818	-0.386665	-0.305433	-0.813896	-0.33455	-0.59032	-1.45952	0.193459	0.1092	0.43931	0.0120876	-0.0194317	0.0120021
ADI1	0.444663	0.932432	0.174597	-0.207039						0.180774	0.743528	0.550547	-0.176011	-0.145181	0.179931	0.512183	0.610827	-0.251069	-0.158987	-0.17073	-0.208376	-0.165766	-0.538826	-0.495162	-2.19513	-3.72473	-3.84194	-3.98717	0.0196786	0.174654	-0.604324	1.95224	-0.270339	-0.212438	-0.350085	-0.682407	-2.32809	1.80928	-1.89755	-0.102108	-0.0429888	0.14966	0.05856	0.12877	-0.355029	-0.115513	-0.218544	0.087721	0.646706
ADIG	0.0977732	0.851351								-0.0778922	-0.501164	-0.731352	0.0643983	0.706734	0.109788	1.08281	0.496382	-0.674403	-0.0245124	-0.140155	0.495825	0.591037	0.0520108	0.619844	0.598293	0.0502482	0.659693	0.477579	-0.0076361	-0.786192	0.091087	-0.101914	-0.1492	0.20984	0.07456	0.0091294	-0.0652195	-0.00837902	0.0944189	2.66724	-0.102198	0.41307	-0.16978	0.0489645	0.0229654	0.130755
ADIPOQ	0.0814653	1	-0.00282042	0.0847353	-0.0977166	-0.182265	-0.101218	-0.0202434	-0.0285929	-0.353548	-0.603695	-1.50149	-0.7523	-0.123761	-0.218529	-0.303676	-0.533769	-0.379594	-0.369965	0.141988	0.104418	-0.251206	-0.125848	-0.320764	-0.503471	-1.0223	-0.306294	-0.576256	-0.498918	-0.311537	0.245676	0.378026	-0.64675	-0.52212	-0.30948	-0.270754	-1.07215	1.22651	-1.10579	-0.173659	-0.1286	0.30903	-1.50034	0.244877	0.0527658	0.0602995	0.123277	-0.0117227	0.0331699
ADIPOR1	2.00717	0.932432	-0.0165596	-0.118768						-0.30877	-0.164336	-0.0593681	0.1098	0.346484	0.263761	0.133667	0.280972	0.541058	0.621081	-0.168462	-0.059365	-0.100098	-0.252786	-0.302472	-0.920753	-1.83925	-1.86775	-1.30668	-0.280028	-0.146617	-0.422575	-0.215192	0.379326	-0.177485	0.0320261	-0.133292	-0.649561	-3.16785	-2.13837	0.384289	0.217637	0.77429	0.20387	-0.482263	0.204197	0.160492	0.0884822	-0.0544709	-0.316422
ADIPOR2	1.08043	1	-0.206992	0.048812	-0.246381	-0.383807	-0.42573	-0.280827	-0.37891	0.461109	0.143346	0.54081	0.669675	0.152499	-0.09301	-0.0885551	-0.0116466	-0.125607	0.213024	0.0291842	-0.229928	-0.330371	-0.296977	-0.415482	0.373996	0.37605	0.424994	0.392888	0.172118	-0.307499	-0.238564	-0.422184	-0.538657	-0.332392	-0.241126	0.245839	-0.0347117	0.16115	-0.108934	-0.0152367	0.230443	-0.06732	0.27407	0.0095648	-0.0350658	0.0501259	-0.177497	-0.0279496	0.177972
ADK	0.517779	1	0.0442592	-0.0280281	-0.276581	-0.403325	-0.432491	-0.96051	-0.297026	-0.19319	-0.0829239	0.194362	0.210911	0.58301	0.568785	-0.161936	-0.432823	-0.339588	-0.0144193	-0.0716891	-0.385965	-0.0475811	0.106128	0.00549599	-0.671479	0.0218594	-0.0879792	-0.248788	0.101834	-0.989478	-0.0380589	-0.366574	-0.1595	-0.33207	-0.64306	0	0	-4.72792	0.206451	0.599934	0.153988	-0.14417	-1.31378	-0.154181	-0.0690633	-0.00898937	-0.129202	-0.0459722	0.367993
ADM	2.68117	1	0.196424	-0.0155742	0.112099	1.76295	2.19195	0.629848	-0.0683306	-2.05917	-1.78833	-2.03676	-3.00324	-4.29477	-4.93376	-0.890681	-1.39754	0.0186712	-3.61587	-0.20397	-0.0549835	-0.0763863	-0.12167	-0.344085	-0.391189	-0.393329	-0.299087	-0.27992	-0.0136445	0.119244	-0.0343073	-0.0352315	-0.33307	-0.0303	-0.28983	-0.0643157	-0.00549813	0.16274	0.135879	0.789699	0.223707	-0.3674	-0.1806	0.161606	-0.0430439	0.0467905	-0.0250152	-0.0864505	-0.266226
ADM2	1.66004	0.932432	-0.0964462	-0.00205739						0.523805	0.16207	1.23805	1.09193	-0.166704	0.511446	-0.847117	0.361907	-0.974754	1.0368	0.787795	-0.133606	-0.0991321	-0.128712	-0.0803919	-0.250525	-0.434531	-0.266561	-0.221123	-0.154343	0.0783235	0.0722051	-0.0354473	-0.67076	-0.22723	-0.45901	-0.0514698	-0.490803	0.0694255	0.223007	-2.78959	0.00557259	-0.06034	-0.14117	-0.0550062	0.141332	0.053953	0.00286016	-0.0677785	-0.264109
ADNP	1.73166	0.986486	-0.132708	-0.0873362	0.515121	0.0260413	0.183325	0.274374	0.0997923	0.102536	-0.141463	-0.248302	-0.252862	-0.336158	-0.281639	0.0451145	-0.348316	-0.0445079	-0.352786	0.988373	-0.135335	-0.108499	-0.106921	-0.254244	-0.47048	-0.982593	-0.678773	-0.504001	0.119284	0.337378	0.148639	0.0583294	-0.842102	-0.21752	-0.498332	0.0860857	-0.337564		-0.00860389	0.161061	0.130915	-0.1692	-0.1859	-0.778605	-0.0331243	0.0235136	0.0598991	0.142046	0.273221
ADNP2	3.12335	0.783784								0.414931	-0.0297425	0.226224	0.219465	-0.102161	-0.215916	-0.142752	-0.139143	0.0685609	0.159981	2.08827	1.16234	1.28685	0.454632	0.698189	0.711282	0.561803	0.387625	0.0749445	-0.389838	0.148241	0.0393341	0.149038	1.4307	-0.1055	0.5819	0.815532	0.872804			0.0826711	-0.228177	2.74912	2.33504	-0.287706	-0.210758	-0.295277
ADO	0.302165	0.756757								0.439316	0.622016	0.197692	0.53705	0.000243828	0.0267049	0.474303	0.584971	0.164693	0.292772	0.0358356	0.0130562	0.436598	-0.0878728	0.443848	0.368387	0.367117	-0.177733	0.184425	-0.0784378	0.421461	0.286697	2.78072	-0.27114	-0.12031	-0.02827	-0.0566857	-0.0752204			0.338511	0.196606	-0.73735	-0.08708	0.130202	-0.00619138	0.037254	0.195786	0.0169742	0.250336
ADORA1	1.36277	0.945946	-0.0844919	-0.0848924	-0.0343973	-0.0839668	-0.00347218	-0.0749036	0.00933368	-0.126066	-0.879524	-0.60436	-1.03021	-0.932784	-0.514287	0.676339	0.272346	0.13845	0.092778	0.816268	0.0697772	0.146241	0.0811489	0.161516	0.150319	0.234815	0.159836	0.364931	-0.169697	-0.19026	-0.165714	-0.0636806	-0.61922	-0.385664	-0.289829	-0.152663	-0.0825707	-2.05266	-1.87205	1.81163	-0.0420187	-0.57564	0.2633	0.128666	-0.114654	0.0614902
ADORA2A	0.263343	0.567568	0.0440707	0.168207	-0.0927611	0.0632764	-0.0854435	0.0932638	0.00434908																													0.268905	0.108253	-0.929465	-0.288373	-0.562	0.24728	-0.429297	-0.0523355	0.0485714	-0.0388537	2.02624	0.0642522
ADORA2B	1.29505	1	-0.785877	-0.501429	-0.322271	-0.328375	-0.627903	-0.689271	-0.55598	-0.125578	-0.917492	-0.662792	-1.16217	-0.924837	-0.902903	-0.789651	-0.762113	0.0686079	-0.69141	0.291944	0.0284299	0.0546091	0.0953453	-0.0997141	-0.108757	0.0351878	0.179938	-0.190844	-0.273235	-0.379896	-0.158828	0.0750014	-0.548583	-0.474191	-0.54911	0.086229	0.360632	-0.135247	-0.249285	-0.972529	0.157242	0.03023	-0.03612	-0.0941455	-0.0488689	-0.0224056	0.307558	0.19376	0.0700307
ADORA3	0.461603	1	0.0465239	-0.019376	0.0748093	0.0512973	0.016722	-0.00305305	-0.0670401	-0.485662	-0.874549	-0.31797	-0.712975	-0.647767	-1.16009	-1.06351	-0.484151	-0.237462	-0.674819	0.368899	-0.0844837	-0.169102	-0.231538	-0.0947724	-0.122664	0.0644818	0.217144	0.45614	-0.0404785	-0.130641	-0.109987	-0.100399	-0.221268	-0.241375	-0.259424	-0.121899	-0.241467	-1.73467	-1.35282	-0.368451	-0.0900923	-0.10675	0.89633	0.182501	-0.181295	-0.150553	0.157042	0.371972	-0.124814
ADPGK	0.203215	0.878378	0.235251	0.0412591						-0.092568	-0.122208	0.00277701	0.278867	0.128472	0.0132895	0.129979	0.201333	0.348453	0.597883	-0.298142	0.219179	0.242907	0.212959	0.297914	0.30097	0.26387	0.424719	0.108615	0.15925	0.377968	-0.127138	0.646337	-0.380639	-0.396027	-0.485977	-0.708958	-0.407692	0.178555	1.08035	0.234202	0.269982	-0.22075	-0.13061	0.207919	0.282307	0.060675
ADPRH	1.60506	1	-0.0231706	-0.0063843	0.0704103	-0.0234433	-0.0926475	0.115169	0.00678953	0.0853377	1.6367	1.53888	0.185203	0.34313	0.328356	0.37969	1.69018	0.299738	1.67149	-0.0533606	-0.0698603	-0.161572	-0.430404	-1.0835	-0.964003	-1.7025	-1.60271	-1.43437	0.394164	-0.908699	-0.973128	-0.395187	-0.9912	0.3605	-1.0204	-0.112624	-2.70426	0.565334	0.961203	-0.498042	-0.133544	-0.417	0.69292	-0.14898	-0.232109	-0.186098	-0.0353728	-0.00362931	-0.212027
ADPRHL1	0.0710811	0.905405								-0.146209	-0.704584	0.504031	0.0916483	-0.260882	0.0224304	-0.647946	0.484659	-0.1416	-0.248959	-0.0503289	-0.00852093	0.135596	0.0467575	0.093406	0.125663	0.12856	0.142958	0.215597	-0.00962491	-0.655691	-1.66646	-0.772901	-0.182276	-0.779234	-0.386951	0	0	0.335319	0.67975	-0.917233	0.361178	-0.08342	-0.04598	-0.0912275	-0.170602	0.0831402	0.577093	-0.0247713	0.386759
ADPRHL2	1.10648	0.905405								0.219222	0.354074	0.374017	0.24837	-0.1502	-0.235235	0.041012	0.105765	0.188109	-0.130417	-0.19502	-0.251689	-0.0319952	-0.120141	-0.0254736	-0.112547	-0.0714657	0.0626075	0.0799946	0.467062	-0.416317	-0.287415	-0.214715	0.195322	0.204801	0.151123	0.0218896	-0.420122	0.0905686	0.214568	-0.24919	-0.0245456	-0.13993	0.85968	0.129391	0.088005	-0.000668458	0.102774	0.172537	0.156757
ADRA1A	0.0612486	0.945946	-0.0290517	0.00283465	0.0495147	0.0531575	-0.0357283	0.0600751	0.0304482	0.105751	0.51167	0.108108	-0.53635	0.0111537	-0.954565	0.39694	0.0577419	0.0384718	0.183005	0.216864	-0.361045	0.0432208	-0.128827	-0.156365	-0.0978976	-0.14258	-0.153172	-0.0897353	0.130771	0.0391552	0.182194	1.34559	-0.575697	-0.615984	-0.620829	0	0	0.799701	-0.626597	-0.253887	-0.225967	-0.3915	0.99151	-0.0617923	0.229494	0.203842
ADRA1B	0.20871	1	-0.112957	0.0464258	0.130024	-0.00788965	-0.0583871	-0.107713	-0.063637	0.9747	-0.284694	0.832004	1.09772	0.578237	0.608915	0.999362	0.623815	0.645963	1.59985	-0.0601491	0.0944686	0.102434	-0.149382	-0.271764	-0.271764	-0.380234	-0.428972	-0.402184	-0.138316	-0.387496	1.48804	-0.130772	-0.42459	-0.51694	-0.479525	-0.0273192	-1.03455	0.490699	-2.55534	3.09307	-0.275402	-0.04348	-2.12902	-0.0485067	-0.0715749	0.0125911	0.174198	0.0169992	0.205595
ADRA1D	0.993935	0.945946	0.0358659	0.0064925	0.199291	0.0997232	0.0904878	0.0751994	0.0993338	0.472622	-0.342241	-0.22233	-0.439854	0.278116	-0.39907	-0.213458	-0.427714	0.165194	0.366332	0.314224	0.0372021	0.129752	0.364582	0.364394	0.481141	0.300315	0.381927	0.277377	0.0302961	-0.0751795	0.263492	-0.133477	-0.26454	-0.26454	-0.53543	0.407223	-0.300231	-0.0878205	-0.133606	1.09821	-0.395133	-0.14921	-0.29505	-0.102868	-0.0613765	0.199881
ADRA2A	0.0429148	1	0.061717	0.0176562	-0.0666034	-0.0212256	-0.0166751	-0.0489859	-0.021876	-1.82612	-0.479747	-1.54489	-0.527557	-1.30062	-0.975775	0.0822606	-1.01687	-0.351167	-0.441661	-0.0486642	-0.0916033	0.0339812	0.0465167	-0.183841	-0.183841	-0.100568	-0.117888	-0.230174	0.112112	1.35776	1.56589	0.322496	-0.58223	-0.537039	-0.451894	-0.00397843	-0.00105856	-0.866229	0.0658064	0.376227	-0.13773	-0.08263	0.37218	0.050208	-0.185243	-0.192213	0.027511	0.245932	0.223281
ADRA2B	0.140178	1	0.00393322	-0.0714624	-0.0578483	0.00418905	0.0690017	-0.105407	-0.057996	-0.332902	-1.11572	-2.25435	-1.30644	-0.717121	-2.40745	-0.676566	-0.739933	-0.599099	-0.14622	0.377189	-0.293966	0.241008	0.475242	0.417767	0.319011	0.447459	0.283533	0.304334	-0.00844417	0.126378	-0.596075	0.0809391	0.33334	0.5239	0.42447	0	0	0.223185	0.20579	0.841605	-0.159876	-0.89261	0.28271	-0.262986	-0.192408	-0.159972	-0.379659	-0.176773	-0.332256
ADRA2C	0.115734	1	-0.0157232	0.142019	0.114719	0.102449	-0.114442	0.0954262	0.243996	1.22308	0.0995169	0.250823	-0.127012	-0.529403	0.0795597	0.0742453	0.0632306	0.705131	0.114588	-0.0496778	0.0481204	0.118926	0.166859	0.111693	0.257067	0.0454314	0.0922717	0.41392	-0.107826	1.70133	-0.202187	0.713905	-0.445808	-0.391365	-0.464211	-0.319401	-0.153995	-0.131466	-0.0310269	2.27624	-0.12324	-0.1574	-0.27209	0.12094	-0.18955	-0.0709747	-0.461324	-0.674896	0.0768006
ADRB1	0.0608604	1	-0.128274	-0.0536561	-0.032755	-0.148245	-0.076684	0.00515175	0.10657	-0.0482616	-0.807272	-0.889019	0.627608	-0.257385	-0.723091	-0.970866	-0.17371	-0.0121326	-0.500611	0.0789993	0.12668	-0.472246	0.161626	0.121618	-0.105855	-0.178918	0.212507	1.0408	0.348526	-1.1438	-1.62221	0.496547	-0.75205	-0.66956	-0.37789	0	0	-0.110245	0.581548	0.781219	-0.0537181	-0.07742	-1.15876	0.0954754	-0.0892476	-0.129444	-0.0452978	0.593668	0.0333373
ADRB2	0.175001	1	0.0609567	-0.375771	-0.541369	-1.07164	-1.12422	-2.51008	-2.35817	0.313732	-1.5342	-1.93465	-1.13316	-1.94173	-1.73878	-1.61649	-0.937194	0.02731	-2.53938	0.00681989	-0.199309	-0.0871984	-0.243703	0.121647	-0.546349	-0.192041	-0.0364174	-0.0626887	0.0108449	-0.351287	1.55815	0.138891	-0.06209	-0.12243	-0.06209	5.57169e-05	0.00395361	0.279589	0.481903	2.51747	-0.598059	-0.23372	0.01455	-0.00407823	0.00287902	-0.049243	-0.0685783	0.462371	-0.141339
ADRB3	0.119667	1	-0.0881612	-0.0548382	0.169405	-0.0172861	-0.0616994	-0.0158197	0.00197459	-0.000801075	0.08984	-0.30508	-0.514279	-0.439015	-0.0425382	-0.709494	-0.985325	0.646266	-0.151129	0.634817	0.647119	0.502646	-0.0287424	0.613548	0.828063	0.675285	0.516552	0.4107	-0.231375	0.641362	0.269095	0.43246	-0.29018	-0.49091	-0.34002	0.00670659	-0.63777	-0.13109	0.0846263	0.576235	-0.548346	0.08306	1.39982	0.405652	0.0790805	-0.081861	0.700655	0.715926	0.290706
ADRBK1	0.114814	1	-0.0116606	-0.0245895	-0.0920193	0.0174009	-0.13251	0.102032	-0.0547912	0.0325487	0.471687	0.05104	-0.0325437	0.848364	0.340601	0.338066	0.896672	0.347564	1.13383	-0.0657025	-0.0468455	0.0241314	-0.227381	-0.376338	0.107621	0.312603	-0.0229241	-0.119521	0.389746	0.927502	0.5333	0.0205651	-0.460464	-0.302851	-0.338089	0.0279982	-0.00992358	-0.342392	-1.95777	-1.12431	-0.41098	-0.33811	-0.02771	-0.0272363	-0.0778215	-0.0807751	-0.076175	-0.101416	-0.0160354
ADRBK2	1.17766	0.945946	-0.0514049	0.0223126	-0.106963	-0.175495	-0.55471	-0.411824	-0.381971	-0.0323765	-0.406943	-0.52277	-0.334932	0.330205	0.216117	-0.703184	-0.587598	-0.0586654	0.0133511	-0.621011	-0.216079	-0.247928	-0.0191088	-0.058103	-0.436897	-0.0780025	-0.303738	0.776025	-0.141937	-0.00983555	-0.103904	-0.0820966	-0.9306	-1.61384	-1.15321	0.210873	3.23705	-2.16395	-2.03428	0.192839	0.0996584	0.55629	-0.04547	0.252047	-0.03829	0.161302
ADRM1	0.511556	0.986486	-0.100623	0.0613475	0.113466	0.0968186	-0.319806	-0.136178	0.236801	0.391399	0.96433	1.03527	0.685766	0.180538	0.154352	0.520015	0.972331	0.499122	0.859942	0.0502077	-0.111208	-0.297458	0.226299	-0.0394833	0.227715	0.435182	0.579	0.0789417	0.073262	1.34347	1.10483	1.86161	-0.9832	-0.723871	-0.902969	0	0		-3.48113	-0.228943	-0.0732905	0.21496	0.11925	-0.0331344	-0.0503354	-0.333164	-0.363541	-0.958997	-0.457453
ADSL	0.994094	1	0.273899	0.204401	-0.0683852	-0.498348	-0.613776	-0.515603	0.267669	-0.189238	-0.046798	-0.00540548	-0.122094	-0.311027	-0.408267	-0.153252	-0.463478	-0.364712	-0.28464	-0.0997719	-0.145262	-0.117228	-0.118634	-0.495667	-0.397819	-0.39948	-0.332914	-0.433101	0.0508146	-0.204945	-0.467478	-0.124318	0.048439	0.226924	0.0938366	-0.00976356	-0.0469601	1.02385	-0.231947	-0.448692	-0.00839045	-0.24001	-0.01471	-0.172674	-0.00440155	-0.0288168	-0.0195523	0.601537	0.607795
ADSS	0.352893	0.932432	-0.0487679	-0.0651965						-0.211255	0.0596494	0.00236543	0.195461	-0.364686	-0.283511	-0.0478408	-0.0493257	-0.224587	-0.00763284	-0.547053	-0.00407315	-0.0259938	-0.0461522	-0.107889	-0.149378	0.342137	0.316307	0.172428	0.266381	-0.0806143	-0.227845	-0.133997	-0.727065	-0.372317	-0.334273	0.121099	-0.745895	-0.98457	4.06609	0.198239	-0.0107255	-1.41526	2.60377	0.317353	0.0648486	-0.0262721	0.456326	0.841546	0.785825
ADSSL1	2.59971	0.905405								-0.13415	-0.154349	-0.688528	-0.421621	-0.077892	-0.276757	0.267546	-0.229582	0.0686425	-0.243206	0.323556	0.00210598	0.0409879	0.187823	0.131569	0.00935764	0.0137292	0.110251	-0.123338	0.206195	-0.147222	-0.14055	-0.0992162	1.36797	0.95967	0.7855	0.169781	0.325816	0.376262	0.308545	0.537804	0.950631	-0.2316	0.5819	-0.373702	0.109471	0.0181257	0.028164	-0.113729	-0.252177
AEBP1	3.1351	1	-0.0507631	-0.00416347	-0.118081	0.806378	0.420781	0.369062	0.813966	0.384299	0.235632	0.416823	-0.201168	0.372828	0.551455	-0.458061	-0.159576	-0.117197	0.20433	-0.206962	-0.228028	-0.252775	-0.138645	-0.162435	-0.319982	-0.281815	-0.342285	-0.563415	0.358427	-0.394362	-0.38686	-0.115013	0.144198	0.136516	0.207524	-0.110326	-0.439204	0.202988	0.248828	0.0973956	-0.0683608	0.4744	0.3651	-0.200917	-0.0274194	-0.0389718	-0.037743	0.179256	0.0927929
AEBP2	1.99256	0.905405								-0.205002	-0.376957	-0.384604	-0.273874	0.0280114	0.264823	-0.129609	-0.180827	-0.15438	-0.362213	-0.013283	0.251308	0.2286	0.139819	-0.0197811	-0.0896538	-0.161424	-0.108313	0.0738801	0.125572	-0.118324	-0.144872	-0.0900927	-1.02803	-0.979239	-1.02075	-0.0359997	-0.111201	-0.118717	-0.0833178	-0.596194	0.137808	0.02238	-0.136	-0.152403	-0.1084	0.0328524	0.0256118	0.17237	0.00631666
AEN	0.450501	0.756757								0.754534	0.255067	0.356227	-0.0959558	-0.311019	-0.538059	0.257829	0.0263836	-0.00480191	-0.209128	-0.102748	-0.0563567	0.119083	0.267929	0.738948	1.12863	0.0239789	-0.194152	-0.719029	-0.102892	0.56153	1.03414	0.539005	1.36244	1.62072	2.46029	-0.174957	-0.275509			-0.00750633	0.161173	-0.74013	0.3773	-0.225387	-0.305821	-0.162697	0.262661	1.51373	0.902858
AES	0.366901	0.932432	0.0641696	-0.0700601						-0.433549	0.83838	0.9245	-0.235658	-0.273751	-0.716157	0.665293	1.26956	0.875443	1.44112	-0.0879705	-0.00758317	-0.75536	-0.568512	-0.683756	-0.547633	-0.589697	-0.413148	-0.553171	-0.128219	-0.0318738	0.854118	-0.309211	-0.29107	-0.11868	0.01765	0	0	-1.78969	0.181994	0.163921	0.428272	-0.23026	-0.24318	0.236745	-0.111199	0.0422527	0.53668	0.509652	-0.026344
AFAP1	0.724387	1	-0.00837251	0.118896	0.25871	0.957275	0.261351	0.470568	0.408737	-0.600439	-0.714189	-0.898164	-0.325004	-0.265926	-0.670773	-1.05263	-1.15733	-0.563683	-0.838919	0.188676	0.265763	-0.00446655	0.146111	-0.012776	-0.0398455	0.0714217	-0.332485	-0.145188	-0.201841	-0.152957	-0.00232881	-0.188841	-1.16546	-1.19608	-1.06733	-0.0144741	-0.0135252	-0.878985	-0.925999	-0.174215	0.320868	-0.3387	0.652	0.0879152	-0.0843228	0.0317029	0.455036	0.130602	-0.0869069
AFAP1L1	0.495475	0.891892								-0.343776	-0.497943	0.0417741	-0.920411	-0.867952	-1.32996	-0.604302	-0.324821	0.236309	-0.432792	0.233614	-0.249216	-0.422672	-1.0599	-0.234913	-0.186197	-0.145994	-0.0617706	0.284816	0.393493	-0.923015	-0.573162	0.000240274	0.5607	-0.49607	-0.59719	0.439125	1.08511	1.26303		1.18867	-0.177309	-0.66052	0.47629	-0.166973	-0.00535533	-0.00782119	0.105049	-0.193649	-0.249062
AFAP1L2	0.923279	0.77027								0.729029	1.50207	1.3525	0.807109	1.25338	0.232851	1.61109	0.889678	1.00177	1.05979	-0.300343	0.167675	0.135533	0.17159	0.0730958	0.0399079	-0.120067	-0.0654942	-0.845524	-0.130582	0.344396	0.698875	0.111951	0.64049	0.72624	0.86485	-0.0153338	-0.20263	-0.0934834	-0.0140625	2.51852	-0.00778532	0.05308	-0.37785	-0.203681	0.094273	-0.0441606
AFF1	0.742975	1	-0.0244151	0.0108511	-0.0906275	-0.139556	-0.107734	-0.305439	-0.189599	-0.184727	-0.258514	-0.42562	-0.648903	-0.0114743	0.390152	-0.138847	-0.586263	-0.00476179	0.0644061	-0.0654089	0.157293	0.332311	0.530964	0.886019	1.23071	1.57293	1.42756	1.43023	0.302808	0.529456	-0.053818	0.463929	-0.77423	-0.96755	-0.86691	0.19184	0.174908	0.814781	-0.313063	0.665728	0.168164	0.553125	0.539082	-0.109025	0.0817421	0.073949	0.0227065	0.0760614	-0.201567
AFF2	0.326599	0.945946	0.00352754	-0.023426	-0.0567637	0.0402652	-0.0214994	-0.0290793	-0.0301301	-0.570455	-0.703014	0.046619	-0.0686981	-0.417489	-0.72676	-0.372347	-0.0822732	-0.780517	0.0790342	-0.0662128	0.108516	0.00719438	0.226261	0.258193	0.145828	0.489219	0.507184	0.436624	0.654989	-0.16832	0.161241	0.199279	0.808499	-0.163972	0.442695	0.915934	0.211756	1.78857	1.54465	0.147414	-0.020129	-0.16191	1.11694	0.191787	0.156896	0.166752
AFF3	0.396329	0.986486	-0.0233168	0.0107337	0.0474967	0.137438	0.103058	0.034234	0.0911054	-0.143845	1.12185	0.958648	1.6122	1.03222	1.4478	0.511842	1.19038	0.441357	1.48856	0.712823	-0.292844	-0.253564	-0.144522	0.433052	0.752385	1.27775	2.16575	1.9374	0.472737	0.948466	1.15162	0.70003	-1.21113	-1.18627	-1.78442	0	-0.0282523		0.59561	0.253709	-0.26014	-2.36978	0.67164	-1.19113	-0.35644	-0.215929	0.345199	0.125782	0.312732
AFF4	0.898344	0.932432	-0.335576	-0.0304068						0.00371245	-0.725767	-0.884788	0.0531172	-0.121761	0.0881771	-0.466536	-0.431997	-0.217271	-0.170466	-0.0443971	-0.0984566	-0.122272	-0.267958	0.0439156	0.327635	0.558044	0.633424	0.476208	-0.0158342	0.550637	0.598032	0.681655	-0.0910191	-0.156054	-0.0567902	-0.167776	-0.188295	-0.424511	-0.249378	0.147793	0.349706	-0.55954	0.10401	-0.284585	-0.105346	-0.0285356	-0.0534898	-0.249865	-0.645202
AFG3L2	0.267684	1	-0.131158	-0.0798735	-0.425622	-0.86069	-0.929399	-0.58245	-0.169205	0.307804	0.270062	0.135134	0.218146	-0.285311	-0.253915	0.182543	0.132634	0.0633951	0.0289402	0.0532927	0.124868	-0.180072	-0.178198	-0.0877327	-0.303694	-0.320541	-0.351685	-0.313625	0.0092772	0.242165	1.21359	-0.825512	-0.434939	-0.456169	-0.387263	-0.00112489	0	0.255559	-1.41954	-0.813748	-0.0450977	-0.1256	-0.15433	0.421463	0.052991	0.213905	0.20973	0.252291	0.159716
AFM	0.0711629	0.986486	0.0447722	0.0440899	-0.0249677	-0.135635	-0.145111	-0.0141375	0.0477	1.25338	1.98421	0.184498	1.27074	1.60717	0.271615	1.08709	0.882093	1.36796	0.919886	0.427202	0.00335926	-0.150598	-0.112378	0.326485	-0.0688055	-0.245394	0.114502	0.0765338	0.059476	0.822157	1.23465	0.28183	-0.312945	-0.446275	-0.444516	0.00736825	0.00213398		-0.517953	0.153661	-0.0726732	1.75828	-4.75342	0.195012	0.215188	-0.0486864	0.777025	0.250279	-0.0251847
AFMID	1.05646	0.851351								1.97387	1.03833	1.62579	-0.411686	0.899581	0.110807	2.3518	1.00264	2.56697	1.06419	0.123574	-0.0142167	0.0633656	0.0299193	0.247494	0.338237	0.403424	0.348094	0.431898	0.151506	0.351651	0.560472	0.250714	-0.0535147	-0.576801	-0.408994	-0.120746	0.168474	-0.378564	-0.338544	-0.305822	-0.0401059	-0.5569	-0.49462	0.243719	-0.00616239	0.117903
AFP	2.45545	1	0.0310257	0.0395301	0.0177235	-0.0476509	0.51535	-0.0652578	-0.0527843	-0.519225	1.28057	1.29657	0.23346	0.200157	0.0107006	0.72441	0.874247	-0.554686	0.386311	0.583164	0.0607502	0.0445388	0.173205	0.111183	0.0383348	-0.191	-0.320556	-0.517857	-0.0393719	-0.373287	-0.452727	-0.232879	-0.0824016	-0.0369824	-0.113041	-0.0350445	-0.817479	-0.0626671	-0.128548	0.170808	-0.0484808	-0.39788	-0.03423	-0.314225	-0.00140986	0.0375511	0.333382	0.188186	0.601875
AFTPH	0.325886	0.851351	-0.136036	0.00610843						-0.0242104	-0.14107	-0.000140352	0.0959715	0.393953	0.41865	-0.248562	-0.0367126	-0.0972051	0.0806561	0.000788564	-0.143893	-0.324291	-0.222983	0.0234209	-0.0310269	-0.274889	0.169138	-0.162271	0.00224491	-2.47729	-1.59631	1.45866	-0.89801	-0.51648	-0.82424	0	0	1.71882	0.36059	-0.62876	0.21204	0.18793	0.14328	-0.00219308	0.0211098	-0.0434411	-0.123086	-0.295802	-0.342722
AGA	0.303688	1	-0.173166	0.00163167	-0.127327	0.171972	0.514388	0.0678857	-0.747002	-0.248499	-0.625016	-0.650463	-0.397164	-0.106281	-0.217625	-0.92556	-1.2058	-0.46923	-0.646112	0.261159	0.646639	0.705787	0.916806	0.75967	0.910203	0.864485	0.571635	1.0585	0.213624	-0.78113	-0.282129	0.521096	-0.79873	-0.56206	-1.10043	0.00650744	0	0.0182815	-0.59194	-0.506767	-0.131325	-0.49352	-0.05425	-0.13621	-0.102003	-0.0429166	-0.0541602	-0.0430566	-0.198943
AGAP1	0.0994426	0.756757								0.07962	-0.700117	-0.579636	-0.707165	-0.892478	-1.04458	-0.263075	-0.457683	0.167987	-0.573263	-0.0349238	0.040308	-0.0588937	0.104337	0.230613	-0.0389941	-0.810966	-0.383329	-0.0291463	-0.0108881	1.23908	0.305255	-1.37232	0.05144	0.25853	0.06956	-0.000102644	0.000102637			-0.136847	-0.0676777	0.00576	-0.18276	-0.102916	0.0316627	-0.0415579	0.26525	-0.000858455	-0.111167
AGAP2	0.83012	0.756757								-0.261186	-0.701871	-0.0917875	-0.556288	-0.197953	0.0192758	-0.256414	-0.400356	-0.161557	0.194034	0.294418	0.0313352	-0.0393696	-0.347715	-0.218265	-0.455769	-0.427967	-0.593812	-0.330422	-0.288528	0.00785201	-0.142998	-0.105838	-0.682051	-0.568574	-0.812505	-0.154147	0.153499			0.274132	-0.0848286	-0.7306	-0.84565	-0.230393	-0.0267134	-0.021401	0.337421	0.205834	-0.0217011
AGAP3	0.822932	0.756757								0.290874	0.476569	0.303098	-0.257294	-0.496766	-0.462537	0.505209	1.37449	0.569203	1.05611	0.516644	-0.0248357	0.0413437	-0.202427	-0.0232345	0.0130411	-0.220047	-0.0778055	0.250057	-0.159639	0.144116	0.20858	0.0852263	-0.36757	-0.411261	-0.617298	-0.02105	-0.347195			0.223236	0.25383	-0.48206	-1.53805	-0.0259453	0.124931	0.121946	-0.490114	-0.400315	-0.211309
AGAP4	0.322602	0.554054								-0.0662034	-1.45876	-1.67533	0.00238705	0.89468	1.27897	-0.831017	-0.976388	-0.636719	-0.776538	0.601468	0.0524344	-0.0535589	0.0153191	0.0182115	-0.0199301	0.164376	0.351245	-0.0292511	0.362976	-0.120884	-0.0262809	-0.155548	-0.103919	-0.427937	-0.830565	0.0616823	-0.129496					0.89285	-0.17043	-0.320634	0.0622673	-0.0679888	-0.00356797	0.346085	0.144401
AGAP5	0.12682	0.0675676																																								-0.48042	0.18982	0.148705	-0.0201513	-0.111745
AGAP6	0.278793	0.175676																																								-0.17693	0.14949	0.01996	0.0539584	0.0052283
AGAP9	0.438934	0.256757																																				0.0840643	0.628031			0.306771	0.21973	0.251439	-0.133062	0.0804026	0.0644799	0.375626	0.0886871
AGBL1	0.146732	0.851351								-0.129927	-0.954495	-1.12175	0.637822	-0.266981	-0.0168875	-0.370355	-0.376389	-1.59912	0.0702848	-0.168794	0.0850253	-0.18701	-0.0757535	-0.0739046	-0.0548337	-0.0425714	0.0961271	-0.0444511	0.0920808	-0.22155	-0.0340187	-0.616069	-0.492311	-0.429536	-0.496757	0	0	2.52544	1.98913	0.662146	-0.301354	0.30915	0.181514	0.198277	-0.113384	0.093487
AGBL2	0.43165	0.932432	0.0147668	0.0414081						-0.0855642	0.0701957	-0.0204245	-1.35943	0.233738	-0.699398	-0.285672	-0.17431	-1.94459	-0.34492	0.0429684	-0.052373	-0.0792741	-0.0647876	0.0143385	0.0384741	-0.128462	-0.0174823	0.0670757	-0.0391139	0.204666	0.240991	-0.190578	-0.418292	-0.103313	-0.248213	0.242173	0.0908628	-0.660463	-0.853097	-0.819613	-0.0964705	0.32876	0.24739	0.285519	-0.146758	0.0448514	0.287929	0.0706945	-0.153177
AGBL3	0.423881	0.864865								1.03897	0.191482	-0.4462	-0.0537479	0.143578	-0.315826	-0.0919429	0.163639	0.0127849	-0.662996	-0.777717	-0.132836	-0.0834728	0.213779	-0.174225	-0.266473	-0.105888	-0.0475284	-0.406159	-0.181919	-0.496777	-0.465622	-0.0257831	-0.58153	-0.27241	-0.08964	-0.224314	0.0268236	-0.306562	-0.28828	-0.229634	-0.0381318	0.33898	0.2266	0.333888	-0.17624	0.0670684	0.291033	0.248102	0.279907
AGBL4	0.18985	0.824324								0.203796	-0.353051	0.523267	0.75831	0.204876	0.228458	-0.895517	0.297345	-0.249057	0.449892	-0.234544	0.160891	0.0478285	0.253887	0.255586	-0.464506	-0.083416	-0.26628	-0.149304	0.218406	-0.164348	-2.60299	0.534431	-0.35298	-0.43313	-0.32563	0	0			1.32393	-0.268808	0.02855	0.37404	-0.0152399	-0.133116	-0.10796
AGBL5	0.257293	0.878378	0.102754	-0.19033						-0.0501005	0.285198	-0.0468147	-0.692755	-0.607409	-0.855239	0.532652	0.376856	0.347983	-0.00423604	-0.300751	-0.318653	-0.17255	-0.0795335	-0.220645	0.175162	0.325072	0.0285692	0.30398	-0.871759	0.191432	-0.0880348	0.10744	-0.89742	-0.3234	-0.3234	-0.064488	-0.219095	-0.172844	-0.0913494	-0.380801	0.220722	0.00519	-1.03882	0.0129494	0.174786	0.201873
AGER	0.201832	1	0.0645179	-0.0380506	-0.0761792	0.32126	-0.299805	0.274097	0.416125	0.650296	1.09045	1.36317	0.838192	1.87691	2.06099	0.396329	0.701682	0.792127	1.0446	0.000152611	0.000963772	-0.206605	0.0470291	-0.153307	-0.173899	-0.242335	-0.234988	-0.147736	-0.0361262	0.501432	-0.512605	0.0776357	-0.168504	-0.209737	-0.13851	-0.126332	-0.0265114	-0.743927	-2.52172	-0.526257	-0.429036	0.01967	0.088465	0.0343214	0.0545412	-0.0711068	0.0577729	0.165032	0.447754
AGFG1	0.228371	0.756757								-0.254364	-0.0718917	-0.153027	-0.209809	0.116273	0.202434	0.026516	-0.0616467	-0.235694	-0.0951668	-0.139005	-0.0209515	-0.255807	-0.0561453	-0.234661	-0.0682252	-0.0699729	0.0966452	-0.180794	0.0666544	0.0158295	-0.315623	0.0369263	-0.694548	-0.74245	-0.610872	0.0016395	0			-0.417685	0.108851	-0.184	-0.18784	0.263075	0.113115	-0.142602	-0.452032	0.509666	-0.215303
AGFG2	0.276603	0.756757								0.245036	0.0528833	0.268141	0.185015	-0.029791	-0.200622	0.359558	0.440928	0.765517	0.420497	-0.144906	-0.0316029	-0.0728093	-0.222425	-0.211569	-0.188259	-0.117169	-0.292859	-0.380604	-0.041056	0.0161419	0.12733	0.116036	0.100545	-0.121156	-0.0241541	0.0192623	-0.297781			-0.682772	0.0718573	-0.05613	-0.16021	0.189776	-0.191887	-0.0849015	0.107306	0.505988	0.234723
AGGF1	0.138402	0.972973	0.112318	0.0361986	-0.0607797	-0.22194	0.135519	-0.0203038	0.291711	-0.431879	-0.808777	-0.861985	-0.719153	-0.770136	-0.688266	-0.187062	-0.436116	-0.158718	-0.730591	0.0906287	-0.0302867	-0.183055	-0.224762	-0.00494582	-0.0289247	-0.0574132	0.0504558	0.0485475	-0.0247693	0.170294	0.891797	1.75283	-0.544438	-0.435554	-0.373311	0	-0.0642496			-0.0721422	-0.0684566	-0.115739	-0.101369	0.209512	0.0109358	0.0392282	0.32314	0.772523	0.351013
AGK	1.62755	0.756757								0.171349	0.405927	-0.00441462	0.112375	0.266574	0.355279	0.689008	0.306458	0.0552482	0.0670096	0.217362	0.00665223	-0.0786226	-0.164994	-0.43266	-0.650808	-0.732099	-0.778853	-0.599117	0.111136	-0.0418673	-0.104946	0.248585	-0.77989	-0.467662	-0.808338	-0.0993225	-0.23972			0.113704	-0.0103445	-0.1396	0.4353	-0.0672549	-0.0210715	-0.0580244	0.123955	-0.0355269	-0.157616
AGL	0.224126	1	0.187622	0.086644	-0.656833	-0.968784	-0.781863	-0.970847	-1.47545	-0.216781	-0.513112	-0.54021	-0.449337	-0.652793	-0.595187	0.373356	-0.0163731	0.037212	-0.604656	-0.449611	-0.0263563	-0.161595	-0.0982919	-0.511131	-0.876503	-0.915119	-0.717041	-0.813595	-0.0309749	0.0327324	-0.101417	0.649681	-0.493886	-0.409197	-0.479013	-0.119188	-0.611692	0.612977	-0.78136	-0.727941	0.215225	0.20622	-0.09864	0.0674678	-0.00628915	-0.184716	0.222173	0.41136	0.127873
AGMAT	0.716906	0.932432	-0.0944987	0.0152995						0.342028	0.92068	1.49988	1.05823	0.681335	0.736639	0.777312	1.03679	-0.150855	0.802135	0.222191	-0.0371166	-0.0743433	0.0814719	0.0830887	0.173178	0.167262	0.113064	0.267988	0.0500254	-0.145103	-0.0660084	0.221005	-0.132279	-0.466334	-0.439199	-0.0091054	-0.245605	-1.394	0.125237	0.825631	-0.126735	0.12112	-0.4928	-0.0664678	-0.102264	-0.0112521	0.920793	0.416128	0.184349
AGMO	0.243726	0.243243																																				-0.576501	0.364274	2.15884	0.00407191
AGPAT1	0.901639	0.945946	0.0872724	0.0523705	-0.0365232	0.173062	0.450151	0.165723	0.114914	0.238354	0.483961	0.642105	0.217405	0.158508	0.0725565	0.699514	1.24495	0.614893	1.42087	-0.180978	-0.106033	-0.0523314	-0.145173	-0.11763	-0.135847	-0.273648	-0.194369	-0.463298	0.125481	-0.279791	-0.403407	0.327787	-0.103045	0.0469998	-0.101175	-0.127404	-0.56168	-0.329999	-0.124287	0.603694	0.0631493	0.00275	0.32304	0.0770618	-0.0176781	-0.0372677
AGPAT2	0.797836	1	-0.0338521	0.0353121	-0.202263	0.221039	-0.234039	0.255627	-0.146847	0.190201	0.204381	0.469668	0.162653	0.103447	0.091476	0.0435515	0.561609	0.149566	0.653614	1.52539	0.127814	0.0175169	-0.102178	-0.212148	-0.0944046	-0.0869326	-0.319238	-0.140427	-0.13348	-0.265558	-0.512828	-0.15908	-0.94364	-0.74726	-0.96841	-0.452237	-1.08926	0.340264	0.126173	0.364153	-0.116131	-0.87312	-0.42516	-0.00778553	0.0232223	-0.14127	0.0517778	0.0335173	0.135888
AGPAT3	0.204106	0.932432	-0.221866	-0.323579						0.050985	1.21674	1.43386	0.727752	0.744063	0.680494	0.436978	1.46108	0.345681	1.91858	-0.707543	-0.0436094	-0.111319	-0.12821	-0.152893	-0.263925	-0.54243	-0.891179	-1.13813	0.47827	-0.253103	-0.608226	-0.16305	-0.202775	-0.184415	-0.437029	-0.362626	-0.689866	0.433311	0.421856	-0.585643	0.0991235	-1.10781	1.07564	-0.22883	-0.097511	0.0551247	0.0465498	0.111021	-0.325734
AGPAT4	1.21174	0.932432	0.159771	0.0780018						0.401232	0.331119	0.566899	0.437859	0.794642	0.821352	0.175388	0.741676	0.133097	0.759641	-0.810374	0.0184772	-0.0376715	-0.134558	-0.189162	-0.264663	-0.000193767	-0.208509	-0.348769	-0.0379598	-0.0670342	0.167369	-0.0556205	0.824715	0.496159	0.760726	-0.162541	-0.708925	1.08107	0.384911	0.456917	0.0644355	0.643	-0.12476	0.31791	0.0383006	-0.00733166	-0.510901	0.0393355	-0.309924
AGPAT5	0.906097	0.932432	0.136296	0.182835						-0.502639	-1.81546	-1.39411	-1.15862	-1.41044	-1.49278	-1.06635	-1.59446	0.0279267	-1.55945	-0.376029	0.234826	0.406769	0.589042	0.857456	1.02149	0.220594	0.206204	-0.337906	-0.0721546	0.415678	0.442826	0.32528	0.130876	0.402257	0.184639	0.0934249	-0.297345	-0.713078	-0.750694	0.0117766	-0.0196849	0.05599	0.5983	-0.186848	-0.0557439	-0.0591712	-0.356436	-0.411644	-0.582088
AGPS	0.44676	1	-0.106881	-0.150878	0.28391	0.066947	-0.556959	-0.0735499	0.0843777	-0.229373	-0.0276316	0.0439895	0.111839	-0.152386	-0.158997	0.435922	-0.00760671	-0.0194561	-0.0453999	0.0986879	0.168872	-0.0403268	0.0714201	-0.0460186	0.312573	0.654738	0.821558	0.906446	0.521849	0.317768	0.691488	0.104659	-0.333106	0.0698614	0.00598549	-0.0079097	0.502191	0.269128	-0.195318	0.637557	0.106762	0.13806	1.4258	0.0832933	0.208379	0.116129	0.683181	0.4388	2.32421
AGR2	0.781771	1	-0.880455	-1.03478	-1.11334	-1.50459	-1.52492	-1.22758	-0.823364	1.1511	-0.171112	0.516693	0.795798	-0.0606559	0.931699	1.47167	0.74757	0.700118	2.43721	0.416325	-0.123984	-0.169819	-0.239023	-0.492796	-0.67297	-0.714892	-0.516884	-0.604371	-0.0362818	-0.581649	-0.0391217	-0.313082	-0.727641	-0.515345	-0.268697	-0.15362	-0.75574	0.457264	0.522272	-3.29386	2.19963	0.83857	0.68663	-0.397585	-0.0542578	0.0409297	-0.0761621	0.23631	0.163737
AGR3	0.822786	0.905405								1.2095	-0.179411	-0.922068	-0.727084	0.20269	0.174321	0.819878	-0.215072	-0.898711	-0.460216	0.438291	-0.120381	-0.387968	-0.687862	-0.876351	-1.58496	-2.02781	-2.26244	-2.8474	0.457545	-0.0808628	-0.828547	-0.189716	-1.42543	-0.3428	-1.41409	-0.217908	-0.482962	0.299342	0.174388	-0.340432	-0.368184	-0.82401	1.43142	-1.33947	0.0247433	0.11674	-0.13645	-0.462316	-0.591176
AGRN	1.34177	1	0.0171862	0.0166062	-0.460474	-0.59229	-0.589979	-0.62461	-0.663936	0.159339	-0.0527027	0.24377	0.271266	-0.0324012	0.488136	-0.110115	1.20944	-0.0464262	1.70049	-0.110519	0.0597934	0.165873	0.0504147	0.336576	0.608778	0.574898	0.455069	0.394971	0.692788	-0.310304	-0.526635	-0.0531208	-0.60817	-0.595527	-0.637391	-0.00227524	-0.234322	0.732625	0.75892	-0.12425	0.26475	0.0403	0.1018	-0.253002	-0.112725	-0.0594765	0.178557	-0.0938659	-0.250813
AGRP	1.77692	0.986486	0.0135248	-0.117934	-0.0509053	-0.0384342	-0.0503582	0.150744	0.0616787	-0.566117	1.93885	1.33901	0.474555	0.524568	1.74475	0.72726	1.58816	0.0429311	1.39909	-0.15493	0.0952543	-0.0243586	0.0165105	-0.0663362	-0.451647	-2.80558	-4.7048	-3.73645	-2.24757	0.467053	0.0949816	-0.226138	-2.11523	-0.680588	-1.70398	-0.804695	-1.58417		-0.813988	0.216426	-0.41082	-0.37092	-6.86968	-4.50992	-0.385366	-0.537792	-0.206396	-0.301569	0.677224
AGT	0.0446387	1	-0.0837643	-0.0249282	0.131052	-0.0428049	-0.0258127	0.0479454	-0.0165796	0.131813	-0.0641445	0.0846451	-0.166269	-0.407279	-0.0599256	0.494328	0.240622	-0.0622056	0.109061	-0.237694	0.645918	0.487458	0.315867	-0.130228	-1.0197	-1.28418	-1.31483	-1.19595	0.107324	-1.90594	1.76978	-0.111104	-0.41026	-0.30857	-0.39381	-0.682281	-3.89406	0.41695	-0.153443	1.37045	-0.022732	0.02945	-3.59972	-0.887437	-0.0132743	0.11395	-0.635905	-0.619744	1.21459
AGTPBP1	1.25642	1	-0.0266067	0.0658463	-0.308211	-0.144808	-0.141398	0.0290509	0.074737	-0.0887124	-1.02534	-1.24074	-0.447607	-0.670437	-0.658777	-0.657242	-0.76195	-0.218062	-1.11414	-0.460159	0.0291144	0.0371425	-0.187853	-0.0684421	0.0664512	0.139379	0.291359	-0.0987985	-0.0158683	0.267843	-0.0289868	-0.208459	-0.376974	0.00581742	-0.0891334	-0.08857	0.230673	-0.666433	-1.25086	-1.41876	0.136214	-2.1008	0.1014	-0.354339	0.108532	0.0236565	0.320329	0.577414	-0.248153
AGTR1	0.0907461	0.972973	-0.0287214	0.0835295	0.103103	3.90036	0.674263	3.75175	4.05137	-0.248388	-0.38418	-0.117879	-0.196013	-0.274501	0.509726	-0.160283	-0.0287843	-0.579667	0.0697896	0.069303	-0.0689866	0.0694088	0.128802	-0.00187241	0.0532691	0.15088	-0.0283446	-0.0689866	0.0319376	-2.54864	1.14136	-2.71687	0.32321	0.45594	0.40143	0	0			-1.31304	-0.217097	0.18129	0.35755	-0.0703793	0.0124875	-0.152482	-0.0487491	0.0177205	-0.122338
AGTR2	0.133586	0.945946	-0.0494274	-0.0166324	-0.0647529	-0.0201985	-0.0739992	-0.0431698	-0.00306214	1.83587	-1.18786	-1.47571	0.551821	0.355868	1.09556	0.89784	0.870492	-0.510387	0.548667	-0.0770079	0.108024	0.111223	0.0273505	0.070718	-0.217511	0.0508641	-0.0367029	-0.0743639	0.188078	0.499365	0.633031	1.35995	-0.83745	-0.70754	-0.70754	-0.84668	-2.86463	-2.21715	-2.32599	0.182227	-0.119978	-0.00319	-0.19062	-0.197109	-0.0694811	-0.103257
AGTRAP	0.702481	0.905405								0.184036	1.23317	1.45091	0.979714	1.04387	1.0406	0.480051	1.0361	-0.0430774	1.06797	-0.372362	-0.0509041	-0.00505238	0.130186	-0.501737	-0.547122	-0.42548	-0.431416	-0.202958	-0.360823	-0.770603	-1.05462	1.31318	-0.56611	-0.537547	-0.124496	-0.0810958	-0.271893	0.462856	-0.0368528	0.770659	0.192964	0.22172	0.23502	-0.267023	0.0546494	0.0152144	-0.0585778	0.320456	0.401685
AGXT	0.20725	0.932432	0.0333285	0.00233424	0.0821789	0.0349454	0.0419219	0.0242189	0.0251017	0.381052	0.159258	0.32082	0.00774093	0.0934666	0.707783	-0.179331	-0.102432	0.662995	0.436881	0.129584	0.286967	-0.158164	-0.393266	-0.893505	-1.51044	-1.52851	-1.51283	-1.20222	-0.141999	0.405775	0.229362	0.00610068	0.087721	-1.15587	-0.745008	-1.05281	-2.08045	0.633821		-0.00747806	-0.0163353	3.60977	0.27739	0.189842	-0.102155	0.124924
AGXT2	0.0421286	0.891892								0.876411	1.83084	0.00134854	1.71726	0.655765	0.887503	1.92689	0.992604	0.324561	0.994386	0.18894	0.21116	0.252475	0.167396	0.259426	0.226799	0.118563	0.462518	0.446738	0.0998907	1.51899	-0.541351	-0.172481	-0.373516	-0.475263	-0.518254	0	-0.00519879		-0.533432	-0.051415	-0.0675582	-0.09647	-0.3089	-0.153534	0.0986449	-0.131817	0.351722	0.114714	0.0602018
AHCTF1	1.26625	1	-0.100611	0.174393	-0.0963565	-0.495948	-0.208053	-0.181514	-0.630821	-0.102277	-0.215818	-0.635271	0.381368	0.584203	0.902952	-0.258823	-0.151799	-0.48851	-0.212009	-0.570599	-0.0564261	0.141146	0.074351	0.311534	0.55085	0.31258	0.353305	0.390438	0.226557	0.117688	0.411978	0.152299	0.537051	0.683187	0.675458	0.468632	0.404716	0.160387	0.117352	-0.150185	-0.064354	-0.6986	-0.11646	0.0295486	0.329049	0.211195	-0.143426	0.858062	-0.0834601
AHCY	1.42222	0.986486	0.314449	-0.0163425	-0.230196	-0.0399407	-0.776458	-0.456678	-0.205229	0.130897	1.24052	1.2078	0.268054	0.348917	0.179962	1.04332	1.00999	0.52194	0.903293	-0.0810904	0.0551025	-0.330494	-0.205849	-0.359439	-0.000685854	-0.435293	-0.297452	-0.170096	0.0305624	1.02787	0.720588	-1.06485	-0.322201	-0.222487	-0.323717	0.00550889	-0.000231412		-1.66297	-0.414676	0.222153	0.19831	-0.05339	0.0493135	-0.0596322	-0.00270778	-0.16348	-0.198505	-0.111343
AHCYL1	0.412243	0.986486	-0.0752193	-0.0658575	0.100425	0.12099	-0.12096	0.000419406	0.0867134	-0.000270209	-0.0942339	0.0141641	-0.202133	0.288899	0.0569284	-0.0043815	0.372448	0.0444574	0.387541	-0.176108	-0.0357846	-0.199547	-0.497689	0.0872738	-0.236924	-0.177576	0.0127956	0.140713	-0.0606118	-0.0456016	-0.790135	0.516268	-0.18109	-0.21873	-0.06982	0	-0.00164424		1.26811	-0.263799	0.14412	-0.26934	-0.30552	-0.040667	0.061287	-0.195978	-0.241811	-0.145755	0.375007
AHCYL2	0.850156	1	-0.203693	-0.346297	-0.0979939	-0.306293	-0.421992	-0.262809	-0.189282	-0.341208	-0.531815	-0.242302	-0.293685	0.0543356	0.177841	-0.331702	-0.232684	-0.10588	0.0949065	0.153367	0.0474399	-0.00969673	-0.0799721	-0.145731	-0.121743	-0.164719	-0.199309	0.0155623	-0.0451708	-0.612842	-0.838125	-0.0117549	-0.281112	-0.297686	-0.379501	-0.0183037	-0.224424	-0.533286	-0.45873	-0.389866	0.416295	-0.450191	-0.0216111	-0.0186029	-0.111001	0.0272093	-0.0631509	0.186428	0.149966
AHDC1	3.01813	0.945946	0.407507	-0.366439	0.364051	0.450512	0.340775	0.251646	0.0249606	-0.459108	0.0718077	-0.28298	-0.459004	-0.75649	-0.438062	-0.406336	1.29143	-0.408034	0.823712	-0.271055	-0.0983344	-0.153698	-0.157534	-0.158972	-0.308583	-0.305656	-0.336725	-0.396994	0.0868193	-0.274783	-0.360636	-0.123585	-0.4436	0.5269	0.0539	-0.061524	0.150315	0.361843	0.460925	0.202955	-0.0250102	-0.8097	-0.0809	-0.484947	-0.036743	-0.0620635
AHI1	3.50591	0.932432	0.165573	0.0680057						0.221634	-0.381478	-0.530054	0.149878	0.686278	0.851192	-0.400795	-0.381631	-0.00214723	-0.213682	-0.235817	-0.0373989	-0.00714857	-0.0174091	-0.0921489	-0.388389	-0.672929	-0.721254	-0.772665	-0.723883	-0.273735	-0.198386	-0.190479	-0.350261	0.197888	0.0113086	0.0947154	-0.0330732	-0.38438	-0.287442	-0.737715	0.130292	0.0073	-0.3113	0.0758788	-0.116757	-0.0158198	1.25381	0.731929	-0.419847
AHNAK	1.06899	1	-0.0198695	-0.202491	-0.194972	0.211204	0.60841	-0.0146334	-0.424564	-0.498355	-1.38814	-1.07086	-0.383508	0.405529	0.137985	-0.657749	-0.858839	-0.360745	-0.239083	0.362639	-0.0325625	-0.00160483	-0.213211	-0.358156	-0.756435	-0.822845	-0.87155	-0.797526	-0.147942	0.424161	0.360115	0.208256	-0.810557	-0.756102	-0.826691	1.10844	-0.4926	-0.358774	-0.458833	0.343597	0.237683	-1.13849	-0.41007	0.133418	0.30176	0.321257	0.409057	0.40461	-0.141887
AHNAK2	0.229429	0.702703								-0.130629	-2.13213	-2.5066	-1.23141	-1.50118	-1.39559	-0.429272	-0.488411	-0.812556	-0.90417	0.0689762	-0.0871345	0.159665	-0.337073	0.0392372	-0.103922	0.21658	0.261514	0.129875	-0.117616	0.0932454	-0.418763	0.0763711	-0.476754	-0.229162	-0.224782	-0.0355154	0.237278			1.33433	0.242939	0.5233	0.1669	0.121109	-0.105626	0.0544475
AHR	0.486171	1	-0.41841	-0.111827	0.163976	0.298184	2.16584	0.453877	0.557469	0.955522	-0.741542	-0.873725	-0.245263	0.0638508	0.352973	-0.751307	-0.341284	-0.64809	-0.539053	0.0903535	0.0115571	-0.0577148	-0.00197736	-0.234762	-0.15858	-0.307826	-0.380145	0.052743	-0.106738	-0.614911	-0.530544	0.0638559	-0.739649	-0.382013	-0.517617	-0.21174	0.145513	-0.0344789	-0.0361472	-2.66119	0.113677	0.43423	-0.529	-0.331416	-0.0966947	-0.040261	0.125766	0.257225	-0.416963
AHRR	0.960677	0.905405								0.0795828	-0.00765206	-0.499979	-0.358897	-0.397774	-0.332355	0.163144	0.363097	-0.177654	-0.207561	0.0439086	0.0052523	0.00999758	0.138408	0.244635	0.644449	0.564305	0.545617	0.855883	-0.298362	0.966505	0.910117	2.12279	0.0159774	0.108645	0.0908353	-0.28098	0.397678	-0.762387	-0.385447	-2.14945	0.0324629	0.6853	-0.79469	-0.0899519	-0.28581	-0.222792	0.209732	0.287772	0.451969
AHSA1	1.70163	1	0.0293983	-0.0725265	0.328462	-0.480295	-1.01241	-0.509174	-0.201444	0.12778	0.855628	0.601631	0.628486	0.472255	0.567244	1.24833	0.939449	0.312638	0.423584	0.17088	0.186422	0.603316	0.846462	1.3751	1.72138	1.71998	1.71974	1.55188	0.20457	0.778351	2.01187	1.61335	0.676873	-0.150193	0.64178	-0.454397	-0.136767	-1.34227	-1.26797	0.331449	0.0948199	-0.43314	-2.09115	-0.16388	-0.213038	-0.314425	0.280532	0.36378	0.147044
AHSA2	1.06885	0.851351								-0.421895	-0.777618	-1.18309	-1.48659	-0.17672	-0.208119	-1.02919	-1.00248	-0.307139	-1.22553	0.312378	0.073616	-0.237624	-1.16044	-1.1984	-1.81205	-2.29962	-2.61646	-2.82561	-0.673137	-0.104522	-0.352245	-0.00344124	-0.36045	-0.87343	-0.35561	-0.122716	-0.335189	-0.123922	-0.204406	0.0900377	-0.0725353	0.2233	-1.05096	-0.76372	0.344714	0.169662
AHSG	0.121025	0.986486	-0.122077	-0.00491277	-0.109447	-0.112977	-0.150603	-0.20116	-0.168827	-0.897588	-0.311915	0.38117	0.071887	0.841165	-1.13267	0.107217	0.27204	-0.383177	-0.296432	0.987967	-0.0502194	0.137504	-0.142543	-0.0541558	-0.188313	-0.201349	-0.365284	-0.114528	-0.8951	0.34569	0.348656	0.0510804	0.853	-0.58756	0.75102	-0.0339346	-0.0725094	0.0962153		0.220181	-0.291343	-0.04283	0.34548	-0.141118	-0.11255	0.0281052	0.0175167	0.179502	-0.235695
AHSP	4.18398	0.756757								0.914006	0.139574	0.606577	0.569993	0.131017	0.746256	0.393072	0.834428	-1.16269	0.850431	-0.469634	0.120621	-0.061208	-0.0596205	-0.058467	-0.472736	-0.230303	-0.610057	0.0301314	0.286108	-0.517849	-0.60662	-0.164563	-0.0622	-0.0622	-0.3162	0.0785746	-0.40044			0.303712	-0.294182	0.5844	0.4831	-0.450678	-0.000251951	-0.0207861	0.220468	0.0798021	0.0241307
AICDA	1.50952	0.878378	-0.0670634	-0.0161157						3.12651	2.79786	1.96051	2.57845	3.62959	3.27137	1.13426	2.30681	2.02836	2.36174	0.0566102	-0.0675289	0.0227937	-0.017242	-0.0921624	-0.0300311	-0.104076	0.085846	0.408689	-0.210355	0.288446	0.0539257	0.387627	-0.338408	0.190383	0.394308	-0.83015	0.421619	0.217261	0.135241	0.144566	-0.121314	-0.27378	0.17145	0.104025	-0.198955	-0.0655416
AIDA	0.37581	0.756757								-0.225459	-0.0590019	0.147803	0.395445	0.797106	0.76836	-0.317643	0.0110848	-0.0297128	0.263582	-0.106673	0.176923	-0.079637	-0.212816	0.044443	-0.143966	-0.693304	-0.953995	-1.27241	0.150915	-1.48968	0.81989	-1.25774	0.0815754	0.161844	0.115698	-0.369856	-1.1791			0.391282	0.342854	-0.10891	0.10476	0.0971168	0.0640292	-0.224537	-0.627867	-0.312493	-0.812977
AIF1	0.179212	1	-0.0870547	-0.1107	0.0642039	0.112659	0.0105197	0.0822445	-0.080594	0.227857	0.105016	0.119631	-0.0405807	0.167999	-0.164089	-0.0160016	-0.0620515	-0.0313686	0.406615	-0.135308	-0.327165	-0.111031	0.0310269	-0.613114	0.256826	-0.206987	-0.359586	-0.108524	0.0682176	-0.177594	1.23788	0.166561	0.42339	0.36672	0.5667	-0.0864104	0.0142632	0.0687866	-0.429361	0.482865	-0.0861727	-0.42755	0.20701	0.143755	0.0589803	-0.0857731	0.274982	0.335864	0.807142
AIF1L	0.263451	0.756757								0.489722	0.529989	0.035162	0.0754281	-0.0990853	0.464877	-0.297416	0.631715	0.446275	-0.283952	0.123001	0.132329	0.0232901	-0.23111	-0.254005	-0.37254	-0.438956	-0.423689	-0.109156	0.0451437	1.19296	1.05416	0.941153	-0.365303	-0.255728	-0.365303	0.110427	-0.0357609			-1.1382	0.0654019	0.25213	-0.24018	-0.136313	0.302634	0.219588	-0.21175	0.587895	0.121563
AIFM1	3.09668	0.918919	-0.265889	-0.164201	-0.687722	-0.405021	-1.3618	-0.601096	0.564135	-0.00853871	0.218027	0.288428	0.122347	0.256342	0.295399	0.741946	0.2199	0.180166	0.72352	-0.16027	-0.0624569	-0.0512442	-0.00387602	-0.0278719	0.1735	0.267977	0.310814	0.549819	0.166979	0.222093	0.373326	0.255147	-0.330574	-0.340902	0.0477437	-0.0772963	0.360401	2.39499	3.12759	-0.170461	0.234849	0.168525	0.423358	0.21472	0.0422715	0.0980876	0.147122	0.198704	-0.0404075
AIFM2	0.161251	0.756757								0.428416	0.418511	0.635837	0.49846	-0.0356568	0.035321	0.277426	0.551149	0.517686	0.615801	-0.0423004	0.10955	0.0719804	0.390845	-0.0150893	0.0931094	-0.0630694	-0.022976	-0.0995357	0.0795115	-0.0693796	0.292209	1.54889	-0.311054	-0.214927	-0.210844	0	0.000465833			-1.63151	-0.0484931	-0.2424	0.03892	-0.168142	0.229429	0.0200409	0.221512	0.106091	-0.064609
AIFM3	0.330564	0.905405								-0.0769182	0.879352	-0.174591	1.04236	-0.337873	0.414138	0.805203	0.137408	-0.298183	-0.206109	-0.687624	-0.097393	-0.0990733	-0.212841	-0.100402	-0.286666	-0.180572	-0.176	-0.091763	-0.0811702	-0.732339	-0.257646	-0.419718	-0.589172	-0.254012	-0.505657	0	-0.022874	0.75336	-0.785191	0.170885	0.0632898	-0.73988	-0.24182	-0.718871	-0.32058	0.108789	0.37801	0.0555942	0.337825
AIG1	1.61727	0.837838								-0.108283	-0.319912	-0.447946	-0.115906	0.146404	0.308054	-0.52383	-0.738583	-0.202879	-0.21072	0.081587	-0.129918	-0.00437785	-0.211867	-0.0614174	-0.260899	-0.762973	-0.676751	-0.712437	-0.179174	-0.17985	-0.449897	-0.137252	0.09227	0.12789	0.00486	-0.164415	-1.21289		-0.335408	-1.38351	0.400101	0.0268	-0.57858	-0.701489	-0.0690632	-0.0521533
AIM1	0.772624	1	-0.315093	-0.360072	-0.328034	-0.342831	-1.64449	-0.37203	-1.59833	-0.492509	1.61898	1.85902	2.08912	1.38253	1.12568	-1.38203	-0.278223	-1.88402	0.304713	0.967083	-0.08125	0.00775787	-0.117285	-0.0252409	-0.10213	-0.450864	-0.443602	-0.847675	0.0458949	-0.00457545	-0.31096	-0.0573679	0.103748	-0.323408	-0.411607	-0.0151322	-0.632635	-0.826668	-0.506634	-1.37928	0.180157	0.6306	0.03106	-0.222179	0.164799	0.0768622	0.443514	0.483696	-0.0517516
AIM1L	0.214585	0.932432	0.138236	-0.0597257						0.549468	1.20219	0.900808	-1.44334	-0.874176	-0.976556	-0.234064	0.372268	0.717881	0.312985	-0.0319614	0.340698	-0.02163	-0.181646	-0.0369663	0.0297473	0.00428736	-0.446874	-0.409324	-0.134815	1.8392	-0.0245754	-0.590819	-0.09342	0.08583	0.10207	0	0.0849975	-0.207515	0.139552	-2.12104	0.203394	0.0113	-0.61586	0.0750344	-0.0367494	-0.0884476	0.348797	0.370671	-0.338943
AIM2	0.957194	1	0.0637569	0.0489683	0.173583	-0.0672541	0.0305976	0.00730412	0.0292988	1.22677	0.375945	0.869944	1.18649	0.961344	0.791263	0.230495	0.569671	1.00212	0.730328	0.133593	0.106807	0.0799541	0.126132	-0.0918843	-0.216759	-0.493918	-0.655987	-0.678265	-0.518629	-0.144651	-0.262074	0.247643	-0.966053	0.045583	-0.446256	-0.097995	-0.340599	-0.275648	-0.199157	-3.0037	0.0883804	-0.87905	0.03716	-0.198019	-0.322575	-0.221357	0.128729	0.0017051	-0.0747311
AIMP1	1.44634	0.594595								-0.184972	-0.0767922	-0.265706	-0.0292548	0.122046	0.320776	0.148864	0.242407	-0.0968162	0.0808988	0.570712	-0.102831	-0.298198	0.0401988	-0.00710689	-0.169039	-0.201279	-0.114296	-0.306941	0.804392	-0.185062	-0.159655	-0.185252	-1.0966	-0.3468	-0.6394	0.888227	-0.347047			-0.140435	0.184718	-0.8942	-1.46187	-0.359735	0.526758	0.290963
AIMP2	0.771417	1	0.0235778	0.0661306	0.0957447	-0.480887	-0.772338	-0.329697	0.000544439	0.153568	0.568812	0.487237	0.695871	0.312508	0.488196	0.763869	0.674183	-0.00403464	0.285843	0.151568	0.0796335	0.152187	0.079246	0.301043	0.359653	0.336098	0.286779	0.135799	0.422683	-0.489425	-0.161033	0.213964	-0.765125	0.201578	-0.716391	-0.265118	0.701726	-0.0847477	0.00506506	-0.306963	-0.116437	-0.65803	-0.31315	0.000511187	0.0978994	0.0541478	-0.299628	-0.125337	-0.0837191
AIP	0.696069	1	0.233788	0.094334	-0.347358	0.227185	0.144619	0.468829	0.940289	0.095954	0.18735	0.318365	0.0890077	0.201535	0.260055	0.160687	-0.116524	0.0577585	0.128892	0.0873802	-0.368849	-0.316169	-0.443007	-0.462754	-0.346665	-0.589008	-0.527824	-0.503078	0.0629666	-0.203345	0.525569	0.168631	0.14789	-0.11194	0.02884	0	-0.0188026	1.17297	0.503111	0.0923947	0.127516	0.21404	-0.10304	-0.78672	0.0337036	-0.0498443	-0.150973	-0.254958	-0.496598
AIPL1	0.653361	0.918919	-0.021248	0.122657						-0.152551	0.421044	-0.339734	-0.648761	-0.11976	-0.725326	0.273615	0.353478	-1.11644	-0.380548	-0.141736	-0.0637131	-0.147027	-0.08828	-0.348042	-0.557273	-0.600698	-0.676052	-0.566417	0.043287	-0.515788	-0.595447	0.0535313	-0.299974	-0.352294	-0.477309	-0.0111427	-0.445721	5.24793		0.3245	-0.0787226	-0.31761	-0.07482	-0.0476131	-0.0719598	-0.0472045	-0.0656171	-0.0933145	1.08239
AIRE	2.07886	0.945946	0.237602	0.0332149	-0.0720737	-0.107023	-0.10246	-0.0909687	-0.0649403	-1.33504	0.0741302	-1.40123	0.401129	-0.344015	0.734687	-0.276619	0.155417	-0.072744	1.30874	-0.212623	-0.0333834	-0.0826067	-0.0887893	-0.214972	-0.551636	-0.479365	-0.454951	-0.428511	-0.042814	-0.371154	-0.300288	-0.16544	0.0251181	-0.289374	-0.420271	0.15402	-0.269356	-0.58634	-0.753028	-0.0496828	-0.283183	-0.24035	0.4968	-0.347713	-0.0808839	-0.0267564
AJAP1	0.957367	1	0.0425882	0.0403499	-0.610408	-1.04382	-1.1981	-1.00077	-1.32519	0.48393	0.724953	0.00812036	-0.261148	-0.277294	-0.620864	0.0584293	1.68773	-0.105837	1.14528	-0.0546129	0.144648	0.0269968	-0.0263051	-0.111782	-0.112738	-0.100364	-0.156189	-0.429285	-0.224093	0.156569	0.0813503	0.0933928	0.733302	0.819548	0.825022	-0.00149286	-0.138063	-0.0957475	0.00155164	-1.81072	-0.129528	-0.1327	-0.33464	0.157626	0.102045	0.068624	-0.0717789	-0.0236989	0.114167
AJUBA	0.692758	0.0945946																																						-0.79559	0.239748
AK1	0.269855	1	-0.302322	-0.31671	0.126416	0.184626	0.259328	0.162337	0.227975	-0.12088	0.248068	0.346806	-0.486597	-0.517905	-0.336498	0.382966	0.365571	0.220762	0.0123341	-0.271569	0.131941	-0.113546	0.174008	0.112908	-0.0599506	0.139807	-0.0627358	0.0394923	0.00994443	0.528768	0.271654	0.31203	-0.419678	-0.403819	-0.312903	0	0.00761333	1.80953	0.434231	0.867528	0.16188	0.02007	-0.24442	0.0840958	-0.044952	0.026344	0.10632	0.0444303	0.0127356
AK2	0.867571	0.986486	0.273989	0.175927	-0.308155	-0.370823	-1.05081	-0.451689	0.155736	-0.0716142	-0.295324	-0.219682	-0.118665	-0.894194	-0.995417	-0.014623	-0.192308	0.0519495	-0.570218	0.0467474	-0.192237	0.164519	0.230532	0.194786	0.149143	0.164519	0.123148	0.149143	0.0437342	0.578518	0.0956641	0.0205176	-0.20371	-0.20371	-0.17333	0.117649	0.331565	1.52432		-0.113833	-0.0297008	-0.17015	-0.24089	-0.0727244	-0.0484082	-0.0345025	-0.0496164	0.0227897	-0.00723235
AK3	0.288493	0.905405								-0.157862	-0.109288	-0.651636	-0.649543	-0.143953	-0.0160942	0.0925054	0.32939	-0.0313544	-0.184169	-0.0296151	-0.0550717	0.0143343	-0.149674	-0.0863684	-0.0823886	-0.280913	0.0431423	-0.230129	0.0869506	-0.261346	0.385002	0.105977	-0.123679	-0.124476	-0.00875373	0	0	0.0816124	-0.580213	-0.027454	0.0783965	-4.07819	-0.19264	-0.0617399	-0.0632958	-0.0864979	0.421477	0.343387	0.379127
AK4	1.15283	0.594595								-0.0711617	-0.0846901	0.355889	-0.0472335	-0.81042	-1.03795	-0.258964	-0.207879	0.0174281	-0.265585	-0.770014	0.211105	0.242712	0.0991688	0.0131886	-0.158491	-0.355948	-0.211934	-0.15991	-0.478388	0.390764	0.344182	0.158964	0.333106	0.0415148	-0.208339	0.0813099	0.870334			-0.0453545	0.21766	0.01462	-0.19251	-0.358779	0.143137	0.0717943
AK5	1.75744	0.932432	-0.0548045	0.0541942						-0.282917	-1.65539	-0.799889	0.540474	1.13794	1.46101	-0.994549	-1.00764	-0.345549	0.210162	0.238349	-0.157461	-0.140233	-0.184743	-0.101866	-0.409898	-0.501059	-0.374788	-0.370426	0.169364	-0.552711	-0.683207	-0.109667	-0.00558645	0.250156	0.141064	-0.0541689	-0.610895	0.237586	0.335362	-0.566832	-0.00247392	-0.0371039	0.00105478	-0.300136	-0.110484	-0.0171403	-0.0258054	0.0175619	0.230333
AK7	2.60315	0.851351								-0.114332	-0.505819	-0.0636371	-0.0333501	0.280824	0.203992	-0.328724	-0.1509	-0.234605	0.754613	0.62671	-0.0802394	-0.14077	-0.0543986	-0.0280104	0.0054915	-0.569519	-0.362475	-0.487306	-0.425022	-0.06916	-0.260098	0.00145879	-0.0965086	-0.475843	-0.118238	-0.0610377	-0.221083	0.368793	0.429535	-1.1355	-0.116941	0.16365	-0.28264	-0.351141	-0.0471916	0.0398632
AK8	0.459114	0.0945946																																						-0.727384	-0.131317
AK9	0.0828283	0.256757																																				-0.114547	-0.0573596
AKAP1	1.2813	1	-0.0901675	-0.161219	-0.252873	-0.628958	-0.500006	-0.658562	-0.82524	0.251013	0.254074	0.165378	-0.118308	0.0129815	-0.181706	0.242113	0.375624	0.147893	0.215174	0.446265	-0.00090797	-0.137157	-0.157697	-0.242361	-0.963271	-1.67879	-1.13546	-0.786667	0.557415	-0.845964	-0.662038	-0.203142	-0.705307	-0.582289	-1.06415	-0.422427	-0.0421518	-0.786779	-0.771664	0.0375753	-0.165107	-0.271109	-0.559808	0.0751327	-0.0728338	0.0430927	-0.0187041	0.0911956	0.527402
AKAP10	0.101331	1	0.00783848	0.0216507	-0.0638673	-0.321913	-0.254021	-0.357861	0.142521	-0.313675	-0.533528	-0.536876	-0.240224	0.12235	0.0981992	-0.424183	-0.407382	-0.311961	-0.208521	-0.453168	-0.218091	-0.104211	-0.154448	-0.184849	-0.157798	-0.463441	-0.251602	-0.375978	-0.344567	0.984876	0.565728	0.416688	0.949161	-0.167763	0.840888	-0.0214556	0	0.188349	0.3053	-0.00238524	0.247895	4.97515	-0.25466	-0.210076	-0.349618	-0.222015	0.165115	0.292228	0.667583
AKAP11	0.160376	0.945946	0.0821844	0.208976	0.00979028	0.173916	0.196527	0.284782	-0.199055	-0.0954608	-0.658682	-0.815905	-0.304142	0.0964513	0.0591526	-0.628942	-0.659135	-0.297678	-0.584041	0.259781	-0.0664278	-0.0548711	-0.024486	-0.0970739	-0.318199	-0.6166	-0.422525	-0.510971	0.126878	0.0927428	0.567134	0.915658	-0.209477	-0.162051	-0.170469	-0.000772745	-0.289159	-0.188072	-0.0671142	-0.300413	0.115074	0.23302	-0.99449	-0.196129	0.120507	0.172332
AKAP12	1.5979	1	-0.0613737	-0.0403805	0.477942	0.0292507	1.48395	0.815343	-0.723199	0.664346	0.0974615	0.943179	1.83058	1.61283	1.57214	-0.154972	-0.0967963	-0.326587	0.942162	-0.421142	0.114675	0.14859	0.036965	-0.104766	-0.480211	-0.539105	-0.503237	-0.638657	0.127446	-0.00506046	-0.616976	-0.206828	-0.255888	0.258818	-0.149891	-0.057925	-0.572279	-0.103967	-0.0688431	1.06459	0.194716	-0.2926	-0.35602	-0.781129	-0.0127016	0.0371819	0.539978	0.858241	0.500498
AKAP13	0.517157	1	0.00505649	-0.0523631	0.0927867	0.151768	0.652587	-0.0180541	-0.103412	0.103874	0.0259761	-0.48951	0.40165	0.608677	0.787559	-0.420495	0.35133	-0.199597	0.41997	-0.1942	-0.232501	-0.125926	-0.0912575	-0.259525	-0.270078	-0.0561591	-0.0449775	0.124738	-0.200591	-0.216039	-0.0167395	0.0495595	-0.40837	-0.549187	-0.515622	-0.0208643	0.248962	-0.169413	-0.144167	-0.542709	0.188236	-0.44905	-0.2725	-0.066427	-0.0363054	0.00824868	0.092755	-0.0273905	-0.10911
AKAP14	0.650542	0.851351								0.566513	1.41415	0.703319	0.756109	1.2083	-0.046711	0.556307	1.66267	1.17141	0.78702	-0.0673849	-0.0184675	-0.0161746	-0.0628935	-0.161461	-0.268391	-0.346671	-0.340982	-0.0980658	-0.312754	-0.348149	-0.464981	-0.104244	-0.68618	-0.520676	-0.390829	-0.0469987	-0.262171	0.073479	-0.27083	0.171265	-0.161912	-0.03478	-0.24191	-0.229395	-0.0377681	-0.0389911
AKAP17A	1.35497	0.527027								0.266028	0.663199	0.581651	0.0956204	0.594063	0.553885	0.349151	1.0283	0.542903	0.910775	-0.841694	0.0724388	0.109698	0.142018	-0.24647	0.179166	0.305539	0.263287	-0.443914	0.311087	0.222174	0.589357	0.302648	-0.0081965	0.706914	-0.174046	0.769814	1.91204			0.402766	0.641065
AKAP2	0.563323	0.405405																																				1.12861	0.726813	2.96592	0.176066						0.0588443	-0.22666	0.348964
AKAP3	0.460124	1	0.117355	-0.0789772	-0.156987	-0.082622	-0.141727	-0.255767	-0.103351	0.902274	0.571201	-1.02475	0.163294	-0.456428	-0.358945	-0.202714	0.361899	-0.358301	-0.651243	0.0312763	0.0595945	0.0831823	0.126391	0.360865	0.180542	0.0911469	0.149485	0.110169	0.124796	0.358069	0.837493	0.236517	0.030494	-0.271889	-0.109554	-0.0641186	0.155689	-0.428427	-0.354127	0.180455	-0.0664811	-0.9897	-0.37313	-0.935778	0.331033	0.0787843	0.341742	-0.254603	-0.363184
AKAP4	0.183957	1	0.065027	-0.00369553	0.0624758	-0.107998	-0.129745	-0.0319362	-0.090717	-1.23889	-1.22417	0.368326	-0.496014	-0.0468546	-0.0323319	-0.10625	-0.950866	0.342404	-0.387097	-0.116853	-0.186382	-0.0623721	0.357574	0.0071955	-0.0203404	-0.0174171	0.22404	-0.0203404	0.0219134	-0.12159	1.56746	0.633503	-0.226667	-0.244485	-0.271976	-6.91307e-05	0	-0.41199	-2.30527	1.36909	-0.0773716	0.09334	0.25922	0.14809	0.00110927	0.0314936	0.375155	0.0999266	0.00364757
AKAP5	0.623756	0.945946	-0.0537357	0.0566914	-0.229114	0.752731	-0.221131	-0.202878	0.266846	-0.31247	0.0111391	-0.0225564	-0.994608	-0.44245	-0.353836	-0.0174308	0.17146	0.0061389	-0.459423	-0.295839	-0.0115609	-0.00511022	-0.00980793	0.0760121	0.167732	0.0603389	0.143578	0.128813	0.218113	0.117102	0.148098	-0.306227	-0.00114748	-0.0141957	-0.0720365	-0.121851	1.00048	-0.606905	-0.976541	0.198118	-0.0341884	-0.04896	-0.11218	0.110366	0.16255	-0.203167
AKAP6	0.060509	1	-0.0339357	-0.0258573	0.0859544	0.0237774	-0.134277	-0.0192446	-0.0433535	-0.353389	-0.258756	-0.559766	-0.220733	-0.504258	0.133218	-0.711385	-0.007535	-0.189728	-0.163062	0.31251	-0.413827	-0.514054	-0.508874	-0.194203	-0.732128	-0.953515	-0.194203	0.276898	-0.126205	0.488034	0.866463	-0.257818	-0.31627	-0.21506	-0.03572	0	0.0066459	0.564054	0.474819	-0.228084	-0.0671943	0.54623	0.17748	0.145543	0.0601905	-0.447605	0.3189	0.1386	0.0296268
AKAP7	0.086635	1	0.0715097	0.0560417	0.0741341	0.0848243	0.206529	0.102111	-0.0112432	0.0149665	0.168865	0.0346912	-0.170786	-0.176972	-0.293828	0.151698	-0.147491	0.0412134	-0.372528	-0.0331704	0.22456	0.50696	-0.293731	0.116645	0.135201	0.345028	-3.36484e-10	0.025091	0.129004	2.16465	-1.39971	-1.0071	-0.71284	-0.66379	-0.4529	0.000180788	-0.172373	-1.9445	-0.376716	-1.31701	-0.237968	-0.18345	-0.25838	0.212948	-0.194307	0.0241817	0.0185052	-0.192529	-0.109737
AKAP8	0.192433	1	-0.0961632	-0.0729673	0.297303	-0.0138311	0.0161478	-0.0541586	-0.0268296	0.338057	0.18832	0.0812563	0.228763	-0.310566	-0.08697	0.0465518	0.32344	-0.065461	0.121133	-0.161972	-0.154353	-0.000949778	-0.402114	-0.264546	-0.132828	-0.403502	-0.246512	-0.282808	0.195464	0.48634	1.33586	2.48323	-0.275894	-0.340334	-0.499508	0.0294518	-0.0137276	-3.5025	-0.260063	0.233074	-0.0300485	0.51791	0.86312	-0.0267989	-0.112946	-0.0842004	-0.278109	-0.323954	-0.142089
AKAP8L	0.0861572	0.945946	-0.126484	-0.0302711	-0.214141	-0.339075	-0.469972	-0.229501	0.0801248	0.207091	-0.464108	-0.52416	-0.69461	0.0227778	-0.141301	-0.34645	-0.414597	-0.113128	-0.196123	-0.0347102	0.132949	0.0241644	-0.122795	0.0427849	0.0443454	0.100929	0.0567691	0.0675528	0.130572	0.568309	1.17406	1.55293	-0.733121	-0.64871	-0.801682	-0.0141306	0	0.415037	1.56294	0.309683	0.0653102	-0.6963	-0.14239	0.830251	-0.0078949	0.00956166
AKAP9	0.192109	1	0.0781308	0.0677541	0.071779	-0.0381901	0.0689043	-0.105142	-0.241017	0.0852664	-1.44865	-1.42263	-0.292495	0.0300446	0.261876	-0.594932	-0.653592	-0.476274	-0.817543	0.204878	0.0606816	-0.0987455	0.021545	0.11959	0.0478056	-0.220281	-0.0670471	-0.112018	-0.0702914	-0.357657	0.0240744	-0.0350723	-0.497156	-0.181325	-0.18957	0.0551983	-0.24134	-0.173125	-0.771123	0.309045	0.181976	0.48137	0.22452	-0.00830511	0.041882	-0.0113987	0.0271594	0.0189575	2.03277
AKIP1	1.24447	0.0945946																																						-0.252605	0.136506
AKIRIN1	0.702111	0.756757								0.422895	0.830638	1.08932	0.868751	0.537523	0.544258	0.586512	0.942174	0.545471	1.28659	0.243529	-0.109283	-0.0995064	-0.091846	-0.225873	-0.221673	-0.347204	-0.241662	-0.202509	-0.0198798	-0.248434	-0.340813	-0.20463	-0.0918986	-0.369134	-0.352958	-0.012482	0.0422741			0.0486211	0.0959224	-0.07498	0.10589	-0.170773	-0.0142631	0.0117725	1.26708	-0.028728	-0.0200558
AKIRIN2	0.55315	0.756757								-0.234474	0.342944	0.552305	0.25419	0.176495	0.0584799	1.16918	1.05204	0.838289	1.1083	-0.109974	0.131313	0.185507	0.153063	0.130773	0.175396	0.375943	0.362031	0.292019	0.0835955	-0.231506	0.0124482	0.306943	-0.0242268	0.227558	0.120908	0.0789964	-0.0927145			-0.342777	0.133911	-0.53053	0.099	-0.0369011	0.0493056	0.0279947	0.0752382	-0.0736495	-0.0676429
AKNA	0.594141	0.851351								0.230741	1.02647	0.556867	-0.0943635	0.711086	0.29866	0.471577	0.820574	0.285473	0.630661	-0.0796235	-0.0128858	0.0277246	-0.215714	-0.100982	-0.0311417	0.0625297	0.113865	0.118737	-0.214147	0.295398	-0.84043	-0.437473	-0.652036	-0.717752	-0.717015	-0.231927	-0.0683655	-0.0100562	0.127863	-1.36696	-0.0809393	-0.64888	-0.44407	0.144783	0.0337994	-0.0283243
AKNAD1	1.0143	0.702703								1.47138	0.484345	0.853466	0.383155	0.728165	0.332922	1.12541	0.131805	0.980278	1.42395	0.460658	0.0956904	0.0408343	-0.0309167	-0.000341318	0.129081	0.198435	0.249854	0.219008	-0.0487939	0.0428967	0.0601413	0.0166896	-0.310005	-0.607819	-0.741936	0.00516425	0.521039			0.142041	-0.106912	-0.16674	0.70496	-0.353979	0.043148	0.0931696
AKR1A1	1.40763	1	0.104604	-0.0429103	-0.126186	0.380354	0.554601	0.0326836	0.571807	0.0129707	0.158574	0.278279	0.529055	0.644935	0.657224	-0.104905	-0.113439	-0.0725915	0.203134	0.567391	0.0389459	0.0909857	0.0297068	0.250346	0.0640664	0.229723	0.19511	0.459947	0.320285	0.0108504	-0.000230204	0.0810384	0.88276	0.848518	0.828065	0.0877422	0.00782252	-0.109026	-0.00758558	-0.0998143	0.0829402	-0.47825	0.84837	-0.412177	-0.206625	-0.167126	0.165519	-0.021488	-0.138844
AKR1B1	1.46296	0.945946	0.0733682	-0.0331941	0.840112	0.153577	0.0402399	0.694113	1.16309	0.46747	2.40101	2.99407	1.95119	1.67048	1.59055	0.704389	2.3338	-0.0589333	2.53026	0.0521923	0.0743112	-0.00527743	-0.0388672	0.356485	0.560468	0.243062	0.471306	0.291492	0.0896842	0.107962	0.615053	0.987013	-0.737225	-0.52148	-0.687499	0.30182	0.147456	0.0533448	-0.865943	0.474404	0.505436	-0.17631	-0.20319	-0.158008	-0.111327	0.0175084
AKR1B10	0.161616	1	-0.18053	-0.126137	0.938463	-0.354009	-0.493583	-0.229006	-0.187042	-0.458957	0.255766	-1.06532	0.393465	0.326947	0.376389	0.256462	0.506987	-1.03411	-0.105154	-0.177381	-0.0629911	-0.340592	0.0533218	-0.149143	-0.13847	0.206666	0.0234243	-0.12436	0.0520251	0.100049	-0.680128	0.031846	0.27558	-0.156355	-0.305807	0.0285562	0.523823	0.465793	0.470484	-4.94504	0.603259	0.16508	0.05407	0.196023	0.157211	0.12016	-0.0982159	-0.214344	0.675328
AKR1B15	1.61107	0.175676
AKR1C1	2.08123	1	-0.580201	-0.402637	0.348051	-0.00194398	-0.606887	-0.905605	-2.25871	-0.289593	-0.285203	-0.244892	-0.34957	-0.685618	-0.16043	-0.220598	-0.149385	-0.316924	-0.21444	0.179059	0.0410354	-0.0573597	-0.238804	-0.121531	-0.406948	-0.923723	-1.12019	-1.15561	0.0881635	0.0739694	0.159523	-0.249966	-0.383942	0.306641	-0.0179417	-0.188009	-0.307691	0.064514	-0.042792	0.0991935	-0.0278877	0.28865	-0.93415	0.143079	0.11313	0.0831842	0.153553	0.00699861	-0.163632
AKR1C2	10.3396	0.905405	-0.580215	-0.412029	0.456177	-0.1131	-0.511057	-0.95828	-2.20893	1.15545	0.144084	0.800848	0.360938	0.90548	0.809672	0.583349	0.0992963	0.578038	1.04391	0.289021	-0.181518	-0.112536	-0.153955	-0.18484	-0.258459	-0.430727	-0.741012	-0.717291	0.028582	0.393089	0.337089	0.0988913	0.8167	1.1475	1.2747	0.0283294	0.0768588	-1.34269	-1.48233			0.19249	-0.24754	-0.413818	0.340046	0.325633	-0.370041	-0.180559	-0.0528451
AKR1C3	4.14811	1	-0.0422661	-0.287898	0.623316	0.754185	1.08476	-0.762749	-1.45981	-0.299376	-0.994299	-2.6495	-3.45147	-2.22299	-1.60177	-0.101299	-1.19567	-0.697457	-3.99586	0.18773	0.00675787	0.00967647	0.0294832	-0.00234299	-0.145704	-0.646228	-1.00415	-1.67006	0.123794	0.0384715	-0.282538	0.292075	-1.8735	1.9649	-0.77635	-0.342707	-0.950984	-0.0874628	-1.0435	0.609992	0.305188	0.28607	0.0188	-0.244791	-0.255537	-0.155122	0.747641	1.05542	0.0406781
AKR1C4	3.0942	1	-0.090082	0.00526916	0.037656	0.0373228	0.045576	-0.0359582	-0.00247054	-1.05254	-0.391683	-1.12636	-0.701331	-0.4482	-0.0891348	-0.394588	-1.0515	-0.730035	-0.249742	0.0992374	-0.0592216	-0.130132	-0.0884541	-0.122185	-0.350701	-0.648585	-0.881471	-0.805305	0.050576	0.418971	0.407964	0.0266291	-0.110088	0.363489	0.206619	-0.369926	-0.709537	-0.0120728	-0.077243	0.143253	-0.172707	-0.41388	-0.13935	0.171762	0.17147	0.107724	0.0637611	0.473568	0.151896
AKR1D1	4.54224	1	-0.000590348	0.0257441	-0.0236993	-0.0324213	0.0355819	-0.135072	0.097244	-0.704253	-0.892998	-1.58555	-0.574554	-0.675656	-1.0814	-0.59261	-1.29098	-1.172	-0.0754942	-0.0879926	-0.00530699	-0.0701705	-0.0132501	0.046836	-0.0868162	-0.37117	-0.593392	-0.574549	0.0720699	1.55281	0.347397	0.372473	0.122612	0.750592	0.470913	-0.589476	-0.363738	0.740681	0.904364	-0.46595	0.00586432	-0.22033	0.80537	-0.165405	-0.0180823	-0.047026	-0.396134	0.307586	0.119592
AKR1E2	8.56818	0.702703								0.224751	-0.126139	-0.300738	-0.128858	-0.780756	0.0905647	0.399059	0.37065	-0.458732	-0.160474	-0.123736	0.000112395	0.00195763	0.0490694	0.0205347	-0.0643413	-0.222291	-0.458019	-0.348636	-0.00966657	0.746387	0.412765	0.456983	0.12857	0.56506	0.29373	-0.0446284	-0.744343			0.12061	0.0808183	1.99892	2.65101	-0.273831	-0.0160798	-0.0575395
AKR7A2	1.51553	1	0.0593319	-0.219522	-0.0527747	0.0825619	0.108589	0.0176064	0.40819	-0.112361	0.011513	-0.415114	-0.98298	-0.78543	-0.868878	0.023749	-0.177532	0.253073	-0.645452	0.129008	-0.0226142	0.00665535	-0.0340556	-0.215435	-1.02385	-1.59409	-1.70636	-1.7283	0.00436139	0.995828	0.234803	1.21399	-0.68836	-0.74595	-0.74595	-0.184323	-3.38422	-1.09774	-0.929869	0.0361225	0.0684729	0.24177	-0.23589	0.237287	-0.0882683	-0.0555222	-0.585021	0.184934	0.520813
AKR7A3	1.48632	1	0.00745433	-0.103389	0.00855195	0.0238329	-0.0152057	0.0115582	0.0624177	-0.31894	0.365269	-0.216116	-0.836884	-0.520114	-0.535114	0.232772	0.173375	0.418155	-0.0326554	-0.0456977	-0.0519278	-0.0146468	0.053638	-0.149576	0.105353	-0.0633026	0.203533	-0.0557094	0.101916	1.0706	1.23693	0.496411	-0.33521	-0.31788	-0.31788	0	0	0.321928	0.285402	-0.110132	-0.00620348	-0.10352	-0.19527	0.0672021	-0.139821	0.024432	-0.350516	0.0197091	0.3219
AKR7L	0.58301	0.418919																																				-0.0991045	-0.476428	-0.0965671	0.0773493	0.20084	0.28707	-0.0407428	-0.0159801	-0.017852
AKT1	1.69404	1	0.100066	0.0396922	-0.620206	-0.315056	-0.060501	-0.103981	0.365533	0.0883358	0.83218	1.24073	0.452988	0.11643	-0.146023	0.224181	1.06767	0.525135	1.38336	0.0953473	0.127843	0.12089	0.116085	0.0432321	-0.125278	-0.253842	-0.0670877	0.0437711	0.0422236	0.994164	0.679585	1.43549	-0.456025	-0.373668	-0.465761	-0.2631	-0.0876323	-0.176703	-0.246571	0.179331	0.0382256	0.23981	-0.8558	-0.0560922	-0.0575324	-0.0719255	-0.16527	-0.140833	-0.299599
AKT1S1	1.76645	0.851351								0.166546	0.789691	1.01601	0.0226171	-0.533871	-0.520242	0.900806	1.76511	0.840156	1.37076	-0.0197322	-0.00557478	-0.0512628	0.0894913	-0.159904	-0.399872	-0.767757	-0.879965	-0.687626	-0.759671	-0.0122028	0.163764	0.0289695	0.461449	0.531061	0.503552	-0.0231808	-0.978799	-0.126872	-0.204239	-0.174492	0.167009	-0.10719	-1.03975	0.0446889	0.0247455	-0.166222
AKT2	0.602182	1	-0.0377809	-0.0364409	0.12441	0.240116	-0.0722394	0.167686	0.297653	0.0238725	-0.30996	-0.670742	0.0320067	0.221518	0.318305	-0.32055	0.12401	-0.430103	0.230647	-0.201829	0.0735281	0.0390125	0.0391999	-0.17928	-0.301436	-0.558355	-0.609792	-0.606759	-0.499404	0.0361292	0.0718675	0.148632	0.10091	0.144138	0.0932945	0.00180928	-0.612265	0.519698	0.513188	-0.00607065	0.287757	-0.1092	-1.08902	0.150893	-0.0493694	0.0763321	1.21776	0.179442	0.370596
AKT3	1.70285	0.986486	0.0646693	0.278389	0.0296826	0.41877	-0.0313742	0.425588	0.348772	-0.206961	-0.797865	-0.617496	-0.267876	-0.0793727	0.0748955	-0.843848	-0.343557	-0.263452	0.0639004	-0.22251	-0.016314	0.0078224	-0.0702244	0.150041	0.257736	0.0925188	0.0487254	-0.0980975	-0.0859511	-0.247781	0.0967817	-0.304633	0.73715	0.63436	0.73715	0.0653381	-0.118415		-0.5506	1.69931	0.358395	-0.0458	-0.317	0.0127167	-0.0159475	0.11426	-0.0325116	0.0681257	-0.0372771
AKTIP	0.405421	0.77027								0.00728287	-0.261676	0.0475834	0.0609877	0.171712	0.231545	0.325325	-0.367945	0.339719	-0.229461	0.206579	-0.163107	0.0624785	-0.203161	-0.251583	-0.352933	-0.356094	-0.291878	-0.578487	0.467177	-0.212856	-0.0269069	0.239756	1.12274	0.816781	0.793316	-0.0834542	-0.0358096	0.889793	0.397379	-1.59695	-0.101667	0.09778	-0.24456	0.0818388	0.00919767	0.0700632
ALAD	0.916655	0.932432	-0.00764887	-0.320387						-0.0661608	0.253422	-0.471788	-1.05898	-0.880134	-0.748736	0.412621	0.386344	0.118664	-0.0593449	-0.15134	0.00440877	0.0792955	-0.00181366	-0.0670802	-0.0857503	-0.0748802	0.0860594	0.0427705	-0.0146702	-0.0657097	0.282335	0.179697	-0.270273	0.0415021	-0.00242332	-0.112724	-0.0901276	0.644669	0.102362	0.131871	0.119627	0.0517	-0.36203	0.0595833	-0.0628883	0.00389925	-0.425488	-0.413875	-0.397753
ALAS1	0.78079	1	0.285116	0.38059	-0.0873618	-0.0578906	-1.20668	-0.257831	-0.244663	0.526827	0.396444	0.44216	0.491455	0.85463	0.748526	-0.0855592	0.129348	0.149806	0.30301	0.47107	-0.0385459	0.0290842	0.0529293	0.647821	0.962018	1.12384	0.999696	1.30071	0.637095	0.237128	0.475237	0.16609	-0.183394	-0.223239	0.0614036	0.430642	1.02848	0.265506	0.215358	-0.248455	0.0971577	0.17665	4.83564	1.31154	-0.0543488	0.0660901	0.61189	0.232353	-0.429451
ALAS2	0.705692	1	-0.0403052	0.0627074	0.105568	-0.0894665	0.00551211	-0.0172573	0.0365695	0.0973146	-0.754947	-0.0907426	-0.136535	-0.0729231	-0.239668	-0.101923	-0.10563	-0.558244	-0.210811	-0.0353068	-0.0400225	-0.0599625	-0.104077	-0.351673	-0.387892	-0.548371	-0.296799	0.11303	-0.110844	0.198816	0.0541629	-0.0825184	-0.892489	0.00225731	-1.41828	-0.0235629	-0.369832	-0.338485	-0.230033	-0.111438	-0.172848	-0.21277	-1.384	-1.32769	-0.128269	-0.0125649	0.258478	0.355052	0.387201
ALB	0.305615	1	0.0160215	-0.0449357	0.0214634	-0.00621933	0.00582598	0.0418879	-0.0138197	-0.518626	0.480398	2.11949	1.53944	-1.16297	-0.454994	-0.630207	1.91321	1.90846	1.33514	-0.50665	0.126901	-0.0282426	-0.213179	-0.138148	-0.287173	-0.486773	-0.337994	-0.455303	-0.0861568	0.0311655	0.200801	0.294827	0.345088	-0.14292	0.18452	-0.29721	-0.71696	-1.77486	-0.245032	-0.6564	-0.151691	0.86344	-1.61613	0.0631147	0.0313854	0.00353106	0.253983	0.108547	0.612381
ALCAM	1.95533	1	-0.0626396	-0.0188799	0.820136	0.115338	1.18902	0.904251	0.951344	-0.0300769	-0.46652	-0.768415	-0.278183	0.162134	0.0452742	-0.513162	-0.553619	-0.24463	-0.803881	0.143816	0.050067	0.0627734	-0.0180249	-0.0610748	-0.283088	-0.273671	-0.323086	-0.698568	0.0421817	0.0042934	-0.146263	-0.00540324	0.24126	0.18066	0.1358	0.0225516	-0.140442	-1.48916	-1.69113	0.726119	-0.126022	0.10195	0.35102	-0.186225	0.0412195	0.00427327	0.119617	0.0132976	-0.226781
ALDH16A1	0.150409	0.905405								-0.581342	1.07047	1.10646	0.716315	0.136333	-0.0463583	0.353702	1.0655	0.296434	1.69549	-0.0757675	0.255103	0.140363	-0.0788788	-0.0766989	-0.0789513	-0.181711	0.401637	-0.015017	-0.0093058	-0.065036	-0.241655	2.62295	-0.245487	-0.217764	-0.295177	0	0	1.62723	-0.427141	-0.273757	-0.332556	-0.40912	-0.02208	-0.137447	-0.138487	-0.187466	1.37663	0.37091	0.246983
ALDH18A1	0.382339	0.918919	0.0361009	-0.0234088						-0.168889	-0.417472	-0.162027	-0.201025	-0.155113	-0.248218	-0.103633	-0.278463	0.0344105	-0.60466	0.21768	0.23766	0.0489432	0.0904441	0.116244	0.189259	-0.335162	-0.35871	-0.794594	-0.0805877	-0.179288	-0.111544	-0.163423	-0.412592	-0.263933	-0.299397	0	0	0.137616		0.48772	0.203578	0.14118	-0.20806	0.0688882	0.0232906	-0.262708	0.0455556	-0.0475518	0.0385183
ALDH1A1	2.58917	1	0.0480421	-0.000221774	-0.0809689	0.0101731	-0.0667801	0.0334988	-0.00212064	-2.91447	-1.56076	-0.0905692	-2.79706	-0.824555	-1.73691	-0.733996	-0.71809	-0.409314	-2.83501	-1.13472	0.0239837	-0.0287617	-0.00819791	-0.283384	-1.01236	-1.47622	-1.58727	-1.0458	-0.481309	0.323449	0.452902	0.179527	0.0790292	-0.253298	-0.455667	-0.356571	-0.828302	-0.406374	-0.577962	0.962733	0.153028	1.0881	-0.9217	-0.817639	-0.0732156	-0.0561981	0.25295	-0.00465027	0.0321077
ALDH1A2	0.538841	1	0.0217257	-0.00924604	0.0317587	0.0331396	0.0238476	0.055137	0.0684864	0.342419	0.336257	0.146973	0.961918	0.283921	0.940413	1.07701	0.150348	0.075247	0.554745	-0.618001	0.000918036	0.0716569	0.0469798	0.0434198	-0.0802491	-0.631626	-0.818186	-0.999082	-0.2952	-0.370148	-0.182897	-0.0411737	0.07795	0.13898	0.05495	-0.253439	-1.22799	0.139207	-0.234108	0.14531	-0.0907009	0.11281	-0.22203	-0.0849361	0.120268	0.129531	0.112244	0.0316761	-0.156186
ALDH1A3	1.83019	1	-0.144798	-0.154365	-0.794357	-0.377185	-1.35259	-0.626666	-0.847114	-0.0766051	-1.27446	-2.00733	-1.77557	-1.49945	-1.43384	0.277343	-0.808849	-0.530569	-1.56308	-0.0869062	0.0366176	0.194792	0.0169813	0.302806	0.116957	-0.420151	-0.630606	-0.476978	-0.0257285	-0.508489	-0.730617	-0.145982	-0.192222	-0.027568	-0.1174	-0.150009	-0.651031	-0.143724	-0.168219	1.1842	0.114163	0.3043	-0.2825	0.364357	-0.059225	-0.0133455	0.961738	0.141432	0.0850421
ALDH1B1	5.68779	0.986486	-0.120689	-0.0972549	-0.204711	-0.205548	-1.24841	-0.394903	-0.152546	-0.201317	0.332046	0.765315	-0.360846	0.45513	0.329737	0.630721	0.973157	0.541283	1.29063	-0.0329935	-0.0300536	-0.00748421	0.00384393	-0.0262476	0.0507186	-0.0177882	-0.059027	-0.156559	-0.155482	-0.765809	2.53627	-1.21442	0.28736	-1.02717	0.52439	-0.172014	-0.862883	2.41295		0.475846	0.155656	2.30343	5.66922	0.197274	-0.0742036	-0.104129	0.14875	0.148368	-0.150028
ALDH1L1	0.0640848	0.945946	-0.0247011	-0.0857938	0.078887	-0.0531513	0.329988	0.127921	0.0808876	0.355166	-0.2695	-0.294216	0.24739	0.814072	0.764256	-0.268771	-0.24506	0.426645	0.342145	0.0772596	-0.0862693	-0.088205	0.194081	0.0417358	0.157507	0.13616	0.229829	-0.161334	0.0861694	-1.40199	-0.0994915	0.657126	-0.291202	-0.290785	-0.389975	-0.00566345	0.00187706	0.513024	-0.698823	0.0209083	0.0951945	-0.00955	-0.05247	0.0534371	-0.0300193	-0.0373869
ALDH1L2	4.4983	0.905405								-0.495247	-0.221315	0.919187	0.154906	0.724664	0.515025	0.673137	0.163829	0.149673	-0.237437	1.06053	-0.219612	0.148994	0.724893	0.495411	0.671377	0.988264	0.947285	0.641717	0.481403	0.580567	0.314138	0.389266	-1.9874	-0.2175	-1.6556	-0.0634659	0.156493	0.0660958	-0.133568	-1.34985	0.531605	-1.84952	-0.44083	-1.3038	0.0312795	0.171916	0.456195	0.364634	0.503265
ALDH2	1.4067	1	-0.106101	0.0786235	0.0197325	-0.088742	0.0590943	-0.0423814	0.00812578	-0.483833	-0.190526	-0.481894	-0.332252	-0.130369	-0.19072	-0.655732	-0.312494	-0.0309758	-0.156254	0.187646	0.0520476	-0.145237	-0.00336231	-0.300608	-0.282906	-0.348001	-0.368171	-0.162342	0.0530711	-0.389529	-0.29727	-0.237106	-0.0855795	0.145586	0.0166357	0.276463	-0.923756	-0.955269	-1.29462	0.153396	-0.0575981	0.34149	0.45538	0.0232932	-0.162894	-0.101338	0.0253624	-0.46311	-0.380979
ALDH3A1	0.142714	1	-0.669807	-1.1055	0.169895	0.291087	1.58117	0.162309	0.0230237	-0.521895	0.98504	0.743435	0.597328	0.669352	1.61307	1.34603	1.53657	0.0447059	0.746445	0.269504	0.199498	0.0105637	-0.0643814	-0.141989	0.258721	0.0974095	0.0966042	0.0340475	-0.113374	-0.366693	0.807823	0.108566	-0.519206	-0.307383	-0.231709	0.0167747	0.240551	0.51625	0.388772	-7.07226	0.382089	-0.12458	-0.08101	-0.0643319	-0.048555	0.0247905	-0.0371123	-0.481099	-0.330571
ALDH3A2	0.720839	1	-0.195261	-1.25654	-0.408102	-0.308026	1.87158	-0.331233	-0.306093	-0.0676945	-0.400665	-1.10341	-1.06574	-0.388447	-0.0740439	0.804446	0.565627	-0.244019	-0.247183	0.0564421	0.00927358	0.0615937	-0.04656	0.117614	0.165708	-0.174353	-0.153126	-0.0980025	0.34552	0.746405	0.754102	-0.276704	-1.39961	0.0776108	0.385635	0.189762	-0.0777593	-0.264743	-0.388417	-1.16619	0.115504	-0.26248	1.2829	1.21209	-0.188137	-0.167094	-0.384884	0.36622	-0.355084
ALDH3B1	1.25044	1	0.388461	0.0477913	-0.00168458	0.249488	0.95968	0.424578	0.325645	0.337423	0.568228	-0.0989909	-0.397031	-0.219431	-0.661014	0.942552	0.91301	0.204331	0.616517	-0.523406	0.0102727	0.0691963	0.0622631	0.0771033	0.0509892	-0.374063	-0.980487	-1.59157	-0.279229	-1.37107	1.35488	-0.0706048	-0.84942	-0.48541	-0.47927	0.129738	0.0741758	-0.667101	-0.611146	-0.99944	0.0314242	-0.07507	-1.04415	0.695069	0.288984	0.115457	1.45222	-0.237722	-0.15589
ALDH3B2	3.39205	1	0.0528727	0.0167155	-0.0260331	-0.0687588	-0.0359326	0.0852397	-0.112869	-0.0456439	0.663167	0.350219	-0.122539	0.106072	0.0929482	-0.219466	0.73877	0.146437	0.237513	0.167985	-0.0897564	-0.0272455	-0.0094017	-0.164255	-0.644854	-2.12541	-4.60543	-6.54279	0.0892473	-0.509083	-1.19293	0.223578	0.02882	2.27731	0.56437	-0.472884	-1.92521	1.14202	0.402965	-2.33387	-0.220648	0.60074	-0.03381	-0.50436	-0.443851	-0.338476	0.29804	0.429201	0.0368701
ALDH4A1	1.45889	1	0.024288	-0.0693845	-0.133972	0.107217	-0.168293	-0.17166	0.0328536	0.182742	0.812664	0.0317531	-2.50731	-2.39434	-2.47617	1.60682	1.61482	0.973875	-0.0941314	-0.247281	0.0351319	-0.0243717	-0.205244	-0.221088	-0.89861	-1.38233	-1.51282	-1.66429	-0.690668	-0.396136	-0.749972	-0.0970228	-0.257883	0.0528914	0.0636048	-0.103916	-1.8567	0.13873	0.219327	0.454011	0.439998	0.75787	0.21492	-0.36967	-0.137111	-0.0669407	-0.114351	0.130306	-0.577661
ALDH5A1	0.711201	1	0.204772	-0.124791	-0.159988	1.00451	-0.134788	-0.078585	0.0577773	-0.500446	0.289407	-0.466484	-0.937945	-0.918842	-0.204105	0.902217	0.318433	0.0355657	-0.662642	-0.293465	-0.104514	-0.0759105	-0.165252	-0.249966	-0.836241	-1.91274	-1.9603	-2.06718	-0.279237	0.783522	-0.0635802	0.734075	0.594257	0.273338	0.296437	-0.265062	-0.704776	-2.01552	-1.87351	-1.1261	0.190284	0.94375	0.07236	0.0778212	-0.140571	-0.153255	-0.198534	0.00754205	-0.281169
ALDH6A1	0.257341	0.986486	0.00454635	-0.321366	-0.154436	0.712776	0.741728	0.85838	0.94407	-0.260458	0.00796225	-0.662844	-1.02407	0.115626	0.256643	-0.224214	-0.247877	-0.225691	-0.35963	0.102158	-0.335751	-0.412077	-0.253302	-0.189871	-0.207026	-0.272333	-0.292333	-0.296	-0.00708124	-0.0419153	1.57037	0.648437	-0.577804	-0.28364	-0.313447	-0.000721028	0	-0.421039		-1.60551	0.388909	-0.34794	-1.03529	-0.21097	0.133957	-0.091066	0.454776	-0.122611	-0.177647
ALDH7A1	0.589164	1	0.110042	-0.231785	-0.292489	-0.0661027	-0.0695772	-0.0252564	0.200295	-0.270861	0.360295	0.131664	-0.939479	-0.149702	-0.00801954	0.119103	0.0588447	-0.103905	-0.0700307	-0.446086	0.105745	0.254377	0.0643461	0.112743	-0.168893	-0.458916	-0.416415	-0.274809	-0.468773	0.433565	0.392557	0.23856	0.159799	0.476807	0.291637	-0.255126	-0.938785	-0.0188344	-0.311882	0.361181	0.20836	0.17236	-1.1588	0.0996608	-0.223573	-0.178176	0.229458	0.053021	-0.215356
ALDH8A1	0.35106	0.932432	0.0212681	0.0835732						-2.01629	0.723194	-0.238752	0.320903	0.32732	0.090282	0.362966	0.790474	0.293769	-0.430563	-0.114707	0.0557415	0.200466	0.115825	0.615812	0.854672	0.59466	0.436709	-0.232695	-0.67155	-1.72453	0.652453	-0.493661	-0.928095	-0.881988	-0.927645	-0.273609	-0.660755	-1.81706	-1.75197	1.62621	-0.0524902	0.14328	0.32427	0.19301	-0.199654	-0.136461	-0.0240742	0.195235	-0.0568954
ALDH9A1	1.04381	1	-0.231731	-0.424752	0.283488	0.866157	0.7854	0.744293	0.577683	0.0933872	0.715439	0.84076	0.629516	1.06347	0.967898	0.419195	0.64893	-0.201457	0.614109	-0.585621	0.0314315	-0.12611	-0.229885	-0.344939	-0.75727	-1.98832	-2.16007	-1.959	-1.48154	0.0691809	0.050027	0.103327	-0.304333	-0.0157085	0.355311	-0.592624	-1.83131	-0.612525	-0.71882	0.189715	-0.0588562	0.28465	-2.32632	0.620599	-0.181472	-0.289231	0.532944	1.19143	0.4679
ALDOA	4.56115	1	-0.0343942	-0.0208807	-0.31971	-0.204085	-0.489731	-0.160012	-0.21198	-0.00120818	0.448489	0.548591	-0.0493909	0.0269655	-0.177297	0.310527	0.178429	0.313542	0.249132	0.2005	0.0857148	0.0352475	0.0109749	-0.0816584	-0.101201	-0.757244	-0.987519	-0.860058	-0.48287	0.0458299	0.311717	0.226464	-0.600981	0.160924	0.0994511	-0.364964	-1.0006	-0.174023	-0.256081	0.529441	0.0987554	0.2715	0.1232	0.394254	-0.10898	-0.0249631	1.56992	0.0339726	0.431144
ALDOB	0.0572626	1	-0.00465061	-0.0525545	0.0246049	-0.039308	-0.0452244	-0.0603289	0.0783468	0.302402	0.285559	0.0686468	0.298528	0.0651475	0.0865161	-0.362367	-0.252738	0.408205	0.465223	0.0296884	-0.213734	-0.122278	0.186117	0.069924	-0.118738	0.0480409	0.177504	0.575159	0.0196858	0.284024	-0.353165	-0.0345694	-0.54226	-0.72072	-0.4718	0	0	0.383463	0.592726	-0.0857601	-0.141373	-0.1388	0.13921	-0.0650471	0.103304	0.209338	0.136591	0.212267	-0.0767146
ALDOC	3.51165	1	0.253219	-0.102128	-0.880661	-0.0285785	-1.82679	0.0847385	-0.306926	-0.0188297	-0.260958	-0.524794	-1.30448	-0.305402	-0.690757	-0.348308	-0.352637	0.321029	-0.058009	-0.311235	0.0199639	-0.0534944	-0.146052	-0.135654	-0.475718	-0.683449	-0.698316	-1.24864	-0.672853	-0.0272094	-0.114815	0.00509693	-0.1889	-0.3737	-0.1359	-0.307934	-0.745859	-0.210516	-0.173654	0.051163	0.44294	0.647727	-0.428605	0.0450248	-0.0456561	-0.0630469	-0.181043	-0.0423502	-0.0455367
ALG1	7.2408	0.905405								0.0952463	0.977981	0.557464	0.543293	0.00978013	0.0388813	0.969433	1.30957	0.248056	0.927134	0.263111	-0.00839894	-0.0494402	-0.0257473	-0.0478134	-0.0472272	-0.109611	-0.166072	-0.184849	0.202785	-0.00970426	0.11909	-0.0775343	0.548527	0.53489	0.54888	-0.0705852	-0.256594	0.0885367	1.32193	0.672928	0.111171	-0.08016	-0.16307	-0.285548	-0.00432228	-0.00992449	-0.0496628	-0.0124443	-0.167207
ALG10	0.43756	0.905405								-0.151441	0.426277	0.0115241	0.0680624	0.691162	0.627925	0.57083	0.268904	0.11727	0.14132	0.0244691	0.0590534	0.0542889	0.00402984	-0.146331	-0.0687128	-0.0768113	-0.122584	-0.258751	0.0346018	0.536475	0.151333	1.44395	-0.21298	-0.180157	-0.203606	-0.0020623	0.00624251	0.0318124	0.203149	-0.797637	-0.108743	0.05447	-0.10761	0.110565	0.18317	0.0778248	-0.233352	0.0103867	-0.143956
ALG10B	0.54245	0.851351								-0.232525	-0.606051	-1.30076	-0.4088	0.107182	0.0771091	-0.338086	-0.695625	-0.363031	-0.528132	0.156037	-0.113604	-0.617046	-0.694228	-0.567398	-0.85347	-1.24262	-1.20139	-0.946385	0.123605	0.286448	0.539944	0.175972	0.84016	1.27302	1.22108	0.681962	-0.345439	2.52356	0.156402	-1.02532	-0.259998	-0.0048	0.3439	-0.0121076	0.10175	0.154357
ALG11	0.400627	0.445946																																						0.274496	-0.128891	0.22174	0.00246	-0.0730851	0.00431908	0.00193275	0.0586935	0.221458	0.121378
ALG12	0.574566	0.932432	-0.0942691	0.0296809						0.39228	0.7901	0.69974	0.128538	0.206894	-0.0320471	0.582812	0.8433	0.423705	1.05333	0.0614913	-0.0915264	0.0417402	0.145858	0.0382041	0.0499665	-0.101936	-0.201401	-0.135872	-0.0259443	-0.109662	-0.369045	-0.130826	0.56677	-0.353736	-0.0915779	-0.22529	-1.20561	0.294236	0.217511	-0.207475	0.394159	-0.07587	0.19482	-0.505163	-0.0280433	0.0634877	-0.122525	-0.102841	0.0198269
ALG13	0.32039	0.797297	0.0195802	0.125343						0.274019	0.064196	0.0380371	0.388982	-0.234744	-0.223415	-0.0498973	-0.174746	-0.259046	-0.126086	0.332328	0.200294	0.118392	-0.0849978	0.0313752	0.0473057	-0.172613	-0.230258	-0.0446819	0.071979	-0.0521895	0.211596	0.169028	-0.931852	-1.16232	-1.54799	-0.164882	-0.192281	0.14439	0.447142	-0.445501	0.0605415	-0.12763	0.17638	-0.528188	-0.0185628	0.0703867
ALG14	0.422337	0.905405								0.13698	0.59015	0.547706	0.405383	-0.207246	-0.0717458	0.58904	0.0997195	0.116889	0.0642055	0.529721	0.00437619	-0.0174064	-0.00485338	-0.135208	-0.0527753	0.0504406	-0.0965357	0.269457	-0.481944	-0.531372	-0.926075	-0.0661824	-1.13536	-0.77821	-0.987258	-0.18132	-0.544277	0.271805	0.0557418	-0.465733	-0.0103129	-0.28717	-0.49479	0.104085	0.019132	-0.00282056	0.0969252	0.166289	0.967584
ALG1L	0.446431	0.27027																																						0.598577	-0.0144901	0.04066	-0.29663	0.0353815	-0.0546472	0.0351195
ALG1L2	0.215079	0.0675676
ALG2	0.404521	0.851351								0.272541	0.351952	0.451573	0.288988	0.200416	0.0613391	0.405799	0.0921005	0.35849	0.159246	-0.436447	-0.0331669	0.156558	0.0407608	0.0127736	0.029631	0.237385	-0.0927293	-0.223105	-0.0781202	-2.05575	-0.49382	2.85978	0.26994	0.19172	0.18019	-0.262872	-0.128106	-0.0029116	-0.0727563	0.142895	0.183239	-0.211416	-0.0155985	-0.0301419	-0.0413007	0.0555644
ALG3	1.02834	1	-0.0606652	0.0566767	-0.0383395	-0.392791	-0.248008	-0.427936	-0.352581	-0.198332	0.607766	0.559141	0.323822	0.180882	0.409455	0.631039	0.66593	0.184709	0.261878	0.596063	0.169378	0.146276	0.122873	0.0828786	0.119308	0.127442	0.0488585	-0.24922	0.012333	-0.154815	0.124435	0.0248301	-0.366902	-0.672151	-0.451782	-0.333483	0.0060381	0.412631	0.514217	0.074887	0.0208098	0.35349	-0.17468	-0.0266926	-0.100284	-0.00405694	-0.25744	-0.222162	0.229046
ALG5	0.843169	0.932432	0.141723	-0.0962195						0.0605845	-0.380661	-0.0641597	0.234575	-0.0587402	0.257139	-0.00999419	-0.742726	-0.162451	-0.617968	0.432102	-0.00161592	-0.0290981	0.126667	0.118929	0.0530073	-0.160185	-0.141721	-0.50903	0.233622	-0.19793	-0.385755	0.122048	-0.290049	-0.396653	-0.303766	-0.0533827	-0.405804	-0.117604	0.101261	0.082343	0.173972	0.32545	-0.30592	-0.21318	0.110098	-0.0155774	-0.0727058	-0.188505	0.471437
ALG6	1.10529	0.878378	-0.276483	-0.473653						0.0307232	0.0912995	-0.238009	-0.0163224	0.0720571	0.0506759	0.406356	0.315885	-0.0202021	0.443751	-0.328919	0.08902	0.0487359	-0.0102959	0.0378515	-0.293205	-0.402428	-0.375674	-0.221243	0.104446	0.587063	0.394438	0.932983	-0.0763121	-0.146483	-0.115018	0.0120853	-0.170852	-0.202588	0.0726336	-0.0886888	-0.00507592	-0.02541	0.04816	-0.088518	-0.0427116	0.0374196
ALG8	2.44872	1	-0.0362777	-0.0558488	0.133878	-0.173875	-0.0836934	-0.0529884	-0.343945	-0.149694	0.0591529	0.0264937	-0.0220189	-0.258755	-0.202859	0.162135	-0.195349	-0.155937	-0.232618	-0.3109	0.00195477	0.0380147	-0.198072	-0.0932298	-0.198935	-0.559016	-0.731909	-0.690281	0.220524	-0.381602	-0.409436	-0.336307	1.31956	1.37886	1.4064	-0.261471	-0.167434	0.774231	0.436892	0.383666	-0.137314	0.2706	-0.001	-0.0390117	-0.0394044	0.0399848	-0.20293	-0.12192	0.545916
ALG9	1.28195	0.932432	-0.115173	-0.326077						-0.0102919	0.141743	-0.181846	0.116999	-0.378031	-0.494372	0.201739	-0.025109	-0.31318	-0.864979	0.443964	-0.0690986	-0.0644565	-0.0335405	0.0548548	0.0300301	-0.293557	-0.21445	-0.120977	-0.112332	0.0436166	-0.227716	-0.357207	-0.0576647	-0.287825	-0.201532	-0.000946607	-0.577701	0.303318	0.123202	-0.0469066	-0.0173349	0.01698	0.06928	-0.539372	0.0853471	0.0717605	-0.00249483	-0.0695528	-0.088654
ALK	0.660556	1	0.0198726	-0.0285765	0.0411439	-0.102448	0.0355528	0.00196905	-0.0596421	-0.0697114	-0.218352	-1.06363	-0.344898	-0.617186	-0.743575	-0.700406	-0.75166	-0.203561	0.168751	-0.701705	0.0287713	-0.0241046	0.0619277	-0.155758	-0.0780025	0.153689	0.0877385	0.233996	-0.342903	-0.43773	-0.586635	-0.492439	-0.40823	-0.46254	-0.76334	-0.0835803	-1.6243	0.147458	0.133772	0.146946	0.037131	0.58525	-0.04874	-0.931166	-0.0649217	0.139213	0.236872	0.0374913	0.312972
ALKBH1	2.10627	0.986486	-0.112902	0.0900584	0.371875	-0.00368604	-0.358087	-0.0932869	0.424002	-0.199626	-0.104112	-0.191716	-0.330764	-0.159091	-0.180814	-0.0346242	-0.207998	-0.103221	-0.325104	0.172124	-0.0504271	-0.0330141	-0.107229	-0.0912928	-0.208626	-0.199685	-0.322227	-0.162345	-0.020321	-0.100838	-0.296281	0.0444807	0.4587	0.106	0.106	-0.365812	-1.02799	0.768384		-0.57448	-0.0437429	0.51735	-0.3487	-0.179419	-0.109401	-0.0037899	0.206893	-0.0586311	0.0211038
ALKBH2	0.931292	0.851351								-0.105133	-0.493086	-0.690212	0.028873	0.184598	0.140087	-0.0202561	-0.300469	-0.184159	-0.092916	0.669315	-0.0367351	-0.120018	0.0707779	0.162754	0.0603801	0.181266	0.0785274	-0.00818424	-0.0616215	-0.120634	0.136849	-0.381375	0.14083	-0.26298	0.13687	-0.593598	-1.36484	0.301988	0.275735	-0.282495	0.0575378	-0.00616	-0.13009	0.0515128	-0.0445847	-0.0366653
ALKBH3	0.125583	0.905405								0.144185	0.464221	0.193286	0.455515	0.115349	0.138417	0.533504	0.269001	0.131571	0.146227	0.133943	-0.190191	0.131197	0.138873	-0.109804	-0.0345159	0.128276	0.069902	0.066649	0.126611	0.255769	1.16198	-0.275682	-0.362364	-0.153143	-0.101518	0	0.00105575	0.0766213	0.0524674	-1.1196	-0.337305	0.12988	-0.2506	-0.080372	-0.0547138	0.0322187	0.298172	0.184096	0.0554886
ALKBH4	0.601002	0.878378	-0.200894	-0.0790238						0.115519	0.610371	0.441381	-0.141946	-0.243075	-0.278464	0.78514	0.808757	0.440972	0.581592	-0.74041	-0.0639116	-0.131492	-0.153299	0.11201	0.0317568	0.044022	0.187481	0.21106	0.119591	-0.212769	-0.17218	-0.0506825	0.0713336	-0.1254	0.0588348	0.052926	-0.217068	0.252781	0.0961926	0.00576924	0.0172756	-0.45615	0.25013	-0.0464015	-0.094325	-0.0160855
ALKBH5	1.20135	0.905405								0.194672	0.14794	0.37016	0.00286213	-0.129951	-0.0117264	0.551237	0.789637	0.704263	0.875678	-0.118215	0.0761984	-0.165213	-0.315035	-0.374352	-0.600619	-0.567358	-0.710989	-0.4948	0.33237	-0.583862	-0.459243	-0.0412837	-0.43075	0.01349	-0.07931	-0.0154066	-0.370083	0.213252	0.373891	0.115276	0.221181	-0.6062	0.1507	-0.0840702	-0.130343	-0.0321191	-0.0842759	-0.0174484	-0.190366
ALKBH6	0.875573	0.851351								0.175678	-0.172613	0.0861001	0.673514	0.446876	0.435832	-0.19608	-0.44079	0.138355	0.207238	0.586277	0.127345	0.171	0.39738	0.432481	0.278683	-0.0821774	-0.177509	-0.0736609	0.101835	-0.233138	-0.24079	0.0810806	-0.03365	-0.06031	-0.06031	0.113373	-0.779521	0.0811046	0.199257	-0.444206	-0.0728362	-0.04597	-0.20976	-0.234268	-0.100485	-0.0773281
ALKBH7	0.444743	0.905405								0.379016	0.459375	0.309779	0.13208	0.604829	0.781452	0.0861954	0.627761	0.43333	0.22526	-0.519249	0.285072	0.149566	0.325077	0.228723	-0.0260213	-0.0201981	0.309554	0.110288	-0.16987	-0.150367	-0.0545681	0.068377	0.29828	0.06298	0.01213	0.079294	-0.789997	0.11171	0.277034	-0.0535578	0.0396599	0.32215	-0.01786	0.0890604	-0.017951	0.158521	0.38689	0.0506878	0.747604
ALKBH8	2.97348	0.905405								-0.0305182	0.300125	0.188131	0.599617	-0.0929462	-0.140764	0.686994	0.554624	-0.249787	0.245668	-0.135385	-0.0106291	0.0259534	-0.0042756	0.0716366	-0.149821	-0.313491	-0.190442	-0.00532347	0.0411752	-0.145695	0.120392	-0.271614	0.147329	-0.078849	-0.059226	0.0173189	-0.0944735	-0.170788	-0.0822648	0.454919	-0.330993	0.10629	0.00768	-0.130999	0.0147623	-0.0609186	0.181491	0.0779579	0.209187
ALLC	0.638958	0.878378	-0.0128777	-0.0982395						-1.08113	-2.41147	-0.937096	-1.57481	-0.924832	-0.981176	-0.512421	-0.694427	-0.768149	0.195939	0.272957	-0.0259444	-0.140189	-0.161912	-0.370096	-0.227151	-0.176367	-0.0923271	-0.308575	0.0412945	0.424089	0.410605	0.298267	-0.26728	-0.52475	-0.55133	-0.011013	-0.548659	0.026177	0.183856	0.152503	-0.0167185	0.36083	-0.6529	-0.106404	0.157229	0.0568072
ALMS1	0.414485	1	0.213558	0.208762	0.123991	-0.130528	-0.037546	0.14747	0.0943981	-0.0202034	-0.448688	-0.595978	0.146629	-0.260178	-0.223284	-0.559615	-0.731377	-0.36981	-0.511218	0.250146	0.268592	0.0308384	0.246081	-0.0541179	-0.144244	0.0146863	-0.0642393	-0.0579215	-0.0551788	-0.215117	0.572291	0.868928	0.0667518	0.25887	0.469317	0.106417	-0.0858659	0.0561375	0.136323	-0.152448	0.141247	-0.24397	-0.3094	0.176629	0.0222681	0.130084	0.332876	0.34062	-0.145763
ALOX12	0.344915	1	-0.106096	0.00955797	0.0182255	-0.0481565	-0.144346	-0.116813	-0.210906	0.398025	-0.393964	0.251676	-0.173973	-0.0680187	-0.112828	-0.114082	-0.599299	0.117206	0.263107	-0.368718	-0.000493989	0.126875	-0.0794177	0.00587657	0.260579	0.324282	0.436227	0.174498	0.929247	-0.368606	-0.519575	-0.0525584	-0.671257	-1.26669	-1.09457	0.104885	-0.790945	0.780821	0.665953	0.303224	-0.277843	-0.60234	0.66476	-0.225293	0.116046	0.230241	-0.00560543	-0.0741951	-0.0983722
ALOX12B	0.0427808	0.972973	-0.0707436	-0.0261531	-0.108653	-0.198726	-0.344738	-0.357185	-0.189815	-0.962503	-1.21647	-1.38491	-1.31028	-1.53398	-0.724224	-0.440474	0.210626	-0.785575	0.744349	0.331198	0.170427	0.0652114	0.817335	-0.258068	0.0202093	-0.212814	-0.156281	-0.0331669	0.0971794	-0.714102	-1.03182	3.83901	-0.40473	-0.06241	0.00909	0.0134133	0.0597067			0.23291	-0.36251	-0.17082	-0.09704	0.0341017	-0.228256	-0.151108	-0.159907	0.160123	-0.147014
ALOX15	0.353549	1	0.025809	-0.0469772	-0.0155662	-0.0867946	-0.112967	-0.0625894	0.00303126	2.41864	1.76017	1.89685	-0.581908	1.84175	0.421555	0.294533	1.90602	0.994255	1.97298	-0.141017	-0.017026	-0.0203849	0.148233	-0.0994737	-0.0241446	0.137898	0.257675	0.247626	-0.159377	-0.0916788	-0.31093	0.0165144	-0.240237	-0.957594	-0.250683	0.190285	0.342545	-0.0360533	-0.0129708	0.504975	-0.0442631	0.30842	0.75818	0.153956	0.0776245	0.104061	0.00438424	0.171709	-0.0946924
ALOX15B	0.12223	0.932432	0.265052	-0.199236	-1.41126	-2.13463	-3.38329	-2.16554	-3.1535	-0.792615	0.4091	0.689544	-0.332412	0.34462	1.51037	-0.506496	0.981722	1.02428	1.21898	0.0572992	-0.259087	0.255486	0.165212	0.113956	0.058103	-0.0488123	0.327001	-0.0429832	0.143919	0.169873	0.85895	0.208242	-0.13964	-0.30525	-0.13964	0	0	6.74147		-1.17801	0.7308	-0.53959	-0.28884	0.10556	0.137356	0.0151389
ALOX5	0.0701941	0.972973	-0.0931537	-0.0213553	-0.0176	-0.0486805	-0.0260764	0.0244503	-0.0726727	-0.330065	-2.64679	-1.57148	-1.67094	-1.19556	-1.02056	0.0543686	-0.135461	0.209268	-0.839104	-0.639432	0.0874628	-0.291927	-0.0931094	0.344143	0.167159	-0.322706	-0.987616	-0.527064	-0.772859	1.13938	-0.253557	-1.47298	-0.34927	0.49208	0.00751	0	-0.221021			3.05907	-0.0140784	-0.89987	0.42254	0.234138	0.0696213	-0.0538172	0.20546	0.240714	0.456866
ALOX5AP	0.122449	0.986486	0.145159	0.234986	0.538885	0.198988	0.101671	0.196405	0.287631	0.234744	1.19496	2.69921	2.11318	0.723665	0.632801	2.17562	1.41496	1.04145	0.930699	-0.303707	-0.0322403	-0.428384	-0.101102	-0.511161	0.186655	-0.511161	-0.111829	-0.375725	0.120851	1.50868	-0.323929	1.4957	-0.11046	0.10546	-0.03289	0.00247614	0		-1.81766	7.31964	0.212969	-0.17585	-0.01185	0.270265	-0.0658881	-0.0173097	0.539103	-0.161394	-0.0993385
ALOXE3	0.633418	0.986486	0.0642193	0.158457	-0.183373	-0.373418	-0.693354	-0.564483	-0.170281	0.0978698	1.2174	2.74368	2.05479	3.4363	3.28104	0.144148	-0.274531	1.05034	1.57721	-0.0748305	0.289322	0.223801	0.200478	-0.0680351	0.128247	-0.00362942	-0.251481	0.0638151	0.13595	-0.216211	2.59926	0.514538	1.83732	1.0592	2.24905	0	0		-0.41896	-0.709879	-0.256094	-4.39223	-0.297	0.167	-0.0327424	0.00422959	-0.167363	-0.15968	0.0634166
ALPI	0.124912	0.972973	0.0274445	0.00344707	0.0859023	0.162363	0.0930249	0.161344	0.0733201	-0.670012	-0.0231899	-0.583124	-0.550033	-0.261144	-0.2778	-0.356933	-0.76447	0.160677	0.124922	-0.132592	-0.099404	0.0651056	0.0895123	0.61858	1.05764	0.608039	0.610408	-0.357535	0.0839933	-0.0427622	0.0724323	0.783221	-0.743918	-0.201744	-0.879559	-0.017283	-0.490735			-0.554905	-0.406489	-0.10771	-0.01844	0.0168465	-0.120608	-0.195579	-0.0207211	0.370346	-0.0533822
ALPK1	0.251833	1	-0.0999008	-0.116281	-0.127812	-0.0507546	-0.12177	-0.126299	-0.0297157	0.148333	-0.587832	0.307065	0.274394	0.610346	0.926547	-0.574291	-0.597009	0.124484	-0.0329433	-0.448685	-0.00892208	0.0745342	0.0787513	0.34697	1.4348	2.27804	2.48126	2.52023	0.113373	2.76468	2.37842	0.703049	-0.31524	0.62886	1.03002	-0.00794668	0.918107	3.32903	2.45989	-0.684882	0.128954	-0.35292	0.75064	0.36707	0.372838	0.636774	0.446183	-0.0742349	-0.00796725
ALPK2	0.348222	0.905405								0.278208	2.98436	2.01658	0.817245	-0.230802	-0.718779	0.68078	2.44292	0.574509	1.04805	-0.175495	0.0914433	0.224051	-0.00982995	-0.16799	-0.102925	0.000911081	0.0554263	-0.317833	0.246855	0.548883	-0.0802474	-0.0295235	-0.0725736	0.291235	0.249698	0.7758	2.69747	0.0399591	-0.187753	2.01085	0.278174	-2.95406	-0.91697	0.173286	0.228173	0.220232	0.0566275	0.128767	0.325575
ALPK3	0.07146	0.918919	-0.0384144	0.106157	0.0857202	-0.0849781	-0.0129382	-0.12206	-0.167549	1.02769	0.84178	0.893723	-0.189399	-0.294036	0.531264	0.255276	0.331556	0.370506	0.421976	0.00277391	0.213897	0.000560092	-0.13834	0.297479	0.407292	-0.33566	-0.15809	-0.484001	0.0369226	0.681463	0.071711	-0.214603	-0.116287	-0.138769	-0.155452	0	0.0311653			-0.291774	-0.140274	-0.10313	0.01317	0.209152	-0.116054	-0.0685753
ALPL	0.474105	1	0.0997844	-0.0524277	0.240839	0.738325	0.102767	0.0812537	0.370408	-0.456452	-0.540192	-0.961252	-0.595093	-0.534301	-0.259712	0.0930732	-0.310162	-0.538312	-0.165963	0.105107	0.112764	0.133376	-0.0115319	0.14877	-0.061607	0.183056	0.143621	0.0848346	-0.078762	0.507855	0.173301	1.0085	-0.487794	-0.191017	-0.158743	-0.0159961	-0.245624	0.300659	0.0949756	0.058854	-0.383958	-0.02132	-0.87793	-0.0202403	0.0451184	-0.0436151	0.400176	0.35857	0.310412
ALPP	0.166631	0.945946	-0.193216	-0.163469	0.106375	0.0968004	0.117435	0.144987	-0.0206758	0.288946	-0.175659	0.292848	-0.184312	-0.204174	-0.222828	0.0121917	-0.435793	0.0629495	-0.0673586	-0.0764104	0.00607452	0.308473	-0.292553	-0.540015	0.169248	0.298609	1.10985	1.79951	-0.0127665	-0.124947	-0.236251	-0.877067	-0.35514	0.12706	-0.11427	0.595506	0.376202	-0.604296	-0.666025	-0.33026	-0.0704561	-0.07561	0.73242	-0.0195011	-0.0120994	-0.0056072
ALPPL2	0.0683928	0.972973	-0.0347136	0.0202422	-0.147891	0.0270559	-0.0759694	0.0525928	-0.0366589	1.05099	-0.159686	0.0215341	0.145572	0.111277	0.789394	1.03217	1.12215	1.39129	0.729887	0.0666686	0.204418	-0.0963775	-0.136703	-0.313853	0.0425526	-0.0067637	-0.183995	0.4147	0.0822732	-0.536017	-0.167236	2.87169	-0.0436722	0.0692858	0.04376	0	-0.0242137			-0.132838	-0.0334785	-0.17454	-0.08246	0.0357339	-0.0548493	0.047814	0.214841	0.284315	0.179796
ALS2	0.120847	0.905405								0.117115	-0.847408	-0.975227	-0.407646	-0.231494	-0.389993	-0.254261	-0.517306	-0.292456	-0.77247	-0.17894	0.023972	-0.157324	0.0920126	0.0122914	0.251415	0.252711	0.0559899	-0.118953	-0.0546753	-0.256012	-0.311349	0.908595	-0.943973	-0.955204	-0.994048	0	0.0126424	1.26303	1.50444	-0.0761507	-0.0366061	1.31485	0.39494	-0.140821	-0.110918	-0.0941746	0.528185	0.771936	-0.113187
ALS2CL	0.625787	0.932432	0.100284	-0.12663						0.439477	-0.394643	-0.331388	-0.885193	-0.792129	-0.936685	-0.679627	-0.0533366	0.204268	-0.621062	-0.100579	0	0.59773	1.37295	0	0.34861	0.00958605	0.584963	0.400538	-0.0823174	0.219426	-0.14109	-0.175459	-0.53853	-0.0893	-1.32702	0	0	0.01799	0.0455113	-0.112612	-0.0723053	0.54029	0.46851	-0.164929	0.25766	0.0193111	0.348703	0.248343	0.428513
ALS2CR11	0.153518	0.905405								-0.114784	0.0617334	-0.494406	-0.0257359	-0.509925	-0.651578	-0.0111144	0.119182	0.282007	-0.369882	0.0458196	-0.107695	-0.0305966	-0.263596	-0.115929	-0.129404	-0.0868828	-0.144716	-0.654289	-0.0505254	1.6006	0.703414	0.0639637	-0.50835	-0.358687	-0.348545	0.0375335	0.0386999	0.257298	0.147644	-0.53435	-0.394375	0.1431	0.52185	0.130385	-0.150511	-0.221927	0.112748	0.0366985	0.796584
ALS2CR12	0.66668	0.851351								0.171091	0.504166	1.21589	0.23003	0.630941	1.77131	1.28721	0.17032	1.62196	0.208866	0.659296	0.115068	-0.00237595	0.0170688	-0.147569	-0.152466	-0.0905776	-0.0382687	0.0836061	0.162574	0.0210188	0.360332	-0.167382	-0.667035	-0.993501	-0.811973	-0.0619234	-0.306584	-0.0663545	0.243394	0.1642	-0.0802745	0.50958	0.35968	-0.0577385	0.00469744	0.113544
ALX1	0.187587	0.756757								-1.02275	-0.516819	-1.98925	-1.78122	-0.872149	-2.03403	-1.46623	-1.52044	-1.28261	-1.0697	-0.148358	0.0544875	0.156809	0.303101	0.149337	0.268529	-0.0432625	0.0330054	-0.339617	0.0623461	0.36637	0.562963	0.379914	-0.117425	0.405342	0.178164	-0.208344	0.123071			-0.170041	-0.09935	-2.15317	0.7985	0.391769	0.0780569	-0.115743	0.169784	-0.137402	0.086274
ALX3	0.266489	1	-0.0461277	-0.0851515	0.182865	-0.0453705	-0.0235893	0.00866083	-0.0363012	1.52572	0.926637	-1.08525	0.685435	0.215735	-0.0444184	1.12791	1.14607	0.723105	-0.436443	0.0302835	0.320111	0.426938	0.195108	0.0862592	0.189889	0.105397	0.284636	0.195396	0.0411909	0.811479	1.32331	1.04673	-0.279288	-0.214334	-0.288869	0	0.0168398	-5.99235	3.1297	-0.00229982	-0.252994	0.66642	0.23578	-0.23145	-0.0415142	0.0882373	0.191873	-0.0399484	0.132396
ALX4	0.0603168	1	0.0441521	0.166077	0.101732	0.115927	0.161714	0.154783	-0.137002	0.84605	0.265154	0.35411	-1.00129	1.14845	0.218278	0.274087	-0.869488	0.733529	0.18074	0.102026	0.153896	-0.0321402	0.187158	0.00325665	-0.149289	0.0575237	0.0306453	-0.0804498	-0.0145379	-0.266772	-0.0447058	-0.257743	-0.144897	-0.0775862	0.190502	-0.0013854	0.011208	1.1375	-0.345135	0.313935	-0.150629	0.47614	-0.16716	0.36246	0.207151	0.0112904	0.473037	-0.562884	-0.322526
AMACR	0.134678	0.972973	0.0332443	-0.0564414	0.162962	-0.0187044	-0.0400478	-0.00910225	0.0149021	-0.384957	0.175323	0.0622178	-0.0393582	-0.00848082	0.31133	-0.0898277	0.134678	-0.208366	-0.0428903	0.0457157	-0.280315	-0.179608	-0.732149	-0.580145	-0.756396	-1.23532	-1.32434	-0.848962	0.14465	-0.498804	0.193299	1.16472	0.12246	0.1417	0.1417	-0.275414	-1.27745			-0.183734	0.0778968	0.10365	2.75122	-0.18933	-0.375207	-0.277201	-0.16364	-0.225482	-0.294118
AMBN	0.180037	0.878378	-0.0625056	-0.111773						-1.6641	-1.25673	-1.03551	-1.12605	-0.937437	-1.69558	-0.662137	-0.208049	-0.351014	-0.649056	-0.256429	-0.060121	0.181562	-0.0722307	0.00210152	-0.138976	-0.353286	-0.111452	-0.35867	0.126189	1.31567	-1.29742	-2.30759	-0.19848	-0.46372	-0.18845	0	0	2.94865	-0.0069756	0.117874	-0.340483	-0.08717	-0.10638	-0.121745	-0.00107705	-0.0116144
AMBP	0.0795212	1	-0.0188328	-0.0468061	0.0495033	-0.0565989	0.0215774	-0.0534014	-0.0966592	-0.0747566	0.948734	-0.104318	0.236864	0.304033	0.0963504	0.0487169	0.811068	0.886391	0.537625	-0.214498	0.0523315	-0.361483	0.0047504	-0.557625	0.192169	-0.393627	0.183815	-0.0405332	0.135335	0.695595	-0.818606	0.694382	-0.59621	-0.27276	-0.46386	0	0	-0.802963	1.37109	0.722405	-0.0922095	-0.18252	0.0753	-0.175403	-0.100598	0.0492027	-0.07896	0.923721	-0.141702
AMBRA1	0.494095	0.932432	-0.161904	-0.0657366						0.123004	-0.12154	-0.104195	0.462105	0.240823	-0.170068	0.200621	0.359381	-0.199459	0.0478846	1.08217	-0.0399651	0.0890963	-0.199001	-0.0467581	-0.0915766	-0.118973	-0.0942053	-0.0746061	-0.171348	0.383608	0.335521	0.527812	-0.560579	-0.537535	-0.447207	-0.000595638	-0.156471	0.132384	0.167664	0.397173	-0.0137373	-0.07456	-0.01646	-0.200218	0.00314856	-0.170108	0.64968	-0.136925	0.137824
AMD1	0.526184	1	-0.264409	0.251667	0.106584	-0.37506	-0.539486	-0.136515	0.043589	0.552418	0.497896	0.328579	1.1095	0.245758	0.514674	0.400576	0.472557	0.0441272	0.627714	0.144019	0.00265935	-0.300789	-0.404429	-0.233526	-0.0350251	-0.742299	-0.0877956	-0.00800758	0.0890951	-0.603923	-0.342632	-0.361013	-0.02792	0.31963	0.07541	-0.00145181	0.482375	-0.674779	-0.677985	0.40446	-0.0745758	-0.09509	0.14724	0.281195	0.12841	-0.0644047	-0.026175	-0.0365429	0.0606924
AMDHD1	0.107487	0.891892								2.25872	0.354342	0.982202	1.26573	0.558943	0.537677	1.39149	1.89736	0.829256	0.803742	-0.0372083	0.145513	0.333994	0.27687	0.111491	0.0627713	-0.256419	-0.671457	-2.34089	0.0517702	-0.108191	0.701228	-1.55296	-0.515952	-0.482781	-0.593351	0.311363	-0.267075		1.11393	-0.36586	0.0411277	0.02808	0.01611	-0.233177	-0.191026	-0.0850005	0.685918	0.331452	-0.163385
AMDHD2	0.260618	0.932432	0.0845768	0.179571						0.0805157	0.252212	-0.282755	-0.53904	-1.19236	-0.992728	0.624138	1.133	0.381827	0.70133	0.172034	0.0825877	0.291067	0.127859	0.483616	0.445062	0.37132	0.0795167	-0.0966601	-0.106872	-0.485295	0.839795	1.07703	-0.21193	-0.126388	-0.110627	0.0877001	-0.150433	-0.73434	-0.185556	0.768393	-0.399477	-0.36423	-0.30821	0.0133298	0.0131512	-0.0162747	0.405823	0.187134	-0.166004
AMELX	1.94998	0.945946	-0.149876	-0.113364	-0.0588426	-0.0104154	0.019983	0.0902389	-0.172282	0.218098	-0.299681	-0.325323	-0.459464	-0.568395	-0.55842	-0.737979	-0.758973	0.328599	-0.102189	0.40264	-0.272019	-0.30416	-0.373164	-0.488542	-0.235792	-0.187709	-0.00477135	0.150422	0.562482	-0.290963	-0.264888	-0.00783736	-0.22578	-0.66228	-0.516443	0.23117	-0.112578	0.209456	0.398262	0.237485	-0.185805	0.02352	0.0214	-0.412181	0.00293769	0.0428029
AMELY	0.0939264	1	-0.109483	-0.151839	0.12762	-0.0242768	-0.0751909	0.0330214	-0.0145204	0.472	-1.27411	-0.132856	0.224742	-0.375589	-0.0622618	-0.0993903	-0.0882811	0.139243	-0.0772631	-0.293943	0.265006	0.00759093	-0.0907435	-0.0719546	-0.849181	-1.15897	-1.46728	-1.02216	-0.981542	0.134389	-0.508313	0.203067	0.61395	0.20765	0.47941	-0.422599	-1.24433	-0.231208	-0.526013	0.143017	-0.120016	0.46939	-0.41022	0.169968	0.0163007	0.0519162	-0.226923	-0.0488222	0.114917
AMER1	0.558532	0.256757																																				0.642588	1.15792
AMER2	0.0610713	0.148649																																				0.0297658	0.128254
AMER3	0.194806	0.256757																																				-1.15301	-1.31889
AMFR	0.279363	1	-0.166234	-0.0483348	0.185862	0.0577824	0.231515	0.0159018	-0.210468	0.223677	0.482425	0.396154	-0.0565574	-0.0811023	0.0277044	0.723231	0.937053	0.656215	0.64283	-0.117948	0.0700113	-0.0761462	0.172768	0.0257121	0.147817	0.0907655	0.153012	0.265195	0.0914388	0.272526	0.524424	-0.0615022	0.0585882	-0.202725	-0.0613581	0	0.0939262	0.0463704	0.133232	0.0721774	-0.193643	0.11989	-0.81751	0.0862475	0.0409987	0.054245	-0.218119	-0.227615	-0.0510667
AMH	0.0435538	0.932432	-0.00584797	-0.00515925	-0.0545492	-0.0755237	-0.151449	-0.0978069	-0.120729	0.184242	-0.133031	0.185474	-0.90708	-0.269514	-0.311545	-0.567465	-0.677591	-0.378133	0.27435	-0.085903	0.0953479	0.0699626	-0.16601	0.131245	0.243992	-0.108524	-0.0578984	0.136689	0.0654514	1.51029	0.651744	0.208314	-0.26451	-0.03253	-0.08182	0	0.0031334	0.0264722		0.855133	-0.296596	0.14178	0.11019	-0.171776	0.000983551	-0.00800793
AMHR2	0.0527928	1	-0.0482276	-0.127577	-0.151378	-0.220817	-0.111324	-0.030797	-0.0144374	0.742357	0.79913	1.4321	0.81578	0.563678	0.156271	0.451576	1.27328	0.667324	0.791546	0.142867	0.328054	0.394946	0.228082	0.436366	0.148623	0.357103	0.0776794	-0.214739	0.196357	1.00704	0.0067527	1.91033	-1.19782	-1.05536	-1.17407	0	0	-0.224215	0.0824622	1.88012	-0.187209	0.16209	0.08357	0.00243885	0.0826968	-0.0167209	0.716177	0.813536	0.0713348
AMICA1	0.888633	0.905405								-0.544299	-0.369938	-0.828528	-0.347246	-0.616618	-1.25022	0.549715	-0.0994343	-0.0763212	0.305192	0.426008	0.296463	0.268122	0.672311	0.779296	1.09235	0.827538	0.767837	0.667985	0.305288	0.150477	0.286448	0.288851	-0.1466	-0.12476	-0.140902	0.0978277	-0.378738	-0.15953	-0.0868007	0.225724	-0.044298	0.33947	-1.17844	-0.17255	0.0694754	-0.119406	0.417658	-0.106019	0.590686
AMIGO1	0.125983	0.905405								0.523089	0.875635	-0.185762	-1.65524	-1.57376	-2.24975	0.39253	1.37284	0.496899	-1.18793	-0.845767	0.203368	0.0993957	0.253553	-0.217152	-0.0556598	0.13234	-0.0232869	-0.0105384	-0.0567211	-0.778042	0.216571	0.150391	-0.27521	-0.27521	-0.3784	-0.0802557	0.283346	0.294927	0.309644	-0.784976	-0.0549038	0.09292	-0.02663	0.149539	-0.0419794	-0.101918	0.406945	0.344274	-0.24696
AMIGO2	0.589358	0.918919	0.555189	1.40745						0.197701	0.509952	0.359268	0.806451	0.279104	0.37204	-0.168541	-0.391343	0.0835212	-0.375889	0.230195	0.0397462	-0.180035	-0.130669	-0.254997	0.0936131	0.264377	-0.00808235	-0.00808235	0.0786883	-0.442587	-0.198158	0.088656	-0.4687	-0.50364	-0.57093	0	0		0.118644	3.29615	-0.233932	0.16553	-0.17451	0.14855	0.0980314	0.0912206	-0.286578	-0.126721	0.0771748
AMIGO3	0.0610924	0.472973																																				-0.204358	-0.0867116	0.877911	0.224919	-0.04999	-0.35437	0.032662	-0.109619	0.11381	-0.323025	0.859305	-0.136698
AMMECR1	0.303129	0.945946	-0.269261	-0.037833	-0.861575	-0.947268	-0.644165	-0.609316	-0.150621	0.200752	0.258184	0.872272	1.3056	0.889704	0.746836	-0.191634	0.193121	-0.44837	0.930564	-0.32517	-0.0587794	-0.0731347	-0.0702522	-0.132028	-0.0731347	-0.120056	0.123472	-0.355924	0.217868	0.231533	-0.629643	0.396673	-0.40835	-0.5982	-0.5982	0	0.412293	5.79442	-1.01618	-1.08356	0.00410708	-0.34342	0.18179	0.291213	-0.0227361	-0.111071
AMMECR1L	0.704179	0.905405								0.0979164	-0.414328	-0.256897	0.380711	0.202325	0.0575457	-0.423418	-0.799746	-0.219761	-0.56276	0.230964	-0.136093	-0.29674	-0.0634888	-0.0694015	-0.562551	-0.852521	-0.661789	-0.0664421	-0.32805	-1.76185	-0.0470793	-0.385191	-0.24802	-0.22004	-0.30823	0.503672	-0.0518289	0.00192061	0.241644	-0.341303	0.210845	-3.7543	2.10228	-0.980972	0.108149	0.064386	3.38885	1.19458	0.218985
AMN	4.33514	0.932432	0.0560027	-0.138444						-0.0692837	0.723802	0.461035	0.167041	0.0642521	0.530502	0.992237	-0.0311465	-0.0319196	-0.436422	-0.89762	0.141647	0.273601	0.385008	0.47825	0.631779	0.592166	0.526128	0.552529	0.831903	0.726023	0.898923	0.49931	-0.5151	-0.5383	-1.1908	0.0239492	0.830435	0.505109	0.14439	-0.350506	0.014876	0.74187	-0.5399	0.0822961	-0.18048	-0.0057665	-0.240121	-0.110238	0.119043
AMN1	0.540512	0.716216								-0.212938	-0.992604	-0.71628	0.105911	0.852369	1.20292	-0.43737	-0.360476	-0.512247	0.0539732	0.144857	-0.0285095	-0.0549176	-0.188336	-0.270443	-0.318559	-0.341784	-0.257234	-0.0468353	0.0275589	-0.240756	-0.168022	0.0471324	-0.214604	-0.0361715	-0.0172575	0.312737	-0.465107			-0.322371	-0.00546333	-0.25102	-0.19793	0.0392653	-0.0150877	0.110625	0.943027	-0.0345688	-0.41008
AMOT	0.892178	0.945946	0.102441	0.0247177	0.220612	0.337095	0.153118	0.224105	0.166453	-0.404731	-0.249221	0.122752	0.0260041	-0.13665	-0.298186	-0.367072	0.206737	0.257851	0.271707	0.475219	-0.0896981	-0.171553	0.158588	0.203321	0.386245	0.525931	0.594434	0.62154	0.432421	0.0979754	-0.0321443	-0.0750666	-0.15081	-0.15401	-0.09809	-0.137903	0.515397	0.729039	-0.192209	0.754678	-0.00826197	-0.89996	0.52898	-0.105666	0.0470202	0.061981
AMOTL1	0.573861	0.864865								0.352951	-0.0824802	0.253917	1.422	0.689108	0.516613	-0.160618	0.22784	-0.234621	0.516681	0.064531	0.469645	0.285076	0.307976	0.250794	-0.0933754	0.124755	0.157312	0.103873	0.01937	-0.164442	-0.261178	-0.0675329	-0.136382	0.0360296	0.0685073	0.0777342	0.11395	-0.895865	-0.912417	0.937723	0.0816645	-0.05733	0.06701	0.0809074	-0.070137	-0.017361	-0.153726	0.277996	0.00833426
AMOTL2	0.71982	1	-0.000523827	0.0952244	0.113552	0.44983	1.14086	0.0150745	-0.765337	0.249201	-1.00325	-1.38346	-1.46772	-1.53439	-1.85441	-0.165176	-0.330239	0.0708095	-1.11115	0.402721	0.283793	0.449131	-0.344051	0.205447	0.439912	0.587469	0.472827	0.972133	-0.875945	-0.235532	0.0317479	-0.39937	-0.49205	-0.44986	-0.50456	0.451754	1.54458	-0.075551	-0.568284	1.29944	0.0995894	0.32589	-0.57279	-0.423145	0.110289	0.097167	-0.22994	0.239335	0.335785
AMPD1	0.186678	0.945946	0.130639	0.0365313	6.63649e-05	0.0698115	0.0330459	-0.176961	-0.121924	-0.0421172	-0.178396	-0.267319	1.16586	1.59262	0.225844	0.0845031	1.08845	0.343962	0.996022	0.247645	-0.372996	-0.0776794	-0.420867	-0.00582908	-0.0838316	-0.023459	-0.0684999	0.203151	-0.187097	0.607557	0.72526	-1.45802	-0.07657	0.10918	-0.16411	0	0	-1.6991	-1.72625	0.153747	0.0883762	2.16127	1.58337	0.000260624	-0.0589768	0.043743
AMPD2	0.771808	0.945946	0.046509	0.165672	-0.0747285	0.190743	-0.0494138	0.192556	-0.260258	0.368054	0.555219	0.60179	0.153712	0.244857	0.0594659	-0.301753	0.493861	0.178431	0.578292	-0.251055	-0.0534301	-0.0871957	-0.0339846	0.318145	-0.0385413	0.029037	0.177747	0.104961	0.0842441	-0.0146878	0.297771	-0.0625989	-0.0929863	-0.224446	-0.297716	0.116281	0.0880594	-0.324557	-0.0688092	0.672752	-0.0938971	-0.62245	2.07981	0.879965	0.125259	0.235682
AMPD3	1.21425	0.986486	-0.297946	-0.375047	-0.00876103	-1.59887	-2.07414	-1.58867	-2.67916	0.447762	1.37329	0.913159	0.685018	0.828817	1.56188	-0.0162013	1.73429	-0.32073	1.40733	-0.167824	-0.0563879	0.0236271	-1.87948	-0.781167	-0.465613	-0.676499	-0.658258	-0.580503	-0.98985	0.204954	0.343253	0.0432578	0.0751	-0.5978	-0.3698	0.527165	1.37099		0.0671142	0.610122	0.479207	-0.04878	0.04741	0.296942	-0.122966	0.0822975	0.608515	0.058779	0.59182
AMPH	0.0590066	1	0.187673	0.0838854	0.00865619	0.100175	0.0397255	1.21108	0.0264771	0.000638636	0.737449	-0.148051	-2.13166	-1.35422	-1.06231	0.253085	0.0647139	-0.0628798	-0.806591	-0.126165	0.22556	-0.118486	-0.0798533	-0.328881	-0.133625	-0.36059	0.0517737	-0.0681715	0.00315552	-0.940153	0.752923	-0.447326	-0.68713	-0.57649	-0.58349	0	0	2.61471	0.392317	0.151741	0.173504	-0.00821	-0.09328	-0.0347825	-0.14691	-0.223141	0.20063	0.0635751	0.161103
AMT	0.672659	0.986486	0.221494	-0.115271	-0.07849	0.249966	0.212558	-0.0287093	0.00927296	0.111965	-1.12046	-0.839712	-0.570542	-0.375053	-0.389927	-0.696186	-0.556531	-0.438837	-0.620219	0.160989	-0.0273595	-0.0402639	-0.0588543	-0.121583	-0.227549	-0.235689	-0.0783527	-0.0082169	0.360241	0.0403503	-0.00865072	-0.459489	0.46849	0.20817	0.48194	-0.00148332	0.184763	0.122768		0.118963	-0.120801	-0.09401	0.67835	0.192851	-0.018372	0.0540264	-0.521793	-0.952145	-0.947099
AMTN	0.546089	0.445946																																				-2.71149	-0.508612			-2.06659	0.63431	-0.343538	0.586213	0.383231	0.405476	0.311285	0.224243
AMY1A	0.0875432	0.324324																																				-0.663943	0.217908			-0.05218	0.08155	-0.00860092	-0.0164841	0.216929
AMY1B	0.193044	0.310811																																				1.06512	-0.022182								0.329953	0.395589	0.676937
AMY1C	0.0838828	0.202703																																						-0.668126	-0.185831
AMY2A	0.50915	0.378378																																				0.0578665	-0.160084			-0.11838	-0.5436	0.401907	0.0529121	-0.0288453	0.166495	1.66715	0.590593
AMY2B	0.265612	0.324324																																				-0.46743	-0.355476			-0.06366	-0.55496	-0.0132387	0.215134	-0.072339
AMZ1	3.02033	0.851351								0.701601	0.00508389	0.634482	-0.0398917	-0.403096	-0.277262	-0.19675	-0.454614	-0.621033	-0.095841	0.646096	-0.20535	-0.0447241	-0.0783669	0.0554063	-0.181592	0.149648	0.132574	0.109854	0.568659	0.908255	0.27741	0.172055	-0.289903	-0.387848	-0.347944	0.74032	4.18443	0.0929692	-0.0713787	0.790102	0.0594047	0.10162	-0.09184	-1.24399	-0.0883644	-0.00538232
AMZ2	0.689704	0.932432	-0.0736442	-0.114817						-0.245973	-0.287358	-0.672137	-0.853326	-0.302249	-0.0491471	-0.421601	-0.593239	-0.184046	-0.863783	-0.228814	-0.279178	-0.408544	-0.218601	-0.305748	-0.0240637	-0.295061	-0.394217	-0.115116	0.0303401	0.323782	1.3328	-0.268575	-0.17163	-0.32547	-0.25139	0	0	0.418863	-1.30282	-0.144561	0.230372	0.121	-0.20857	-1.25384	-0.0444717	-0.0454974	0.248863	0.162905	0.60869
ANAPC1	0.288495	0.932432	0.0397567	0.122412						-0.0866272	-0.300622	-0.665359	-0.2933	-0.24339	-0.242406	0.109136	-0.174078	-0.176458	-0.453593	-0.170016	0.00179105	0.040642	0.112027	0.152899	-0.0436662	-0.0566552	-0.147033	0.135058	-0.176106	0.100837	-0.0271501	-0.441504	-0.00656	0.08408	0.40228	-0.480029	0.00893037	-0.99359	-0.882752	-0.106363	0.0402647	0.21648	-0.03245	-0.132416	-0.165969	0.00395054	0.856696	0.137302	3.67544
ANAPC10	0.281181	0.945946	-0.122381	0.424075	-0.246577	-0.512708	-0.277379	-0.620738	-0.247849	-0.205776	-0.247816	-0.31055	0.0982012	0.261133	0.316135	0.103022	-0.18427	-0.0694033	-0.413813	-0.092069	0.496867	0.316954	0.0928266	0.0498056	0.113328	0.264757	0.32544	0.0666911	0.0188072	1.21889	0.134518	0.697729	0.310452	0.393498	0.303958	0.00515682	0.00888699	-0.140709	0.181066	-0.659402	-0.230487	-0.29655	-1.47367	0.203756	-0.0590613	-0.0943438
ANAPC11	4.34359	0.905405								0.106426	0.0204122	0.0589503	-0.0924953	0.369427	0.510125	-0.238404	-0.428656	-0.145916	-0.30929	0.00358407	-0.0679059	-0.125849	-0.140275	-0.276678	-0.368759	-0.332457	-0.341589	0.0145346	-0.200185	0.0580573	-0.115574	0.420144	-0.1981	-0.1382	-0.1549	-0.183043	-0.939513	0.117614	0.221322	0.205656	-0.0298102	0.35153	-0.0394	0.171142	-0.143778	-0.09407	-0.285577	-0.679594	1.54726
ANAPC13	1.37045	0.945946	0.0179406	-0.00290715	0.112128	-0.00623555	0.341329	0.163591	-0.135803	-0.512778	-0.782481	-0.87395	-0.416298	-0.0292667	-0.194125	0.425774	0.0519125	0.974229	-0.513199	0.210642	-0.123342	-0.0078347	-0.120997	-0.153554	-0.373545	-0.392055	-0.316169	-0.192098	0.294542	-0.558695	-0.349636	-0.077251	-0.405401	-0.27574	-0.244359	-0.22566	-0.391095	-0.132782	0.786605	0.637958	-0.0875794	-0.2032	0.564637	-0.195965	-0.0558263	-0.00938308
ANAPC16	1.03315	0.594595								0.132729	-0.0994386	-0.271764	-0.396365	-0.376699	-0.257487	0.122198	-0.0895587	0.00278189	-0.580644	0.1402	0.133098	-0.0294916	0.0199392	-0.0912526	0.00103185	0.237112	0.161605	0.172331	0.0796626	-0.11384	-0.0841408	-0.133999	-0.56603	-0.690088	-0.671163	-0.0908301	-0.491386			-0.565673	0.0283464	-0.09687	0.66967	-0.209638	0.0227339	0.17323
ANAPC2	2.67501	0.932432	0.0688227	-0.0123283						0.252746	0.991655	0.439246	0.116076	-0.237761	-0.294276	0.84278	1.19548	0.219211	0.691714	-0.0431072	-0.00739635	-0.0682391	-0.145056	-0.130586	-0.0775829	-0.0907107	-0.262437	-0.142849	0.0299243	0.0847081	0.0209461	0.0628778	-0.166438	0.0364705	0.0536047	-0.15633	0.585979	0.308884	0.28997	-0.157659	-0.0385209	0.466202	-0.323812	-0.310794	-0.0376405	-0.0267314	0.246082	-0.0332627	0.345398
ANAPC4	2.01665	0.891892								0.170342	0.401986	0.105869	0.579861	0.194136	0.194393	0.442172	0.238149	-0.0678634	0.016671	-0.123032	0.206977	0.224512	0.0711772	-0.243139	-0.519879	-0.681461	-0.604188	-0.751957	-0.292967	-0.603536	-0.411146	1.67283	0.428445	-0.218493	0.0155911	-0.0143988	-0.192015	0.641064		-0.271066	-0.0679198	0.59562	-0.26119	-0.0698992	0.00576434	0.0826465	0.251824	0.522277	-0.263646
ANAPC5	2.90077	1	0.15844	0.0614919	-0.0705601	0.00258418	-0.0801173	0.0530317	0.375472	-0.0208799	-0.212067	-0.0190843	0.214098	0.31323	0.462698	-0.0975882	-0.134458	-0.0955326	0.0164627	-0.0677298	0.0500731	0.0128151	0.091158	0.00775292	-0.0496661	-0.0696272	-0.248209	-0.237123	-0.433944	0.0499996	0.0441213	0.00520906	-0.170108	0.0051943	-0.00905815	-0.0959361	-0.440836	-0.88916	-0.839329	0.0280435	-0.169183	-0.10366	-0.2023	-0.518912	0.00839637	-0.0827933	-0.053923	-0.0226227	0.620063
ANAPC7	0.553877	0.905405								-0.0152767	0.926059	0.192803	0.200324	-0.191976	-0.09148	1.09942	0.912186	0.00473337	0.00502987	-0.542231	0.144275	0.0925072	-0.081754	-0.0332976	0.0628382	0.0528115	-0.0308349	-1.02802e-09	0.0483261	0.0427477	-0.196731	-0.0215441	0.60839	0.61969	0.38058	-0.069724	-0.61545	0.106749	-0.229111	-0.372574	0.0860622	0.19442	-0.61277	0.144337	-0.0208427	-0.0504676	0.0220056	0.259932	0.0782241
ANG	0.842266	0.905405								-0.192607	-1.58979	-0.91512	-0.705614	0.353197	0.362231	-1.32984	-1.27145	0.0197713	-1.12807	0.206283	-0.047205	-0.065055	-0.196322	-0.0828207	-0.179228	-0.173528	-0.0735029	0.034265	0.0814419	-0.338339	-0.573487	0.0368638	-0.510777	-0.683685	-0.710397	-0.263446	-1.02333	-0.0130264	-0.0608822	1.26004	0.939318	-0.05457	0.35173	-0.503691	-0.0410676	0.0314437	0.941008	0.279363	-0.00885769
ANGEL1	2.0256	0.945946	0.128806	-0.0741627	-0.26026	-0.413076	-1.16263	-0.713764	-0.910877	-0.109945	-0.228021	0.00917894	0.601917	0.418857	0.203781	-0.027635	-0.0773794	0.764663	-0.015708	-0.248156	-0.113794	-0.0778825	-0.0632172	-0.0748676	-0.233241	-0.308062	-0.200346	-0.180621	0.0748387	-0.130515	-0.317377	0.00103154	-0.0758793	-0.0342386	0.0171497	-0.383942	-0.553965	0.202498	0.159199	-0.447922	0.223013	0.28689	-0.43612	0.0233603	-0.0532618	-0.0348384
ANGEL2	1.2667	0.932432	0.163096	-0.0256278						0.168413	0.0154992	-0.502934	0.0614423	0.0647227	0.128419	0.195791	-0.0652707	-0.0291199	0.0239769	0.416413	-0.0304725	-0.0160714	0.00587818	-0.141533	-0.38341	-0.247195	-0.235155	-0.0432591	-0.100667	-0.406036	-0.49818	-0.0706777	-0.0346265	-0.589368	-0.444083	-0.313555	-0.884478	0.388772	0.418213	-0.565573	-0.0626773	-0.0359	-0.1951	-0.28272	-0.144466	-0.0237175	0.418107	0.023833	0.106742
ANGPT1	0.53938	1	0.339558	0.0603618	0.294063	2.44796	4.85577	1.51198	1.03595	-0.65531	-0.21538	-0.677625	-1.36155	-0.332112	-0.743101	-0.178841	-0.557619	0.0271624	-0.816868	0.548911	0.172579	0.082242	-0.112699	-0.163483	-1.15264	-2.71225	-3.30099	-3.89606	0.00291996	0.46162	1.4982	0.183496	-0.07044	-0.04533	-0.04533	-0.303394	-0.758216	-0.0818359	0.215813	-0.606304	0.0465506	0.23417	-1.23323	0.251712	-0.212994	-0.308421	0.0459033	0.0562273	0.183797
ANGPT2	0.42277	1	0.0866063	0.0358435	-0.0244802	-0.0247041	-0.0363012	-0.138887	0.0589323	0.266791	0.201591	1.09427	0.116359	1.07579	0.322817	1.17894	1.0029	-0.207098	0.0567275	0.36905	0.0755769	-0.1172	0.1833	-0.0380888	-0.00476066	-0.00953708	-0.0012968	0.27351	-0.121238	0.252112	-0.673306	-0.590471	-0.131288	0.29439	0.158774	-0.0152476	-0.186166	-0.107204	-0.00295533	0.0673837	-0.0024004	-0.70974	0.54986	-0.132049	-0.241489	-0.0539256	-0.816855	-0.340048	0.0109102
ANGPT4	0.716286	0.878378	0.00273038	-0.0273295						-0.722603	-0.760335	-0.815367	-0.425376	-1.36186	-1.10321	-0.51834	0.654516	-0.634213	0.0176244	0.0652664	0.0190166	0.0730737	0.0699618	0.030678	0.0400677	-0.153667	-0.274987	0.0124203	-0.216681	-0.169444	-0.145535	-0.00996914	-0.268312	-0.268913	-0.23239	-0.20954	-0.642623	-0.1452	-0.0521055	0.261387	-0.260613	0.43557	-0.28775	-0.277547	-0.132194	0.0468593
ANGPTL1	0.107021	0.905405								-0.311778	-0.490959	0.574891	0.0260014	-0.497509	0.316009	-0.288732	0.178103	0.417926	-0.61302	-0.0132613	-0.155983	-0.00789709	0.084125	-0.0316509	0.0745657	-0.0915449	0.163437	0.271128	0.0445052	0.403189	0.063121	1.69794	0.561765	-0.485811	0.0915453	-0.20184	-0.580689	0.325657	2.5319	0.758049	-0.0927302	2.41875	1.15427	0.160328	-0.603927	-0.47563	0.186173	0.560211	0.41769
ANGPTL2	0.0538206	1	0.0413424	0.030761	0.168266	0.171045	0.206343	0.341932	0.0763733	-0.0366078	-0.901374	-0.948577	-0.440703	0.052765	0.385708	0.94719	0.0632152	0.0104217	-0.903097	-0.0086316	0.212872	-0.0379897	-0.0526105	-0.385957	-0.080425	-0.177868	-0.0741569	-0.165599	0.0140042	0.324364	0.623201	0.286011	-0.341143	-0.153783	-0.233118	0	0.0277377	-0.84986	0.247093	-0.180153	-0.300404	0.14617	-0.18038	0.111886	-0.068808	-0.0811061	0.302027	0.208047	0.815019
ANGPTL3	0.0652867	0.878378	0.00163614	0.00717858						-0.90469	-1.1397	-0.589553	0.0101133	-0.799155	-0.348873	-1.32577	-0.401419	-1.06972	-0.590587	0.0704089	-0.191268	-0.354326	-0.481299	-0.467896	0.0407568	-0.0292307	-0.23763	-0.0306375	0.154365	-1.32803	-0.0858092	0.0958213	-0.54803	-0.42493	-0.5565	0	0	0.729911	0.601451	0.148127	0.00175197	0.36839	-0.37036	0.236627	-0.129953	-0.174869
ANGPTL4	0.903261	0.918919	-0.392887	0.388421						-0.473343	4.74683	1.48661	1.39935	-3.56489	-4.35149	1.93327	2.26988	-0.289092	-2.26435	-0.139953	-0.0735604	-0.0707941	-0.159902	0.0966618	0.210035	-0.155768	0.297733	0.17368	0.10168	0.883287	1.35371	-0.287483	-0.516997	-0.46273	-0.562817	0	0.00106187	-0.37149		5.17071	-0.510848	-0.33192	0.09944	0.199758	-0.472618	-0.0831066	-0.297484	-0.216205	0.0569595
ANGPTL5	0.103937	0.472973																																				0.583836	0.527399	0.143016	-0.020904	-0.01075	-0.20655	0.267665	0.177666	-0.119032	-0.0238127	0.552401	-0.140373
ANGPTL6	0.0455191	0.837838								0.971844	0.359691	-0.529364	-0.654244	-1.16142	-2.00601	0.129446	0.452648	0.623556	-0.827461	0.00915386	0.0287049	-0.0907901	0.112146	-0.027669	0.190441	0.241008	0.356358	0.00488553	0.0129118	0.826998	0.318573	1.21942	-0.250275	-0.228378	-0.185602	0	0.264422		0.238327	-0.435559	-0.118672	0.11937	0.11046	-0.162755	-0.248772	-0.168092
ANGPTL7	0.559708	0.945946	0.116029	-0.0321507	0.0580401	0.0372146	0.171804	0.0234637	0.0591316	-0.112523	2.07467	1.01055	-2.47965	-2.93611	-1.80793	0.604533	0.739745	0.636087	-1.06362	0.0552037	0.127672	0.0111904	-0.114533	-0.0454168	-0.183483	-0.0923099	0.0151864	-0.152851	0.0264665	-0.841934	-1.41749	-0.217093	-0.0228002	-0.0775091	-0.0299389	-0.000879153	0	1.78428	2.38153	0.17062	-0.0278745	-2.46712	-0.34412	-0.0751249	0.246702	0.165076
ANK1	0.229057	1	-0.050134	-0.0815206	0.0415766	0.0430034	-0.00128089	0.0200772	0.0753647	0.0256672	0.331116	0.588018	0.834531	0.504119	1.14558	-0.0170939	0.473702	-0.0258921	0.546987	-0.242073	1.00526	2.09078	2.75579	4.68048	5.1394	5.45979	5.26847	4.22151	2.55793	0.547863	1.0147	0.138483	2.30189	-1.01447	0.264867	0.0517564	1.69857	-2.04307	1.90689	-0.632272	-0.0199435	0.1342	-0.08007	-0.0977132	0.181281	0.0545845	0.82797	-0.143399	-0.0718223
ANK2	0.0775914	0.945946	0.261429	0.186971	0.0536604	0.253995	0.540577	0.024623	-0.16951	-0.321612	-1.10621	-0.262484	0.448225	0.0542206	0.24504	0.0563157	-0.0942557	0.0987488	0.212031	-0.149628	-0.254573	0.436099	-0.180572	-0.10257	0.0824622	-0.0213736	0.349942	0.299118	0.108782	-0.195347	-1.51688	-0.937042	0.64225	0.48793	0.46567	-0.0523353	0.138496	0.8459	0.144817	-0.442549	0.125796	0.39382	0.07343	0.16042	-0.0446391	0.0598189
ANK3	0.0919452	1	-0.375567	-0.459588	-0.671355	-0.65852	-0.568316	-0.617736	-0.699429	0.0440121	-0.667859	-1.04335	-0.794815	0.228001	0.373754	-0.099978	-0.288607	-0.592467	-0.433317	0.037765	0.366322	0.355351	0.100662	-0.145132	0.103288	0.31515	-0.037104	0.238405	0.141974	0.522896	-0.819348	-2.01935	-0.23402	0.01643	-0.04308	0	0	0.213514	2.64386	0.796149	0.220154	-0.0414	0.0954	-0.132963	0.137136	0.0783006	0.185528	0.0566242	-0.186413
ANKAR	0.0705402	0.851351								0.0471181	-0.442667	0.394665	-0.478149	-0.441488	-0.0836743	0.665992	0.295371	0.70053	0.0864756	-0.0959125	0.0997101	-0.211518	0.0878398	0.123401	0.0290549	0.13837	0.0490875	-0.186071	-0.385127	0.706577	0.28478	0.0760014	-0.387114	-0.423068	-0.568844	0.000610903	0	-0.689046	-3.03347	-0.419443	0.179991	0.31469	0.46114	0.219309	-0.192439	-0.268822
ANKDD1A	0.130239	0.986486	0.163231	-0.0686248	-0.113812	0.0487173	-0.0253759	-0.0905151	0.100349	-0.442817	0.105726	-0.112017	-0.397985	-0.129809	0.258028	0.571449	0.274835	-0.213671	-0.187157	0.549974	-0.150203	-0.114458	-0.261298	-0.275326	-0.0828074	-0.00251706	0.00502098	-0.0555444	0.584562	1.1609	-0.0610275	0.65628	-0.140531	0.212306	0.455807	-0.00412823	0.0733139	-0.934902		0.481724	0.256453	0.48691	1.43756	0.943642	0.314454	0.172277	-0.133694	-0.0680726	0.81665
ANKDD1B	0.0629851	0.0675676
ANKFN1	0.256546	0.905405								0.618496	0.0623696	-0.41063	-0.554991	-0.822243	-0.781833	-0.820796	0.545891	-0.144735	-0.302272	0.581964	0.0704406	-0.0252095	-0.291493	-0.757443	-1.49126	-2.04355	-2.02522	-2.08728	-0.0293293	-0.0331648	-0.667723	0.280052	-1.72261	-0.607755	-1.30822	-0.35561	-1.14108	-0.13528	-0.441697	0.336266	-0.0785057	-2.4321	0.85714	-0.716535	-0.0847873	-0.244812	0.0292852	-0.0150671	-0.171687
ANKFY1	0.128191	0.932432	-0.197152	-0.447748						-0.373698	-0.587865	-0.527345	-0.229542	-0.913759	-0.787106	-0.380174	-0.19113	-0.386247	-0.400512	0.00362253	-0.327007	-0.280307	-0.390577	-0.319385	-0.177763	-0.472397	-0.105573	-0.231389	-0.0780825	-0.50455	-0.338585	-0.268494	-0.570785	-0.45576	-0.446668	0	0	-2.36356	0.189537	-0.00389645	0.0612529	-0.31806	0.21883	0.20171	-0.0895279	0.1086	0.297539	0.379222	-0.561831
ANKH	0.111021	0.932432	0.0397654	0.0297926						0.0638287	-0.408964	-0.56541	-0.100597	-0.227764	-0.273971	0.064405	-0.124931	0.281051	-0.10958	0.0339007	0.128173	0.40295	0.450641	0.320401	0.503847	0.18147	0.346651	0.519907	0.00362062	0.137241	0.376529	2.06085	-0.651847	-0.644801	-0.382956	-0.0725024	-0.0541159	-0.00902001	0.141168	-0.133216	0.233821	-0.44237	0.24903	0.243977	0.031054	0.0978837	-0.252542	-0.16884	-0.0409681
ANKHD1	0.12488	0.878378	-0.0646393	-0.0671477	-0.106309	-0.0742817	0.0606868	0.0357801	-0.00339319	-0.0635648	-0.494761	-0.406814	0.12523	0.740051	0.708624	-0.492321	-0.256353	-0.507747	-0.0399789	0.130895	0.0834712	0.0873858	0.0576655	0.100291	0.00753367	-0.115949	-0.172287	-0.257757	0.0521516	0.536152	-0.606121	2.50391	-0.686992	-0.486462	-0.679192	0	0	0.555215	2.78136	-0.305242	0.117925
ANKIB1	0.805954	0.837838								-0.195801	-0.213553	-0.201654	-0.100585	0.354733	0.392374	-0.260447	-0.436129	-0.123027	-0.389034	-0.177699	-0.0445331	-0.143921	-0.253404	-0.121264	-0.114596	0.00465844	0.159914	0.0242627	-0.0890993	0.440856	0.0851569	1.86294	-0.295183	-0.243128	-0.337731	0.00807386	-0.372552			0.30268	0.0636229	0.23965	-1.29238	0.723361	-0.0419182	-0.0789327	0.997655	-0.0130235	0.165506
ANKK1	1.88383	0.418919																																				0.645284	0.0569769	0.309507	0.24613	0.28873	0.12206	0.258003	-0.012946	-0.0234614
ANKLE1	0.304555	0.756757								-1.13672	0.788807	-0.303933	0.531554	-0.627737	1.47761	-0.641474	-0.493651	0.6594	0.991961	0.416142	0.163402	0.139062	0.00044553	0.348093	0.059022	-0.00786407	-0.0717446	-0.0988483	0.278454	-0.157989	0.744832	0.811693	-0.77494	-0.259539	-0.44534	-0.0879011	-0.401623			0.931252	-0.360403	0.596173	3.17628	0.423071	-0.0762328	0.00393221	0.294833	0.391245	0.856133
ANKLE2	1.07002	0.756757								0.92967	1.07943	1.34114	0.753375	0.866112	0.914608	0.208813	0.658429	0.484259	0.605253	-0.0660056	0.0309299	-0.122247	0.240234	0.0381894	0.00498484	-0.255646	-0.303118	-0.472337	-0.0374399	-0.0203612	-0.0910298	-0.384968	-0.933992	-0.433714	-0.8769	0.156595	-0.0987977			1.23876	0.0321922	-0.02417	0.05123	0.210881	-0.00246468	-0.00515369	0.654877	0.657587	0.366555
ANKMY1	0.996272	0.986486	0.109206	0.22963	0.0203238	-0.19951	0.0542697	0.0138826	-0.0224262	0.437953	0.697382	0.412531	0.776886	0.64995	0.576947	0.827446	0.543873	0.466902	1.09143	-0.179124	0.257214	0.161555	0.0818357	0.037167	0.190028	0.423407	0.494754	0.577273	0.157391	0.0328954	0.251582	0.270165	-0.284238	-0.315888	-0.291393	-0.0765606	-0.119042		-0.940666	-1.805	-0.0744151	-0.03824	-0.01483	0.0676576	0.0986796	-0.0989804	0.497206	1.02528	0.143233
ANKMY2	0.413441	0.945946	0.00661912	0.032898	0.279299	0.898465	0.66486	0.645542	1.21095	-0.0551308	-0.974282	-0.815855	-0.505347	0.216628	0.139307	-0.525292	-0.855538	-0.0254625	-0.475647	-0.109986	-0.263866	0.146171	-0.139584	0.21942	0.0369416	0.0288137	0.0650339	0.10424	0.075104	1.0506	0.429842	0.61239	0.33229	0.46076	0.60222	0.150504	0.17644	-0.11039	-0.313069	0.236398	0.214842	-0.30896	0.31189	-0.0421097	-0.139008	-0.0862612
ANKRA2	0.742609	0.932432	0.112526	-0.0259927						-0.194254	-0.638342	-0.350211	-0.375704	0.473475	0.346655	-0.404736	-0.82357	-0.0710228	-0.470483	-0.125686	-0.0116106	0.208849	0.375975	0.700372	1.13692	1.31906	1.4441	1.62785	0.429172	0.713859	0.646174	0.280838	-0.00592428	-0.355823	-0.371985	0.180689	1.49406	1.3489	-0.846195	-0.587437	0.273494	-0.88676	-0.0164	-0.128204	0.0428819	0.063792	-0.290778	0.130832	0.623264
ANKRD1	0.151897	0.986486	0.0608074	0.106656	0.0623151	0.138146	0.113294	-0.139787	0.463877	0.907761	-0.881517	-0.222902	0.0572653	0.0851363	-0.207975	0.444195	-0.810368	0.857561	0.235236	-0.0597918	-0.114195	0.12246	-0.0497604	-0.0150871	-0.0113005	-0.187028	0.0425168	0.0112127	-0.0112999	1.04162	-0.062321	-0.670901	-0.653208	-0.569285	-0.546561	0.127511	0.0999053		-1.73916	0.815762	-0.0768405	-0.0417	-0.50129	-0.0799011	-0.0569892	-0.108531	0.217876	0.0885171	0.401475
ANKRD10	0.791528	1	0.390984	-0.143428	-0.251086	0.0562286	0.0302113	-0.0392903	-0.170967	0.282754	-0.0574004	0.148356	-0.241391	-0.134311	0.143115	-0.155574	0.125285	-0.191398	-0.271669	-0.0235989	0.00109475	-0.0100741	-0.37863	-0.434886	-0.468587	-0.51687	-0.319922	-0.237561	-0.0976209	-0.15496	-0.0421149	0.166455	-0.05242	-0.76897	-0.18083	-0.637213	-0.817245	-0.552679	-0.643646	0.559543	0.00280063	0.90059	-0.46827	0.282714	-0.0100116	-0.137678	-0.170532	-0.188555	-0.132769
ANKRD11	0.587523	0.932432	-0.108233	-0.0221695						0.012655	-0.304796	-0.15134	0.388016	-0.228387	-0.241519	-0.316423	0.0984964	-0.302493	0.214811	1.09436	0.196178	-0.0350756	0.0587156	-0.183861	-0.279018	-0.412285	-0.496789	-0.0760434	-0.641426	0.113894	-0.0609908	-0.0673881	-0.04653	-0.10869	-0.24729	-0.0740282	-0.634312	-0.543377	-0.291662	0.123795	0.216126	-0.18833	-0.4739	-0.0405105	0.112824	0.143209	0.428484	0.901742	0.93685
ANKRD12	0.386684	1	-0.0841927	0.0794069	-0.0109195	0.182388	0.421828	0.220591	0.0360072	0.0602285	-1.74328	-1.20671	-0.569754	-0.524419	-0.959281	-1.31649	-1.05587	-0.360515	-1.14126	1.61954	-0.493749	-0.60586	0.0594043	-0.147754	-0.328326	0.00954377	-0.0160479	0.251283	0.272361	0.331668	0.126652	0.00531474	-1.11536	-1.8433	-2.69366	0	0	0.433975	0.299279	0.145086	0.21265	4.09347	2.87445	-0.0321785	-0.61673	-0.518904	0.00184801	0.186118	0.334365
ANKRD13A	0.769898	0.756757								-0.514576	-0.538986	-0.922597	-1.23668	-0.356033	-0.122586	-0.524482	-0.912529	-0.439969	-0.977953	0.362568	0.0916666	0.293816	0.393347	0.321124	0.209046	-0.0271473	-0.118056	-0.162514	-0.052333	0.242913	-0.171418	1.86372	-0.457004	-0.223948	-0.244538	-0.183315	0.881041			1.07382	-0.156953	0.0901	-0.06793	0.142864	-0.184354	-0.042519	-0.0190395	0.300328	0.7684
ANKRD13B	0.813955	0.905405								-0.096736	-0.0781388	-0.131697	-0.605286	-0.819677	-0.752578	0.26968	0.618023	0.316143	0.41671	0.382283	-0.00987378	0.158365	0.246419	0.238183	0.259198	0.618024	0.572168	0.135135	0.38949	0.00522239	0.227178	0.216884	-0.294864	-0.285203	-0.228037	0.105468	0.120103	-0.952714	-0.990497	0.236345	0.00383306	-0.326767	0.409253	0.0865865	0.0257032	-0.0211415	0.400688	0.204974	0.159901
ANKRD13C	0.457019	0.837838								0.662786	0.506712	-0.306182	-0.0724961	-0.62875	-0.519705	1.07557	0.670198	0.00123007	-0.393891	0.502058	-0.21983	-0.168332	-0.220576	0.0638779	0.0649883	-0.0448115	0.0261766	0.00261016	-0.222815	-0.136949	-0.324243	0.0361759	-0.279012	-0.534378	-0.516148	0.279261	-0.558089		0.0100827	-0.131966	-0.110232	-0.16275	-0.38368	0.247934	0.0356044	0.155697
ANKRD13D	0.773665	0.864865								0.298268	0.165421	0.158636	-0.0419997	0.431422	0.51521	-0.297613	0.342328	0.188012	0.624112	0.135594	-0.215639	-0.413231	-0.226902	-0.218919	-0.508158	-0.801676	-0.584187	-0.550714	-0.384166	0.364556	0.191796	0.0470096	-0.0997494	-0.250764	-0.355323	0.139421	-0.399965	-0.135074	-0.289013	-0.344543	-0.0979313	0.0981	-0.9184	0.66633	0.0968774	-0.0190613	0.416549	0.453834	0.348172
ANKRD16	0.4341	0.851351								-0.419336	-0.744496	-0.934269	-0.851634	-1.29991	-1.27615	-0.477828	-0.573493	0.116421	-0.856508	-0.761247	-0.118448	-0.270866	-0.166626	-0.208485	-0.169207	-0.0290057	-0.396775	-0.151238	0.291074	-0.460767	-0.566777	-0.154503	0.44093	0.89174	0.61671	0.0396631	-0.0886691	0.0471651	-0.478512	-1.00117	-0.350931	0.06318	0.07332	-0.375855	-0.0975708	-0.0288985
ANKRD17	0.54337	1	-0.0715282	-0.090622	-0.0546267	-0.129566	0.257406	0.142892	-0.200493	0.22314	-0.194838	-0.0327858	0.224986	0.683524	0.717187	-0.0720196	-0.0781872	-0.0379898	0.349955	-0.248593	0.052249	0.000214812	-0.0547802	-0.122729	-0.146827	-0.146171	-0.156492	-0.0121127	-0.201377	-0.0785592	-0.389781	-0.17518	-0.273841	-0.98614	-0.856341	-0.0114524	-0.34042	-0.196293	-0.173799	0.00376955	0.0800146	0.19519	-0.17434	-0.376775	0.0294018	0.0966019	0.335464	0.0927007	0.0227363
ANKRD18A	0.36492	0.864865								0.0560223	-0.687418	-0.976783	-0.601821	-0.523029	-0.355115	-0.017096	-0.713803	-0.192725	-0.571642	-0.436123	-0.282729	-0.190405	-0.0867238	-0.0950736	-0.0588426	-0.0524674	0.00673157	-0.214542	0.0337451	0.00708129	-0.131402	0.00774458	0.759706	0.878942	0.710302	-0.462632	0.205614	-0.75269	-1.90442	-0.0458133	-0.422034	-0.29884	-0.46819	0.126263	-0.00160736	-0.0399312	0.610365	-0.458319	-0.104598
ANKRD18B	0.215117	0.27027																																						-0.988678	-0.135588	0.32216	-0.62392	-0.112642	-0.120639	0.0646764
ANKRD2	0.638453	0.932432	-0.0298267	-0.232283						1.25278	1.92758	1.57979	-1.89627	-1.70485	-1.79038	1.41482	2.00265	1.13691	-0.753798	0.437662	0.218933	0.157606	0.164836	-0.0760644	0.0613709	-0.19662	-0.335349	-0.438742	0.15141	-1.34	-1.17677	-0.477059	-0.271455	-0.238881	-0.312843	-0.0535037	-0.609966	-1.27975	0.948211	0.21296	-0.0397613	-0.1787	0.3036	0.18715	-0.000338832	-0.0149812	-0.10851	-0.19026	0.0658882
ANKRD20A1	0.668809	0.391892																																				0.0559811	-0.339573			0.07078	0.34325	0.0305443	-0.17651	0.00145185
ANKRD20A2	0.283588	0.378378																																				-0.0448385	-0.151234	-0.0518186	0.0474728	-0.23502	1.23643	0.638386	-0.121611	-0.102887
ANKRD20A3	0.676495	0.418919																																								-0.30274	1.13878	0.187392	-0.135775	-0.0907239	0.439286	0.571771	0.122832
ANKRD20A4	0.140617	0.175676
ANKRD22	0.380315	0.905405								-0.0366926	-0.837127	-0.82047	-0.0227653	-0.290117	-0.214645	-0.650082	-0.433513	-1.00815	-0.304671	0.48847	-0.100988	-0.0525399	-0.403312	-0.143396	-0.256012	-0.0561286	-0.00839467	-0.0297071	0.0878728	-0.347619	-0.413522	-0.110703	-0.103161	-0.229311	-0.104974	-0.359165	-0.374324	0.0889146	0.0788263	-6.89059	0.0514191	0.33612	-0.75267	-0.000634148	0.0106891	0.0537927	0.485385	0.261339	0.438884
ANKRD23	0.0886075	0.472973																																				0.904752	-0.0288137	-0.107402	-0.132534	0.35654	-0.67934	0.0189089	-0.00970409	0.0729927	0.067144	0.143282	0.262775
ANKRD24	0.0992747	0.905405								-0.472035	-0.325818	-0.0927529	-1.12662	-0.887788	-0.0624207	-0.437268	-0.283107	-0.0485485	-0.38398	0.0804925	0.0778819	0.260527	0.383539	0.443756	0.399498	0.0301707	-0.263627	-0.231454	0.204495	-0.128532	-0.0735638	0.149586	-0.188282	0.0959946	-0.106863	-0.449386	-0.318962	-2.00644	-0.311422	0.177385	-0.196618	0.36146	-0.75471	0.0069308	0.0185243	0.0522203	0.00341276	1.01549	0.105298
ANKRD26	0.156729	0.986486	-0.142274	-0.0118218	0.392626	0.579609	-0.017053	0.597358	0.315068	-0.232482	-0.320835	-0.523897	-0.235018	-0.417986	-0.396047	-0.170208	-0.341655	-0.0231989	-0.333484	0.0804065	-0.147068	-0.482253	-0.389837	-0.509136	-0.237834	0.442578	0.39262	-0.429944	0.0442119	-1.44514	0.383839	1.1959	-0.27896	0.38409	-0.5923	0.0282058	0.054808	0.717125		-0.164252	0.189015	0.63071	-0.49206	-3.25753	1.10453	1.3838	0.0433462	0.0558575	0.230531
ANKRD27	0.342478	0.932432	-0.062037	0.389839						0.0536344	0.0398184	0.528246	0.952432	0.882629	0.98816	-0.177892	0.0132786	0.0692276	0.600227	-0.232892	-0.0422937	-0.11052	-0.294561	-0.447122	-0.703683	-0.812786	-0.801681	-0.700241	0.0985636	-0.855031	-1.48006	-0.0165387	-2.88719	-1.01825	-2.37733	0.852831	0.375452	0.804847	0.00318232	-0.333239	0.113115	0.0731	-0.14044	0.156963	0.0205698	0.00196218	0.66583	0.123522	0.740478
ANKRD28	0.220417	0.986486	0.382354	0.355673	-0.0973576	0.537232	0.188668	0.094691	1.30506	0.0697492	-1.09603	-1.00493	-0.158647	0.592292	0.784236	-0.847517	-0.994347	-0.542547	-0.652365	-0.109445	-0.435631	-0.434163	-0.252084	-0.367647	-0.325052	-0.205087	-0.155219	-0.110558	0.0761402	2.36361	0.749402	0.472333	-0.563527	-0.425847	-0.483695	0	0		-0.530428	-0.438879	-0.0121586	-0.17624	-0.00545	-0.0592017	-0.10291	-0.185036	0.5267	0.170999	1.15779
ANKRD29	0.17338	0.905405								-0.186667	-0.794607	-1.70376	-1.91983	-1.50136	-1.27733	1.11181	0.705019	0.642266	-1.78522	0.0182272	-0.141892	0.00343937	-0.169964	0.0677864	0.0203359	-0.0298896	-0.0415525	0.238555	-0.133447	-0.305565	-0.796258	-0.313737	-0.662405	-0.886447	-0.718011	0.0892086	-0.147282	0.08826	0.232426	-1.52991	0.0578764	0.4656	0.20976	-0.0994225	-0.00958622	0.0952018	0.268027	0.131121	0.152758
ANKRD30A	1.44244	0.905405								-1.342	-1.38019	-0.0778689	-0.548389	-1.0719	0.375435	1.41152	1.38046	-1.38115	-0.979756	-0.0716765	-0.0261071	-0.352833	-0.511165	-0.216254	0.0411997	-0.0577709	0.0290161	0.150537	0.223407	-0.00570296	-0.22302	-0.117104	0.06865	0.2111	0.18939	-0.000912661	-0.251217	0.2377	0.0358272	0.161353	0.0381796	-0.15599	0.00088	-0.037609	-0.00696449	0.0121374	0.185088	0.217229	0.0664226
ANKRD30B	0.824055	0.851351								0.319762	0.55505	-0.40289	-0.348433	0.412556	0.594053	0.213378	0.167556	0.628391	-0.738233	0.00172321	-0.179589	-0.040118	0.0178287	-0.182196	-0.199547	-0.436034	-0.449134	-0.248917	-0.132929	-0.33388	-0.224739	-0.32975	-0.508599	-0.542183	-0.217478	0.00390364	-0.326587	0.000964054	0.198206	0.164495	-0.117036	0.92523	0.20411	-0.124634	-0.00460961	0.00945697
ANKRD30BL	0.162162	0.162162																																						0.183206	-0.0468849	1.49316	0.55733	0.027344	-0.0408033	0.152988
ANKRD31	0.107409	0.810811								-0.0182163	-0.155809	0.0984239	-0.443499	0.129586	-0.161378	0.102944	0.0689537	-0.175468	0.373553	0.357058	0.0848157	0.154448	0.222111	0.016291	-0.34696	-0.500735	-0.425031	-0.143781	0.0139935	0.380646	-0.360945	-0.352967	0.0698244	0.28321	0.966649	2.00498	0.207657	-1.00099	-0.711593	-0.208193	-0.0813173	0.24851	0.22441	0.0693253	-0.151483	-0.00388532
ANKRD33	0.0479416	0.905405								-0.509267	-0.101796	0.065557	0.369994	-1.22222	-0.147086	-1.20714	-0.331824	0.460566	-0.134333	0.00818612	0.0737641	-0.118239	-0.0603726	-0.123382	-0.235857	-0.491114	-0.484481	-0.113114	0.0639909	2.03576	2.06449	3.30549	-0.7137	-0.56305	-0.71762	0	0	0.318282	0.13293	-0.269826	-0.630205	1.62584	-0.49431	-0.0259307	0.0483146	0.0147064	0.467887	0.043055	-0.120257
ANKRD33B	0.0539051	0.594595								1.04203	1.00957	1.41472	0.969621	1.5594	1.36431	-0.752585	1.75007	0.0659837	1.80598	-0.175134	0.0260441	-0.202126	-0.141099	-0.384143	-0.408806	-0.0843922	-0.0993684	-0.0695698	0.0492975	-0.658798	0.0698289	2.76848	-0.537119	-0.463621	-0.555946	0	0.0148146			0.0335433	-0.0608987	-0.14862	-0.37728	-0.377087	-0.156464	0.102091
ANKRD34A	0.455848	0.702703								-0.243234	-1.80756	-0.163294	-1.38287	-1.04373	-0.904059	-0.641417	-2.33844	0.483993	0.694478	-0.0974159	0.379214	-0.109024	-0.187437	2.27222e-10	0.0755976	-0.0416859	-0.0749621	-0.0943274	0.142259	0.376032	-0.476572	0.0543201	-1.32055	-1.43861	-1.23908	0	0			-0.233048	0.107524	-0.44525	1.5457	-0.186665	-0.0352133	-0.0148814
ANKRD34B	0.21001	0.418919																																				-0.792362	-0.945808	0.161424	-0.126798	-0.15951	0.04491	-0.238153	-0.0406244	-0.0939849
ANKRD34C	0.394114	0.675676								-0.599485	-1.8419	-3.51421	-3.63775	-3.04861	-2.66397	-0.355429	-1.96487	-0.201506	-2.64073	-0.077825	-0.119053	-0.242047	-0.406492	-0.2797	-0.00572499	-0.242047	-0.248821	-0.192237	-0.0416224	0.250799	-1.02631	-1.00717	-0.54846	-0.39374	-0.34828	0	0.00767418					-0.04409	-0.01097	0.0704761	0.0944101	0.0827704
ANKRD35	0.299685	0.851351								-0.622447	0.0936429	-0.299422	-0.763097	-0.463744	-0.147804	-0.0637556	0.565876	-0.374176	-0.0594295	-0.05233	-0.118546	-0.173234	-0.397896	-0.407775	-0.543602	-0.605221	-0.487728	-0.5286	-0.0609788	-0.429634	-1.50481	-0.122968	0.50474	0.45864	0.2761	0.312774	0.000647059	-0.511513	-0.69272	-1.29031	0.0199082	-0.20983	-0.26791	0.187986	-0.0719514	-0.241093
ANKRD36	0.0633181	0.851351								-0.274588	-1.09867	-1.69614	-0.915968	-0.167392	-0.532425	-1.48997	-0.691874	0.0350928	-0.423349	0.0226972	0.429944	0.303835	-0.104283	0.693508	0.27228	-0.0791922	0.41075	0.397811	-0.193149	-0.0417727	-0.961561	-2.00577	-0.18056	-0.17413	-0.20168	0	0		1.77259	1.08501	0.0293806	0.17212	2.29434	-0.217181	-0.107995	0.000822793	0.0836242	-0.117135	0.156028
ANKRD36B	0.0691266	0.756757								0.294349	-2.11754	-1.9422	-0.35529	-1.77135	-1.18788	-2.0716	-1.51944	-1.08585	-1.45902	0.0686913	-0.127209	-0.060278	-0.119172	-0.0411692	-0.168081	0.0997816	-0.218707	-0.223008	-0.00435183	1.36869	1.42783	-1.70066	-0.61411	-0.75927	-0.61411	0	0			1.21125	0.105632	-0.3189	-0.08909	0.0182085	-0.0897921	0.157657	-0.321968	0.725866	-0.143319
ANKRD37	0.256266	0.905405								-0.463591	-0.107937	-0.492162	-0.0551665	-0.443971	0.0689209	-0.527677	-0.760028	-0.577136	-0.252887	0.162013	-0.47961	0.108736	0.0797272	0.0359793	0.11211	-0.716467	-0.254317	-0.881164	-0.113724	0.178024	0.114369	1.46247	-1.53312	-1.14779	-1.936	0	0.188468	-0.774657	-1.07749	0.713039	0.775586	-0.08523	-0.02985	0.0581276	0.0312963	-0.136144	-0.024726	0.405321	0.266419
ANKRD39	0.143011	0.851351								0.279325	0.651536	0.336959	0.0818323	0.172376	0.363338	0.453213	0.336996	0.291108	0.17065	-1.0042	-0.476221	-0.420038	-0.510478	-0.369182	-0.323177	-0.472753	-0.220729	-0.418369	-0.269445	-0.00284118	-0.824385	0.574065	-1.28197	-1.73697	-1.46333	-0.419528	0.252349	-1.34286	-0.108762	0.0841183	-0.178152	1.18707	-0.05255	0.488948	-0.483504	-0.0027872
ANKRD40	0.355253	0.986486	-0.175106	-0.17369	0.0801263	-0.173903	-0.420237	-0.213529	0.0849227	-0.0156184	0.29978	0.138836	0.105631	0.0465719	-0.095565	-0.0787676	0.40592	-0.121627	0.317815	-1.41538	-0.0290929	-0.00367031	0.0677686	-0.296623	0.0433305	0.0514384	0.45366	-0.0242919	-0.145104	-0.173545	-0.202314	0.6604	0.02007	-0.88304	0.24127	-0.0080513	-0.124293		0.193699	-0.318344	0.338484	0.995783	0.0438945	0.276998	-0.201708	0.0311686	-0.154724	-0.305043	0.381189
ANKRD42	0.307639	0.851351								0.193947	0.681763	0.00827555	1.1282	0.164369	-0.438404	0.17863	0.291567	0.355293	0.547561	0.726003	-0.159605	-0.00789955	-0.506126	-0.052084	-0.0950188	-0.0615859	0.127559	0.307607	0.422585	0.263844	-0.303273	0.00265811	-0.213226	-0.427158	-0.374502	0.266105	0.794707	-0.0146929	0.266198	0.116379	-0.0156829	0.07084	-1.1094	-0.0245724	0.0223843	-0.0231931
ANKRD44	0.419517	0.905405								0.0951362	0.181151	0.0082082	0.152487	0.033271	0.0582887	0.0688338	-0.652747	-0.057721	-0.745545	-0.094457	-0.193896	-0.061984	0.0314489	-0.118494	-0.144052	-0.336145	-0.393996	-0.599621	0.286703	-0.388568	-0.410491	-0.0649078	0.18449	0.0036	-0.27821	-0.169023	-0.730596	-0.049864	0.258148	0.84454	-0.000820285	0.02408	-0.02151	-0.0964759	-0.000906263	0.0990734	0.344698	0.160613	0.943787
ANKRD45	0.904255	0.851351								-0.644484	-0.884185	-1.12168	-0.412446	-1.63518	-1.67423	-0.825127	-0.765572	-0.28858	0.226814	-0.164973	0.239034	0.0720191	0.180102	0.0168326	0.124776	-0.0278291	-0.00868858	0.121703	-0.0311578	-0.456876	0.146477	1.36315	-0.151307	-0.0108339	-0.0758672	-0.0206125	0.0429871	0.324805	-0.00112141	0.148559	-0.00289586	-0.3553	0.2271	0.424023	-0.0181985	-0.0101833
ANKRD46	0.33649	0.972973	-0.336661	-0.176083	-1.24778	-0.956119	-1.2177	-0.856573	-0.961707	-0.264092	-0.772547	-1.03383	-0.936592	-0.685124	-0.719277	-0.239892	-0.700557	-0.0388326	-0.92631	0.221113	0.140568	0.464791	0.511406	0.461731	0.383047	0.708852	0.0740006	0.579327	0.118331	0.545119	-1.24191	-0.539341	-0.45667	-0.46274	-0.44506	0	0			-0.186857	0.310889	-0.202646	-0.42038	-0.0763452	0.10374	0.0657906	-0.395462	-0.410924	1.11678
ANKRD49	0.202354	0.864865	-0.0629765	-0.0539175						0.0658851	-0.161873	-0.318635	-0.223769	-0.505084	-0.538033	0.0683059	0.0829819	-0.0892879	-0.358293	-0.0682979	0.24068	0.269483	0.159333	0.759294	0.931618	0.743491	0.613318	0.47382	0.52591	-0.165635	1.31217	1.1043	-0.76699	-0.750805	-0.777367	-0.0129737	0.525149	-0.114683		-0.354112	-0.185056	0.19139	0.23458	0.187341	0.0677541	0.252341
ANKRD50	0.20992	0.878378								-0.0848752	-0.438119	-0.671008	0.444005	-0.57223	0.0658558	-0.267202	-0.577445	-0.581154	-0.78588	0.112461	0.519502	0.323025	0.42256	0.366222	0.424605	0.131006	0.519502	0.331768	0.0622325	0.0906514	-1.75304	-0.724448	-0.87471	-1.23556	-1.07966	0	0			-0.441092	-0.0263134	0.20063	0.06943	0.132816	0.198877	0.17233	-0.0235923	-0.195242	0.126301
ANKRD52	0.517615	0.702703								0.0803005	1.03419	0.88836	0.16699	-0.185354	-0.364987	0.547349	1.59058	0.233496	1.63477	0.225575	0.0725919	-0.263343	-0.363507	-0.387528	-0.295175	0.0414454	-0.00347591	0.466289	-0.471821	-0.489075	-0.692935	-0.410808	-0.13765	0.33666	-0.14284	-0.125576	-0.223537			0.0760091	-0.0852453	0.07127	-0.16696	-0.0546871	0.102337	0.0357528
ANKRD53	0.53173	1	0.0778003	0.00166224	-0.0537266	0.0363034	0.00300464	-0.0208724	-0.0076209	0.124684	-0.671106	0.440413	0.540236	0.100643	-0.183659	-0.324155	-0.0377605	-0.822423	-0.424558	0.0219134	-0.0106049	-0.152639	0.0198935	0.0595099	0.127584	0.261052	0.199891	0.376783	-0.408085	-0.175882	0.0202571	-0.0190055	-0.21673	-0.29625	-0.33141	-0.202438	-0.226181	0.597937	0.249661	0.488291	-0.386932	0.39692	-0.36288	-0.508435	-0.00747718	-0.0984229	0.862261	-0.110415	-0.11199
ANKRD54	0.851376	0.756757								0.0275097	0.11681	0.580716	0.281896	0.0831015	-0.272183	0.507362	0.0930174	0.339789	0.0298025	0.528512	0.406686	0.679566	0.60951	0.922238	0.864436	0.706444	0.58744	0.941002	-0.260682	0.287061	-0.670725	-0.738613	0.792846	-0.724384	0.605505	-0.674365	-0.132245			0.127332	-0.087684	0.13082	-0.50195	-0.0859933	-0.0634349	0.0388751	0.0145068	0.0172416	0.551533
ANKRD55	0.623611	0.932432	0.0232005	-0.0675071						0.345097	0.150793	-0.33901	0.0454956	-0.435161	0.316249	-0.436277	0.303874	-0.227857	0.358689	0.144193	-0.0875977	-0.147504	-0.171112	0.0315776	0.127507	0.210386	0.283808	-0.0269996	0.0980304	0.0282883	0.219319	0.0747616	-0.06553	-0.00425	0.02567	-0.0386677	0.150034	-0.193701	-0.0198632	0.172668	-0.0178687	0.66155	-0.12114	-0.0411738	0.0223961	-0.00398538	0.96083	0.76192	0.278945
ANKRD6	0.186666	0.945946	0.0250369	0.144116	-0.0581848	-0.0263655	-0.310237	-0.0151116	-0.658259	-0.0840208	-0.0438256	-0.437082	-0.761738	-1.26981	-1.41344	0.00265223	-0.259505	0.137562	-0.668696	-0.162421	0.130778	0.156325	-0.00253096	-0.108376	-0.113035	-0.0981804	-0.337762	-0.140354	0.0377337	1.1562	0.271138	0.810641	0.394177	0.364269	0.420234	-0.0411737	0.154413	-0.0497166	-0.0489	0.0400401	-0.0420924	-0.03624	-0.3477	0.232105	-0.140772	-0.154129
ANKRD60	0.379595	0.648649								-0.01852	-0.262968	0.339827	-0.486884	-0.29178	0.508376	-0.855991	-0.104929	0.644504	0.723918	-0.0288042	-0.00413973	0.0225586	-0.0292307	0.0836482	-0.329873	-0.29649	-0.216662	-0.450845	0.136241	-0.104392	-0.00659377	-0.0689017	0.42872	-0.40155	0.12262	0.240032	-0.267946			0.0736942	0.0258044	0.46187	-0.47836	-0.19227	-0.0131663	0.00754555	1.56399	0.293022	0.44411
ANKRD61	0.0419274	0.0675676																																								-0.1621	0.15502	-0.107346	0.0294333	-0.119494
ANKRD62	0.907231	0.378378																																				-0.804909	-0.612532	0.158753	-0.0393573	-2.69495	1.83757	0.289727	-0.136233	0.0634566
ANKRD63	0.0114492	0.0675676
ANKRD65	0.126027	0.0945946																																						0.64169	0.289579
ANKRD7	0.220493	1	-0.0849004	0.0751233	-0.150971	0.00646418	-0.154316	0.0336924	-0.0624789	0.164769	-0.128732	-1.18299	-1.00928	-1.34133	-0.894608	0.544759	0.13535	0.30884	-0.80421	-0.0923	0.00833895	0.0614116	-0.0269223	0.0543611	-0.362682	-0.452718	-0.491682	-0.289333	0.143672	0.227453	0.0379082	-0.204289	-0.03583	-0.241694	-0.243322	-0.125144	-0.251679	0.26868	0.490346	-0.356571	-0.211378	0.0114	-0.16094	-0.0361364	-0.129175	0.064948	0.321141	0.163554	0.201665
ANKRD9	0.181401	0.905405								1.52779	0.897664	1.1451	1.30515	0.582998	0.60848	0.661091	0.506234	0.526128	0.631632	0.267861	-0.170187	-0.105814	0.292567	0.335358	0.270152	0.156019	0.0206103	-0.349103	0.0735531	0.1851	0.231263	0.293903	-1.54057	-1.21677	-1.15685	0.514025	0.309202	0.89812	-0.107714	0.348098	-0.147734	-0.37228	-0.35234	0.0218526	0.212578	0.209441	0.137499	-0.0118835	-0.26957
ANKS1A	0.196586	0.945946	-0.0806868	-0.218615	-0.945193	-1.08425	-1.36701	-0.656633	-1.13183	-0.322601	-0.808101	-0.982281	-0.669138	-0.278303	-0.365823	-0.162486	-0.551139	-0.248093	-0.70019	0.126889	-0.354957	0.327853	0.46105	0.410578	-0.210567	0.240094	-0.13691	0.0864148	0.150696	0.135437	0.258741	-0.229558	-0.96574	-0.67583	-0.69946	0	0	-0.478852	-0.236751	0.0328838	0.454628	-0.049921	-0.451044	0.00554343	-0.0023105	0.180943
ANKS1B	0.0410324	0.932432	0.0610072	0.11255						0.641601	-0.073272	-0.0191465	-1.06592	-1.06208	-0.607079	0.350826	0.171201	0.483385	-0.151272	-0.0243677	0.395929	0.461731	-0.13245	-0.137082	0.310068	0.0619277	-1.42817e-09	-0.155758	0.105325	0.111352	0.870243	0.0628159	0.17637	-0.39188	-0.05466	-0.231387	-0.383789	0.290176	-0.419049	0.501202	0.0158667	-0.06144	0.71224	-0.0122655	-0.170441	0.126766	-0.0205922	-0.0584583	-0.13628
ANKS3	0.669331	0.851351								0.158983	0.338379	0.12168	-0.0652785	-0.0740503	0.217417	0.355555	0.434806	0.152767	0.0584669	-0.027534	-0.209382	-0.0338376	0.0470407	0.152691	0.408411	0.405618	0.519958	0.343193	-0.0885858	0.618347	0.102487	1.14306	-0.601469	-0.284534	-0.426281	-0.0518404	-0.0168019	0.236126	0.134241	-0.605728	0.021545	0.31792	-0.19781	0.135485	-0.0554307	-0.0907331
ANKS4B	0.90352	0.905405								0.557121	0.893211	0.479494	0.931928	0.440106	1.76757	-0.134497	0.323542	0.312876	0.323163	0.59682	0.0301034	-0.0781268	-0.232493	0.0578734	-0.0729415	0.157094	-0.00448042	0.178993	-0.2589	-0.533928	-0.814747	0.0707085	-1.1587	-0.39555	-0.81604	-0.0754656	-0.505021	-0.253192	-0.0601743	0.153276	0.0334533	-0.8929	-0.52088	0.31041	0.00990004	0.0655223	0.763553	0.130328	0.0799151
ANKS6	0.119039	0.851351								0.0770783	-0.0537695	-0.486093	-0.769383	-0.491918	-0.225939	0.107177	0.257705	0.139187	0.0874375	0.213062	0.0035839	-0.00551205	0.0982642	-0.0587585	-0.052017	0.139787	-0.192298	-0.1086	-0.425465	1.88158	-0.183468	1.53307	-0.512825	-0.561924	-0.546867	0.0116456	0.00557939	-1.71437	-2.57996	-0.379497	-0.0416945	-0.02214	-1.2181	0.12131	-0.10723	0.0597757
ANKUB1	0.207253	0.0945946																																						0.283741	-0.156324
ANKZF1	0.277864	0.932432	0.119448	-0.0705464						-0.758706	-1.81389	-1.075	-1.55959	-1.22207	-1.57892	-0.889866	-1.20877	0.0499309	-1.34098	-0.111937	0.213231	0.181588	0.103332	0.139858	0.385803	0.291547	0.216209	0.487893	0.0830523	-0.301126	-0.290591	0.0605749	-0.0561	-0.09433	-0.10367	-0.0889951	0.0237083	-0.618262	-0.569028	-0.135639	0.285708	-0.43232	-0.60891	-0.138036	-0.105719	-0.0965586	-0.07552	-0.201938	-0.114263
ANLN	0.239298	0.878378								-0.153711	0.88896	1.00789	-0.892735	0.817312	0.320154	-1.56685	-1.34335	-1.56393	0.150992	-0.00734158	-0.283974	-0.416424	-1.19919	-0.7646	-1.198	-1.55005	-1.89963	-2.0945	0.0629826	0.631741	0.316306	0.445236	-0.17374	0.11238	0.29326	-0.543987	-1.43816			1.13818	-0.365271	-0.02543	0.28441	-0.15561	-0.260367	-0.19655	0.259566	0.256828	1.35678
ANO1	0.145251	0.756757								1.29589	0.701834	0.691918	0.365018	0.359189	0.468998	0.753343	0.756089	0.868804	0.51064	-0.102113	0.0621941	0.0514998	-0.0892812	-0.11884	-0.349746	-0.69788	-0.64886	-0.492045	0.211737	-0.34434	-1.25794	0.0673149	-0.272136	0.0538252	-0.100858	-0.0588222	0.0569354			1.35987	-0.13311	0.04968	0.15046	0.199327	-0.0367745	-0.0219324	-0.171914	0.0521774	0.0621925
ANO10	0.434138	0.702703								-0.0268622	-0.165141	-0.000472551	0.384374	0.944812	1.0617	-0.00586067	-0.29586	0.0358528	0.178977	-0.309431	-0.200369	-0.192802	-0.789922	0.113698	-0.0232966	-0.0311465	0.0603456	0.115731	0.32971	0.308386	-0.0556442	0.116409	0.24839	0.36065	0.31833	-0.185892	0.440457			0.633084	0.18648	-0.40114	-0.12217	-0.10635	-0.0383248	0.0885265
ANO2	3.56762	0.756757								0.0312708	0.577496	-0.655424	-0.0138387	0.089944	0.260505	-0.602194	-0.692854	-0.232412	0.83069	-0.217379	-0.583499	-0.576082	-0.394021	-1.32245	-1.16792	-1.50948	-2.3988	-1.04327	-0.0629862	-0.623325	-0.628856	-0.00464808	-1.00149	-1.24424	-1.50861	0.466025	1.01605			0.487904	-0.120492	0.3175	0.095	-0.299109	-0.0434948	0.0119462	1.9775	0.40217	0.429475
ANO3	0.461876	0.702703								0.95648	0.151404	0.132226	0.460556	0.734837	0.248757	-1.0286	-0.055613	-0.385675	0.851239	-0.0373989	0.0679887	0.247669	0.0359865	0.306195	0.437935	0.482294	0.476683	0.220155	-0.343939	1.09834	0.379706	0.0824078	-1.90698	-0.832655	-1.86787	0	-0.00376389			1.52413	-0.0639821	-0.94756	-2.12251	-0.208112	-0.0354476	-0.17656
ANO4	0.676501	0.756757								-0.47101	0.000260616	-0.685407	-0.840096	-0.602804	-0.262698	0.0754862	-0.454707	-0.0739243	-0.392079	0.26998	0.027894	-0.0303603	-0.191126	-0.0903997	0.158124	0.151377	0.236717	0.0702403	0.0935151	0.338021	0.390344	0.0657951	0.57886	0.11802	0.42192	-0.0792317	0.392775			1.99207	0.0593268	0.69205	-0.22697	-0.363541	0.00758499	0.0398832	0.273968	0.337757	0.170169
ANO5	0.0619149	0.702703								-0.460644	-0.864394	-0.807215	-1.00429	-0.409114	-0.510187	-0.348148	-0.469121	-0.066097	-0.373435	-0.0283223	-0.158636	-0.47012	-0.46351	-0.379077	-0.275139	-0.16969	-0.284284	-0.0953713	0.11144	0.651887	0.336479	0.132007	-0.310369	-0.102416	-0.228336	0	0			-0.543686	-0.0154547	-0.03405	-1.07089	-0.0183255	0.0753313	0.00322315
ANO6	0.217286	0.756757								-0.547572	-0.77943	-0.371077	-0.144107	-0.100438	-0.206706	-0.714528	-0.362702	-0.0934193	-0.386435	0.133432	0.367209	0.175454	0.0774945	0.0144031	-0.339322	-0.899071	-1.08786	-0.848962	0.031555	1.68267	-0.735363	1.76254	0.09575	-0.32519	-0.296	0	0			1.44183	0.106042	0.17564	0.05318	-0.136956	0.0909574	0.0206028	-0.299328	-0.505325	-0.649225
ANO7	0.0559019	0.702703								0.788741	0.692013	1.19138	0.185425	-0.470523	-0.182699	0.925858	1.13655	1.28621	1.5383	0.658369	0.405113	0.0479831	0.00268667	0.133603	0.263034	0.194786	0.159412	0.388367	0.160291	0.632585	0.326292	1.27371	0.350304	-0.388792	-0.147149	-0.00405194	-0.00148255			0.534309	-0.0585304	-1.0581	1.23608	-0.116709	-0.270653	0.215088
ANO8	0.132157	0.702703								-0.13354	-0.589276	-0.60395	-0.158265	0.0778577	0.252919	-0.373513	-0.0408666	0.0981117	0.708664	0.0927709	0.0551485	0.101538	0.00915471	-0.0789305	-0.185032	-0.289321	-0.514891	-0.623031	-0.928405	2.14781	0.732319	0.250983	-0.07813	-0.13143	0.03606	0.0524404	-1.60361			-0.636518	0.458932	0.20629	0.14652	0.0429306	-0.0451266	-0.0132387
ANO9	2.46975	0.702703								0.706591	2.50504	4.00095	3.08738	2.06381	1.75024	-0.0720929	3.52179	-0.160779	4.85544	0.377138	-0.103135	0.0500239	-0.0790541	0.0485646	0.501324	0.782237	0.763768	0.607433	0.510061	0.585206	0.446976	-0.0549839	-0.232094	-0.115639	-0.187131	-0.0345827	0.370136			0.187382	0.0570139	-0.0221	0.2765	0.355414	0.123321	0.0892161
ANP32A	0.465438	0.986486	-0.178641	-0.0633574	-0.25396	-0.200238	-0.707922	-0.651376	-0.218501	-0.320547	-1.02654	-0.700028	-0.454271	-0.905947	-1.13902	-0.313213	-0.78424	-0.166834	-0.644169	0.048584	0.786653	0.386566	0.630888	0.627116	0.624596	0.517293	0.712652	0.784397	0.111619	-1.37277	-0.271108	-1.30587	-0.12978	-0.01696	-0.12978	0	0		-1.85982	-0.166154	0.0115377	-0.06237	0.00609	-0.132995	-0.0793315	-0.175881	0.0616832	0.872659	0.0427157
ANP32B	2.06735	1	-0.0310882	-0.0227654	-0.412662	-0.209444	-0.097429	-0.0689686	0.323677	-0.263903	0.0369252	0.00966449	-0.00453187	0.140311	-0.0136806	-0.125319	-0.503079	-0.178005	-0.249699	-0.077154	0.0421343	0.129597	-0.0452915	-0.114358	0.168159	-0.242897	-0.231379	-0.469391	-0.0451569	0.0749542	-0.242283	0.263121	-0.118	0.04739	0.03804	0	0	0.0835288	0.26663	-0.67428	-0.107909	0.24357	-1.05017	0.127696	-0.148794	-0.118979	0.392468	0.0510287	0.11833
ANP32D	1.30146	0.418919																																				1.07741	0.967434	-0.310936	0.234239	-1.87848	-0.6215	0.316469	0.472684	0.200439
ANP32E	2.08288	1	-0.121085	0.0766937	0.0676135	-0.302402	-0.327123	-0.14233	-0.0137872	-0.321247	0.167325	0.56091	0.124835	0.12755	-0.120564	-0.35076	-0.683813	-0.0891834	0.0454213	-0.787849	0.114672	0.217298	-0.0136749	0.00418173	0.202817	0.0493981	0.116604	-0.228688	0.125125	0.69107	-0.0502676	0.208552	-0.96641	0.29371	-0.69345	0	0.43573	0.400873	0.0323771	0.112591	-0.365292	0.113104	0.314959	-0.253442	-0.0109233	0.0345903	0.366098	0.00941596	0.13523
ANPEP	7.43195	1	0.770763	0.522055	-0.00344565	5.64994	3.6164	5.01879	5.41925	0.0139019	-0.786454	-1.05639	-0.820066	-0.195868	-0.391104	-0.671801	-0.577389	-0.329164	-0.432221	0.215004	-0.190777	-0.132077	-0.203446	-0.374856	-0.356096	0.36633	0.774403	0.520928	-0.287441	-0.373091	-0.572885	-0.176681	-0.0862991	-0.0488351	-0.019319	-0.387358	-0.970038	0.133554	0.174064	5.41595	0.341356	0.0147	0.3482	-0.105652	-0.0884904	-0.0173887	0.583706	0.697822	-0.130911
ANTXR1	3.85271	1	-0.015913	0.0410157	0.0362802	-0.0337762	-0.101924	-0.0670361	0.237399	-0.548118	-0.240964	-0.518223	-0.809758	-0.944315	-0.722741	-0.0441829	-0.275989	-0.212912	-0.83362	-0.0455053	-0.0613734	-0.11862	-0.013483	-0.115576	-0.209511	-0.256827	-0.327888	-0.251886	-0.0616304	-0.210981	-0.196342	-0.0679044	-0.059009	0.194091	0.31319	0.148219	0.0278278	2.2854	-0.494264	0.599038	0.241545	0.15625	0.27409	-0.600702	0.0403896	0.062799	0.446892	0.206072	-0.503165
ANTXR2	2.40859	0.905405								0.178108	0.638977	1.66143	2.49374	2.08607	2.33675	0.384154	0.83562	-0.0781742	1.37409	0.458488	-0.0693923	-0.0646063	0.120703	-0.177912	-0.824678	-1.14495	-1.30103	-0.826644	0.0819043	-0.461229	-0.66031	-0.225022	-0.401726	-0.637374	-0.538937	-0.375602	-0.606511	0.864773	-0.499571	1.69507	0.546006	-0.0731	0.0125	-0.139169	0.0430251	0.085434	-0.0729007	-0.130562	-0.76961
ANTXRL	3.34695	0.324324																																								6.78464	-0.06661	0.0248998	0.559406	0.639335
ANXA1	2.27322	1	-0.445761	-0.13317	-0.731864	-0.193211	0.275505	-0.37011	-0.492936	-0.387475	-1.00904	-0.914924	-0.088863	-0.603395	-0.682095	-0.851954	-0.412686	-0.47291	-0.470018	-0.018151	0.185807	-0.0639961	0.0669663	0.113147	-0.2691	-0.0260156	-0.250312	-0.540263	0.672635	1.75052	-0.179354	0.991993	1.85028	0.210797	1.84273	-0.38139	-0.41656	0.352889	0.344193	0.926205	0.153716	0.77241	3.45312	0.120637	0.143706	0.0559137	1.24731	0.880668	0.30831
ANXA10	0.831682	0.945946	0.29188	0.0538814	0.147194	0.0935606	0.0182453	-0.0388208	0.191745	-2.28085	-1.81593	-2.70609	-2.3247	-0.646214	-1.52387	0.348546	-1.4991	-1.0522	-2.39259	0.14573	-0.0545575	-0.0122027	0.0875583	-0.18102	-0.259552	-0.440393	-0.137168	0.329093	-0.0333035	0.319131	0.441392	-0.203687	0.346225	-0.182943	-0.00865487	0.323137	0.0487296	-0.0903013	-0.111745	-2.55609	-0.117543	1.1117	1.46036	2.13667	0.613582	0.586846
ANXA11	0.511324	1	-0.125468	-0.195179	-0.162114	0.452428	2.15166	-0.185711	-0.758682	0.311636	0.424318	0.136605	-0.52252	-0.327654	-0.155709	1.01333	0.740521	0.439248	0.182471	-0.193769	0.17618	0.0131507	-0.0034597	-0.0182375	0.191269	0.8601	0.603185	0.836734	-0.078639	0.238742	0.493324	2.59751	-0.689206	-0.781217	-0.664116	0.0111364	2.34461	-0.0347654	-1.26946	0.121731	0.122496	-0.32398	-0.26292	-0.18791	0.0252723	-0.242878	0.983064	1.52381	0.475179
ANXA13	6.49012	1	-0.01272	0.0519495	0.0034207	-0.00698677	-0.021548	-0.00420626	-0.0278664	-0.635687	-2.2291	-0.914535	0.524313	-1.19603	0.382195	-0.0229854	0.372974	-1.44931	-0.505805	-0.567086	-0.496148	-0.533785	-0.415712	-0.31621	-0.45598	-0.776961	-0.736058	-0.250493	0.101055	-0.0344802	-0.072428	-0.17311	-1.39958	-1.19408	-1.62921	-0.198536	-0.239395	-1.62639	-1.53492	0.1481	-0.065207	0.1354	7.08904	-0.269253	0.00925158	-0.0449084	1.06998	0.815383	0.0468748
ANXA2	6.05495	0.986486	-0.0859676	0.052457	-0.033634	0.0417794	0.0196458	-0.0238515	-0.116106	-0.00827933	-0.160605	0.104975	-0.132979	-0.0811624	-0.167272	-0.261831	-0.505948	-0.139935	-0.210139	0.119096	0.089945	0.0904348	0.185655	-0.163812	-1.08427	-2.08317	-1.97263	-2.10319	0.0357582	-0.847471	-0.909526	0.0693471	0.29775	1.0872	0.90634	-0.173072	-1.23406		6.64386	0.727298	0.2378	0.40613	-0.12184	-0.367179	0.472995	0.38998	-0.0442392	-0.0843327	0.501259
ANXA2R	0.0514908	0.0675676																																				-0.967334	0.134542
ANXA3	2.04887	1	-0.0528419	0.652214	-1.61874	-2.82417	-3.86054	-4.43306	-5.3664	-0.258399	-0.694831	-0.838466	-1.16471	-1.09112	-1.0483	-0.655223	-0.799321	-0.18426	-1.22981	-0.0172741	0.0681602	0.104954	0.120873	0.0640849	0.0416837	-0.274622	-0.298193	-0.68889	-0.450145	0.188021	0.320483	-0.0297981	-0.39752	0.103386	-0.266618	-0.240944	-0.328727	-0.355832	-0.653141	0.276182	0.122599	1.2033	0.25669	0.314459	-0.104235	-0.0614899	0.196836	-0.0376786	-0.494438
ANXA4	0.674426	0.932432	-0.0250473	-0.29175	0.177307	0.243743	0.661437	0.0436489	-0.240108	-0.175588	0.139527	0.470688	-0.130075	-0.55006	-0.581849	0.477452	0.342747	0.285279	0.0972942	0.108803	0.163745	0.0169092	-0.0118652	-0.295627	-1.51575	-3.31621	-3.88874	-4.74739	0.0484299	1.59022	0.399511	0.596379	-0.45812	-0.45769	-0.70231	-0.614362	-2.89002	-1.16389		-0.429685	0.300231	-0.42819	0.04494	-0.0609567	-0.718262	-0.702609
ANXA5	16.081	1	0.0218175	0.109101	0.287379	0.157448	0.404202	0.318767	0.48457	-0.204595	-0.03666	0.189302	0.265853	0.0966137	-0.0558459	-0.202729	-0.296086	0.0488956	-0.138894	-0.192058	-0.0302398	0.047631	0.104735	0.0678653	0.108997	0.102609	0.119472	0.120485	0.0859439	0.207238	0.236097	0.0522043	-0.022629	-0.389847	-0.551975	0.0804526	0.186715	0.31645	0.449142	1.40227	0.161547	0.158	0.3414	-0.000336571	0.0387952	-0.0391273	-0.243982	-0.315471	-0.0631538
ANXA6	4.24716	0.945946	0.291838	0.0593104	0.618138	3.37357	1.61653	3.01883	3.27464	0.104758	-0.0552577	0.501859	0.566602	0.642524	0.463411	0.291474	0.619748	0.182021	0.787878	-0.286619	-0.116242	-0.166489	0.11238	-0.435169	0.196106	0.0976193	-0.508839	-0.598482	0.0918291	0.0800817	0.231928	0.0228947	-0.8558	-0.5164	-0.9953	0.261666	0.251828	-0.430945	-1.05313	3.99069	1.74271	-5.43894	2.96486	-1.5538	0.210554	-0.0197872
ANXA7	4.70487	1	-0.0854568	0.0049075	0.0109286	-0.0185896	0.342978	-0.158935	0.318622	0.0470221	0.535614	0.669844	0.826333	0.730577	0.92054	0.143439	0.485799	0.015759	0.613112	0.738553	0.020661	0.0331245	0.0491322	0.00189676	-0.198155	-1.15051	-1.13605	-1.15126	-0.170603	0.587556	0.624655	0.307962	-0.220945	0.0143317	-0.219961	-0.317748	-1.65266	-0.659931	-0.803943	-0.0826277	0.0451673	0.12563	-0.93221	-0.0604487	-0.327176	-0.34457	-0.130566	0.0278033	0.548919
ANXA8	9.80708	0.324324																																				-0.305801	-0.211266			0.2351	0.2812	0.368899	0.0254267	0.0113883
ANXA8L1	1.62891	0.324324																																				0.383483	0.442829			3.25628	-1.5023	1.25407	0.222302	0.068821
ANXA9	3.76263	1	0.0669077	-0.10084	-0.00525093	0.0388886	0.0315951	0.040052	-0.100284	0.135645	0.384494	-0.201807	0.200437	-0.0938272	-0.104716	1.42161	0.897561	1.37324	0.0637988	-0.0982074	0.120779	0.0785252	0.139623	0.187525	0.428024	0.444093	0.206318	-0.161096	0.62028	0.330515	0.501583	0.114825	0.1517	-0.5328	-0.5341	-0.303126	0.595976	0.531126	-1.65162	-2.92601	0.155347	0.1637	-0.0034	-0.732899	0.138171	0.0686399	-0.00246232	-0.412653	0.193333
AOAH	1.47109	1	-0.113393	0.00716692	-0.166958	-0.0513303	0.00932968	-0.0622794	0.154576	0.621163	0.232532	0.314899	-0.384081	1.85446	0.313319	-0.464253	-0.129031	0.467725	-0.56177	-0.456382	-0.131375	-0.212952	-0.393206	-0.234357	-0.349924	0.0723957	0.0776165	0.0706512	-0.106348	1.45176	0.820006	0.0869569	1.13085	0.41263	1.34627	-0.529613	0.0253432	1.89581	2.74516	-0.074168	-0.097119	-4.97495	3.4598	-0.371508	0.586289	0.51714	0.1883	-0.0442052	-0.0566
AOC2	2.66581	0.945946	-0.0281206	0.154769	-0.069053	-0.0670338	-0.0810561	-0.136638	0.0386232	2.00889	1.62577	1.73498	1.28974	2.70887	2.81811	1.48111	2.4016	2.27091	2.05904	-0.00665888	0.0151445	-0.033128	0.0586808	0.0575986	0.0617667	-0.0371123	-0.0496402	-0.153834	0.0562195	0.135299	0.0673332	-0.00309634	-0.4194	-0.37867	-0.552796	0.12184	-0.174575	7.32193	-0.477047	-0.0899476	-0.278464	-5.86942	3.84923	-0.729655	1.00788	0.799124
AOC3	0.281236	1	0.0442159	0.0681388	0.163869	-0.00311132	-0.0556827	0.0583032	-0.215238	-1.72001	-0.378893	-0.46179	-0.0583376	0.469985	0.199606	0.077262	0.014844	0.548671	-0.945365	0.232845	-0.00301798	0.0535582	-0.0930538	0.136025	0.0565835	-0.631212	-1.2266	-1.16243	-0.269705	0.540371	-0.233002	-0.909049	-0.770267	-0.735081	-1.14212	-0.561136	-1.34932	-1.46888	-0.940064	-0.487238	-0.177706	-1.20396	-4.60949	-0.679251	0.121401	-0.183845	-0.047396	-0.161502	-0.00855654
AOX1	0.192194	0.932432	0.197092	0.714021	1.21462	1.09979	-0.297812	1.34909	2.80405	0.0859531	0.130834	-1.21825	-1.67227	-1.54474	-1.87058	-0.103148	-0.337002	-0.549135	-0.679287	-0.0335389	0.188146	-0.109169	0.0802423	0.0328946	-0.135243	-0.278018	-0.125047	-0.782941	0.183417	-0.535883	0.0129886	2.3973	-1.02596	-1.02596	-1.0688	0.0922018	0		-0.432959	2.19935	0.518948	-0.06431	-0.31489	0.214435	0.492808	0.0568932
AP1AR	0.0921999	0.648649								0.0801289	0.436058	0.625816	1.04487	0.825717	1.23542	0.606711	0.950127	0.132083	0.984957	-0.0714847	-0.19697	-0.109878	-0.198546	-0.24664	-0.493142	0.127476	0.135003	0.447642	-0.154259	0.0623398	0.0466099	0.236165	-0.46051	-0.72639	-0.80303	0	0.200823			-0.745089	0.0756693	0.03951	0.12414	0.0315537	-0.270076	0.148918	0.205217	0.546014	0.30799
AP1B1	0.161559	0.932432	-0.169994	-0.0282664	-0.226795	-0.405127	-0.464994	-0.632532	-0.164117	0.460187	1.29439	1.74041	1.06346	0.957017	0.627129	0.694335	1.45909	0.35566	2.18764	-0.0446779	-0.146409	-0.0555347	-0.466384	-0.219705	-0.316893	0.00201635	-0.00201917	0.176412	0.104886	-0.422771	-1.56347	0.469312	0.18847	-0.18789	-0.00968	-0.117708	0.644235	-0.179911		-0.148604	-0.00344428	-0.347304	-0.00890771	-0.0522713	-0.0936352	-0.0286735
AP1G1	0.362614	0.986486	-0.106738	-0.247419	0.230681	0.129746	0.351706	0.375058	0.313107	-0.0808853	-0.33687	-0.268853	-0.193825	-0.0579955	-0.0811833	-0.122161	-0.123694	0.0313636	-0.122426	-0.287457	0.280801	0.0203006	-0.0307065	-0.118434	0.036452	0.0378911	0.128481	0.683415	-0.0589343	-0.266521	0.190668	-0.285179	1.78251	0.47955	1.72082	0.126071	0.201891		1.80735	0.415403	0.220548	2.71601	1.67809	1.05774	0.530368	0.413844	0.269519	-0.0964603	-0.0529457
AP1G2	0.882543	1	0.0636923	-0.0472001	0.285413	-0.547709	-0.425251	-0.395934	-0.592741	0.259144	0.0715833	-0.0274365	-0.303082	-0.591492	-0.841305	-0.0302955	-0.277518	0.103715	0.272753	0.105247	-0.12284	-0.22939	-0.360454	-0.814205	-0.644936	-0.747474	-0.738645	-0.583285	0.011118	-0.437304	-0.656985	-0.295832	-0.266236	-0.336329	-0.339471	0.048314	-0.193855	3.50635	-1.20309	0.052129	-0.0435789	-0.20872	-0.29606	-0.176795	0.0339503	0.175192	0.0244668	0.384858	0.0726999
AP1M1	1.30528	0.905405								-0.0469785	0.822877	0.900153	0.329518	0.290762	0.107015	0.475954	1.2779	0.273807	1.30213	-0.344609	-0.00986703	0.0944696	-0.0258675	0.0891971	0.205842	0.206451	0.292122	0.0442664	-0.411679	-0.457773	-0.0738725	-0.214717	-0.53323	-0.56263	-0.83972	0.0518463	0.247472	0.263675	0.159094	0.963276	-0.0322736	-0.4845	-0.41416	-0.234817	0.126592	0.039752	0.473062	0.195923	0.0840019
AP1M2	1.10162	0.878378	-0.332327	-0.3875						0.0705993	-0.740913	-1.48103	-1.7744	-2.13019	-2.295	0.169155	-0.639811	0.218135	-1.36806	0.0132906	0.0352132	0.0535635	-0.0379504	0.17613	0.0233624	0.0341064	0.0336508	-0.015945	-0.0617009	-0.0184617	0.104496	0.183121	0.0288306	-0.38468	-0.400758	-0.0910252	-0.0784748	-0.0900623	0.00252071	-0.15233	0.587607	0.2499	-0.5651	0.0691605	-0.0144929	0.0068
AP1S1	0.923943	1	-0.132463	-0.336906	-0.465543	0.480126	-0.946422	0.335571	0.759192	-0.46204	-0.0974153	-0.29039	0.109295	-0.1375	-0.476086	-0.295683	-0.553743	-0.395123	-0.495097	-0.502427	-0.159475	-0.144959	-0.282865	-0.186093	-0.139414	-0.222853	-0.190386	-0.612992	0.308668	0.323158	0.159774	0.619511	-0.37324	-0.0291	-0.0427	-0.531944	-0.223431	1.73857	-1.85803	1.08141	0.382784	-2.37333	0.0379	0.196671	0.0777311	0.0727612	0.00524332	0.0397983	-0.299294
AP1S2	1.70541	1	0.24247	0.177752	1.72512	1.41898	0.827559	0.966418	2.20509	-0.223057	-0.711453	-0.625314	-0.0662663	-0.691286	-0.740215	-0.774284	-0.832299	-0.262519	-0.870184	-0.23409	-0.0066507	-0.00734946	-0.0435094	0.0263127	0.0284641	0.0780025	0.104303	-0.150055	0.300053	0.038489	0.34261	0.20715	0.813861	0.334536	0.635109	-0.327644	-0.423494	0.246275	0.305781	0.713262	0.138172	1.03021	0.31229	-0.108057	0.0771424	0.035636	0.0545412	0.326298	0.153856
AP1S3	0.706643	0.905405								0.0397391	0.351384	-0.348056	-0.658745	-0.385339	0.0694011	1.5253	1.61356	-0.571819	0.196221	0.267011	-0.418069	-0.259076	-0.0384357	0.127827	0.405976	-1.01244	-0.689549	-1.73035	0.88698	0.150601	0.258553	0.213635	-1.99719	0.372499	-2.02932	-0.295482	-0.0220555	-0.0865877	-0.469104	-0.951658	0.0119288	-4.84533	-0.91011	-2.31224	-0.0697477	-0.153724	0.112057	0.0334055	-0.297266
AP2A1	1.22129	0.905405								0.0736352	0.518306	0.57399	0.0650321	0.00786211	0.0640968	-0.314558	1.67296	-0.0416355	1.61903	-0.354556	-0.0385353	0.142887	0.0253025	0.0104497	0.163316	0.220418	0.237442	0.0215805	0.335654	0.122577	0.412342	0.160634	0.679031	1.05787	1.01501	-0.181938	-0.0648875	0.533089	0.488841	0.290393	0.208894	0.10885	-0.63098	-0.247664	-0.0514582	-0.0795335	0.112584	0.251519	-0.104975
AP2A2	0.869969	1	0.0197948	0.0300645	0.109614	0.161975	-0.275702	0.039426	0.0568327	0.202268	0.535797	0.894925	0.630796	0.334045	0.236411	0.286326	0.848002	0.154277	0.938082	-0.19824	0.114894	0.0126679	0.0113744	0.0821793	0.35295	1.14732	1.43426	1.12775	0.308281	0.121392	0.0859158	0.179605	0.599623	-0.338708	0.620093	0.147365	1.23365	1.70368	1.76148	0.464859	0.20943	1.17941	-1.79282	-0.0674427	0.0665833	0.179965	0.273685	0.495874	0.160419
AP2B1	0.556091	1	-0.159382	-0.378423	-0.0822271	-0.00392643	0.0235632	0.191529	0.549024	0.0587209	-0.607968	-0.564476	0.154774	0.211175	0.202766	-0.54873	-0.465506	-0.439388	-0.268325	-0.0599556	-0.00246734	0.0449416	-0.082459	-0.00452283	-0.161461	-0.323383	-0.444722	-0.677811	-0.233525	-0.843847	-1.02057	-0.160361	-0.737776	0.0473908	-1.57623	0.0755777	-1.00784	2.5487	0.814889	-0.00901543	0.476437	-1.7883	0.81197	-1.97928	-0.0228741	-0.0120714	-0.369451	-0.200304	-0.0751221
AP2M1	1.40655	1	-0.114755	-0.140367	0.137335	0.517084	0.642101	0.690234	0.843956	-0.0331562	-0.0241386	0.00413451	-0.517433	-0.64421	-0.781724	0.0817885	-0.0555795	0.268422	-0.321127	-0.601709	0.126654	-0.0263392	0.036788	0.177787	0.137705	0.454586	0.659148	0.202084	0.198688	0.382382	0.622154	-0.382943	0.0106832	-0.0304692	-0.0482899	0.0344201	0.136816	0.0612979	0.0403836	0.557423	0.148858	0.38699	-0.21691	0.204392	0.134836	0.0130034	-0.143692	2.00448	0.112705
AP2S1	1.60083	1	0.108928	0.00598216	0.00813032	0.303852	-0.112393	0.208365	0.51493	-0.0480534	0.77746	0.831688	0.277534	0.130979	-0.117743	0.49727	0.439353	0.259727	0.659647	-0.198907	-0.0301038	0.10009	-0.0171875	0.0356115	-0.0862598	-0.0858996	-0.00501394	-0.133962	-0.0264528	0.103088	0.16332	0.138887	0.217973	0.319698	0.436515	0.229379	-0.399011	-0.450834	-0.26077	0.174348	-0.168057	0.21663	-0.14196	-0.0248218	-0.0317558	-0.00860191	0.295805	0.531369	0.0148496
AP3B1	2.58023	0.945946	0.095377	-0.152823	-0.47488	-0.155004	0.0995769	0.112736	-0.194486	-0.170395	-0.0406983	0.0754517	0.109339	0.0340948	-0.132077	-0.263283	-0.0900849	-0.268903	0.181416	-0.165322	-0.0266549	-0.0252302	-0.172034	-0.108717	0.00479863	0.181948	0.0556468	-0.0617398	0.240217	0.0349739	0.116276	0.140494	0.0847901	0.451548	0.439549	0.2533	0.128271	0.0746596	0.075727	0.369368	-0.0326142	-0.243	-0.2384	0.139421	-0.025787	-0.038779
AP3B2	4.29231	1	-0.185403	0.0513743	-0.0434026	-0.124494	-0.0589592	-0.0837973	-0.171296	1.33283	1.1772	0.952219	1.30353	0.698172	0.790982	1.09294	1.13911	0.948971	0.98952	-0.307188	-0.183073	-0.00815717	-0.128746	0.0690558	0.265146	0.502336	0.73942	0.433677	0.183088	0.202833	0.361375	0.142745	1.53353	1.10538	1.39888	-0.0311755	-0.0125933	0.289195	0.167288	-0.994132	0.0479389	0.4588	0.1373	0.117633	-0.026465	-0.0578145	0.12185	0.0393009	-0.521934
AP3D1	6.15797	0.945946	0.0291367	0.127991	0.0640747	0.161851	-0.156588	0.320425	0.0187267	0.269533	0.145404	0.390502	0.30156	0.235375	0.270922	0.470882	0.921701	0.356426	0.84466	-0.188047	-0.146794	-0.101821	-0.0802681	-0.0920596	-0.140106	-0.110991	-0.113515	-0.149834	0.11012	-0.043369	0.0681802	0.0103973	0.311765	0.493232	0.458651	0.0523186	-0.123832	0.362069	0.319757	0.380983	0.394813	0.1091	-0.17683	-0.492993	0.0692977	0.0886263
AP3M1	1.67962	0.905405								0.0614184	0.0338795	-0.175023	0.150293	0.0300021	-0.0146668	0.103561	0.121361	-0.271571	-0.14945	0.470903	-0.313414	-0.146632	-0.293276	-0.324059	-0.199648	-0.354794	-0.164041	-0.0185747	-0.048384	0.0147721	0.0873973	0.194224	-0.572693	-0.771476	-0.512546	0.0814002	-0.00886604	-0.163378	0.0902054	-0.296017	0.132953	0.2134	-0.2502	0.186007	-0.156062	-0.0650448	0.135657	-0.0171482	-0.367066
AP3M2	0.136973	0.986486	0.126519	-0.015349	-1.05279	-0.913474	-0.629541	-0.693979	-0.305996	-0.010652	-0.265788	-0.318126	0.457836	0.657037	0.692475	-0.371849	-0.286532	-0.453413	0.242164	0.553618	0.236856	0.174948	-0.0129177	0.0311487	0.069844	-0.00143196	0.141661	0.287163	0.00453561	0.176599	-0.664125	-0.22002	-1.15584	-1.21401	-1.14959	0.00530818	0.00281738	-1.95606		-0.581462	-0.0594481	-0.23729	0.07689	0.130248	-0.0349142	0.00633595	-0.178017	-0.0796888	-0.0875738
AP3S1	2.43489	1	-0.0788412	-0.155801	-0.0766678	-0.1482	-0.210264	-0.067005	0.357775	-0.180957	-0.371614	-0.230976	-0.202067	-0.0383833	0.00471286	-0.322902	-0.54399	-0.000192891	-0.317763	0.0418015	-0.129141	-0.0967064	-0.160966	-0.03844	0.0107407	-0.0427521	-0.0536929	-0.253629	0.355659	-0.377004	0.241005	0.197497	0.342366	0.324249	0.317225	0.108074	-0.0788164	0.116059	0.188326	0.0730436	0.217282	0.1494	-0.1788	0.0497263	-0.0278557	0.000291277	0.294247	0.532253	0.287695
AP3S2	1.4353	1	-0.106475	-0.0514737	0.246105	0.464735	0.155819	0.05244	0.551044	-0.0136388	0.483729	0.293513	0.111476	0.722756	0.766078	0.418942	0.498661	0.285912	0.30283	-0.0539311	0.116453	0.10384	0.0773007	-0.0926538	-0.0913293	-0.00881459	0.0779231	-0.00560305	-0.174406	-0.3332	-0.250521	-0.00376154	-0.436926	-0.499321	-0.413098	-0.0427093	-0.429981	-0.54487	-0.522372	-0.585988	0.283008	0.314	-0.4329	-0.0798687	-0.0392484	-0.0176017	0.149165	-0.201564	-0.221679
AP4B1	0.669695	0.851351								-0.100226	0.364157	-0.0286978	0.461532	0.528674	0.796244	-0.146178	-0.00825935	-0.649424	-0.076156	-0.0941278	-0.238377	-0.224445	-0.34693	-0.141871	-0.174898	-0.188146	-0.277829	0.0850558	-0.0404253	-0.0180383	-0.366966	-0.0578854	-0.827612	-0.578793	-0.561011	0.0896709	0.0684749	0.12857	0.267907	0.485914	0.07379	-0.05367	0.38265	-0.407861	-0.130934	-0.0599489
AP4E1	3.64966	0.932432	-0.1505	-0.0422906						-0.24419	-0.843381	0.03264	-0.0548478	0.0612284	0.0416219	0.557567	0.129074	0.0666366	-0.0777746	-0.255918	0.055057	-0.0638454	-0.00837412	-0.138895	-0.0993184	-0.0863419	-0.0441245	0.135193	-0.037072	0.154271	0.217428	0.0415626	-0.3994	-0.1493	-0.3382	0.205492	0.0288334	0.609766	0.567117	-0.246831	0.0247306	0.29769	0.29225	-0.22911	0.0329536	0.0475564	0.0771157	0.0438842	0.385416
AP4M1	1.35364	1	0.115754	0.0257856	0.109277	0.533234	0.365665	0.470383	0.289578	-0.0855441	0.819745	0.7849	0.281195	-0.100589	-0.168052	0.799371	0.945306	0.225414	0.546377	0.515055	-0.0427365	0.0280074	-0.0263414	0.000829763	-0.142727	-0.26388	-0.177547	-0.292242	-0.000153856	0.288017	0.500046	0.189779	0.0823706	0.0951075	0.244619	0.109761	-0.268529	-0.20962	-0.0946144	0.996983	0.121798	-0.1316	-0.3957	0.0401358	0.084955	-0.0356334	1.02385	0.349698	1.05267
AP4S1	0.54554	1	-0.189045	-0.0108264	0.000551066	0.00778651	-0.115311	0.0445274	0.274506	0.221901	0.458915	0.580822	-0.043915	-0.53614	-0.580655	0.783066	0.390116	0.242018	-0.0257652	0.0710575	0.174644	0.190239	0.0862179	-0.258261	-0.430332	-0.316613	-0.151086	-0.276573	0.0673933	-0.212387	-0.305023	-0.236325	-0.394679	-0.434961	-0.432028	-0.0257499	-0.122157	0.531851	0.4613	-0.259397	0.149146	0.11971	0.07396	0.00539909	-0.0137653	0.113293	0.206804	0.220609	0.336178
AP5B1	0.24974	0.905405								0.668011	-0.0182839	0.000942801	-0.256632	-0.245141	-0.305223	-0.102374	0.402138	0.19163	0.49226	-0.225253	0.0397849	0.0141673	0.282479	-0.0755	0.211504	0.0118157	0.0281969	-1.31129	0.760293	0.285437	1.75269	0.740188	-0.19801	-0.6909	-0.3917	0	0	0.363683	0.510358	0.12182	-0.11694	0.43551	-1.41179	0.41765	-0.0199557	-0.165428	0.82585	0.769366	0.0884383
APAF1	0.556354	1	0.0214711	-0.18595	0.292253	0.422054	0.158869	0.335323	0.266059	-0.424019	-0.654375	-0.567516	-0.356866	-0.405432	-0.338193	-0.686124	-0.434494	-0.110278	-0.364036	0.0739906	0.272289	0.0730462	0.265546	0.237493	0.0661785	0.155889	0.203455	0.431684	0.076871	0.599634	2.04873	0.151364	-0.220921	-0.491868	-0.376082	-0.127786	-0.0610114	0.266618	0.430836	1.68039	0.126863	-0.74888	-0.19211	-0.353573	0.080047	0.178316	0.11714	-0.00193596	-0.109973
APBA1	0.453151	1	0.16439	0.137124	-0.122191	0.00432314	-0.0312793	-0.0446691	-0.0235003	-0.30299	-0.22476	0.0225971	-0.292107	-0.131448	0.0255773	0.163345	-0.0213679	0.304517	0.336599	0.0386555	0.144518	0.244325	0.0183216	0.862811	0.856864	1.01387	0.980531	0.671084	0.494371	0.757904	0.456968	0.493817	0.33465	0.27454	0.316	-0.0203874	0.147881	-0.0650361	-0.360634	1.12901	-0.272197	0.29351	-0.73672	0.528706	0.0470675	0.0116149	1.06185	0.484805	-0.0407865
APBA2	0.188186	1	0.0871378	-0.0522867	0.0341313	0.185851	0.190551	0.0966509	0.096504	0.101745	0.196015	0.0704528	-0.537695	-0.848542	-0.998908	-0.0568597	0.0281463	0.151926	-0.190473	-0.599623	0.0095784	-0.137123	-0.110101	0.0831836	0.0384488	0.191412	0.102579	0.230479	0.118603	-0.106025	-0.0307418	0.117641	0.0562758	-0.563616	-0.378816	0.102686	-0.694431	0.112787	-0.107413	0.894904	-0.0806098	0.66948	0.27095	-0.226513	-0.095246	-0.0852491	0.120724	-0.0365406	-0.0116434
APBA3	0.427759	0.945946	-0.0356989	0.133312	0.27943	0.179603	-0.100768	0.034666	0.116944	0.589624	2.07622	2.4197	1.3611	1.6928	1.58575	0.675166	2.37511	0.518477	2.74751	0.0670622	-0.171725	0.0843887	0.0641003	0.484687	0.659837	0.534147	0.383812	0.455536	0.0560928	0.122077	0.512331	0.206965	-0.271616	-0.429965	-0.512492	-0.0864271	-0.0152938	0.243032	0.120298	-0.24178	0.262783	0.32145	0.26684	0.700046	-0.0669978	0.0570938
APBB1	0.0723791	0.986486	-0.0782615	-0.0159616	0.124991	0.320289	-0.125779	0.178432	0.113944	0.718628	1.12541	0.495171	0.0811383	-0.531405	0.00417417	0.616475	0.528301	1.08131	0.152351	-0.261233	-0.0492475	-0.366956	0.0692109	0.00569673	0.262797	-0.0317406	-0.481721	-0.034661	0.0401009	0.280127	-0.231292	0.243989	-0.481525	-0.468923	-0.606785	5.45627e-05	-0.00618558		-0.348686	0.857771	-0.394451	0.18306	0.5045	0.369243	-0.260155	-0.0348519	-0.0555016	-0.0485031	-0.0991193
APBB1IP	0.141646	0.932432	0.155579	0.00771281						0.384319	0.2836	1.10373	1.41626	0.606625	0.469041	0.65861	1.12258	0.903955	1.09968	-0.180978	0.0472923	-0.101051	-0.21721	-0.110665	0.0682531	-0.104951	-0.403356	-0.355084	0.11711	-0.00394674	0.207746	-0.626464	-0.517681	-0.455859	-0.405624	0.00903408	-0.99207	-1.39752	-0.881356	0.247889	-0.134872	-0.33434	-0.28632	-0.131048	0.0010107	0.0898048	-0.166071	0.461785	-0.264497
APBB2	0.431281	1	0.244353	0.0826905	0.189134	-0.0590329	-0.00848453	-0.15823	0.207782	0.0239419	-0.306329	-0.199725	-0.0450006	0.0288188	0.0798332	-0.460334	-0.618627	-0.137236	0.00193843	-0.959746	-0.0557684	-0.145852	0.154802	-0.0981275	-0.120417	0.251877	0.130142	-0.0618907	0.324606	0.0108521	-0.477434	1.11561	0.311523	0.0494507	0.191453	0.186935	0.0601537	-0.163457	-0.190631	0.574191	0.382053	-0.12366	-0.23858	0.126125	-0.0342296	0.0916352	-0.0199723	0.68859	1.60687
APBB3	0.113959	0.932432	0.00019945	-0.0625487	0.0188405	0.0716037	0.295049	0.102765	0.248073	0.424454	-0.0537331	-0.264085	-0.55759	-0.609743	-0.706665	-0.352485	0.138863	0.268789	-0.0757231	-0.321917	0.0978473	0.159576	0.0978473	0.223115	-0.338901	-1.03934	-0.961703	-0.377837	-0.344337	2.30364	0.973414	0.53045	-0.05905	-0.23453	-0.3663	-0.0673912	-0.0511004		3.72072	-0.201732	0.240979	1.17204	0.99478	0.477798	0.0805703	-0.112766
APC	0.19787	1	-0.0529502	0.0772534	-0.239974	-0.0818499	-0.339438	0.252497	0.136188	0.0375716	-0.87647	-0.540644	-0.0650559	0.120348	0.273253	-0.140889	-0.312399	-0.238005	-0.319788	-0.244344	0.0175354	0.0846312	0.00631769	-0.125888	0.276944	0.254052	0.33627	0.43456	0.134794	0.428801	0.157679	0.05389	-0.181044	-0.142729	-0.117923	0.249125	0.436367	-1.04137	-0.916899	0.436795	0.0264238	-0.08826	1.58855	0.0125328	0.0135795	0.0479977	0.383285	0.429924	0.760945
APC2	0.73068	1	0.11986	-0.0332149	0.165355	0.148533	-0.0321099	0.275606	0.0784536	0.230134	0.00864967	0.262551	0.0927215	-0.0511194	0.126955	0.762755	0.48538	0.32933	0.37363	0.253572	-0.00795124	0.106855	-0.0734064	0.5504	0.690679	0.715766	0.725986	0.33717	-0.0223895	0.619869	0.971396	0.147593	0.0481408	-0.0466037	-0.154217	-0.0947	0.224862	1.24819	1.18288	1.65727	-0.130279	-0.3665	0.59205	1.08837	0.0507471	0.0873197	0.00308621	0.589363	-0.133032
APCDD1	0.20513	0.905405								-0.167205	-2.52666	-4.54044	-2.44859	-2.35833	-1.73197	-0.984847	-0.515021	-1.33993	-1.76008	0.166634	-0.110695	-0.0470253	0.0597347	-0.02546	-0.440973	-0.052831	0.0332625	-0.0383605	-0.121779	-0.0901956	-0.12959	-0.190125	0.16105	-0.02348	0.25783	-0.42868	-0.00819418	-0.16337	0.140046	0.153313	-0.0175418	0.28392	-0.48044	0.0619243	-0.0559495	0.0202684	0.794136	0.473751	-0.221655
APCDD1L	0.694128	0.905405								0.459667	2.42859	2.18453	3.32425	2.88056	2.69329	0.858832	2.5077	-0.211711	2.94168	0.11408	0.0673455	0.0113931	-0.130419	0.0625696	0.248685	0.393584	0.382018	0.376012	-0.062244	-0.405429	-0.584516	0.700956	-0.0715983	-0.437534	-0.345514	-0.193035	-0.316371	1.98751	-4.66297	6.06706	0.505532	0.19721	-0.01704	-0.142713	-0.118897	0.0284138	0.278436	0.641786	0.0849271
APCS	0.0832838	0.932432	0.0461402	-0.135861	0.0464638	0.0611394	0.0848385	0.0307311	-0.149291	0.617416	0.749635	-0.225629	0.403168	-0.0581847	0.146292	0.768701	-0.24553	-0.147095	0.475556	0.121964	0.262844	0.0711479	-0.169102	-0.0655501	0.142276	-0.189362	-0.22733	-0.296278	0.0344621	-0.106746	-0.253851	0.881841	-0.758372	-0.639645	-0.678279	-0.0411595	0.00282006	-0.788496		-0.209698	-0.349931	-0.18198	-0.03195	0.124128	-0.19452	-0.0961592
APEH	0.702986	1	0.17926	0.151256	-0.336665	-0.535717	-0.685297	-0.715494	-0.451487	-0.210879	-0.170686	0.0287387	0.540124	0.0602687	0.103443	0.201328	0.387191	-0.00251201	0.413611	0.276299	-0.147557	0.384664	-0.281182	0.341828	0.611435	0.209453	0.0921698	0.345775	0.0425214	1.21586	2.58534	-0.363148	-0.5721	-0.4625	-0.49086	0	0	0.45805	0.581896	-0.755587	-0.0724003	0.07515	0.29668	0.805475	-0.105757	0.0186684	0.353349	0.888093	0.0643642
APEX1	1.38894	1	0.213905	-0.0962301	0.0499297	-0.0214852	-0.370437	0.115419	0.385702	-0.103809	0.269329	0.162542	-0.0752772	-0.511421	-0.590736	0.35662	0.0325307	-0.131992	-0.245693	-0.0404193	0.484235	0.636834	0.289886	0.949076	0.50201	0.576599	0.694655	-0.068306	0.255506	0.748589	0.985746	-0.0234005	-0.6906	-0.91365	-0.77969	0	0	-0.38443	-1.17632	0.154872	0.0159732	-0.33882	1.47249	0.181335	-0.0790188	-0.0691279	1.22904	-0.184133	0.109705
APEX2	0.233047	0.905405	0.0943943	-0.00473234	-0.107957	-0.20154	-0.400045	-0.235949	0.255303	0.535691	1.47903	0.926217	0.778559	0.776278	0.363178	0.872041	1.00335	0.526112	1.33051	-0.00242968	-0.0432532	-0.193515	-0.232318	-0.332237	-0.202243	-0.526799	-0.546669	-0.392888	-0.0444098	-1.02645	-0.0920932	0.104727	0.04944	0.04944	0.04944	0	0	0.165586	0.647119	0.0643996	-0.227628	-0.14993	-0.30385	0.148285	0.0534569	0.0527583
APH1A	2.02232	0.932432	-0.0139622	-0.108042						-0.349252	0.0455895	0.151789	-0.104804	-0.3459	-0.273014	0.0917247	0.580366	-0.00301997	0.57669	-0.162965	-0.00433132	0.120717	-0.249807	-0.204481	-0.353263	-0.575979	-0.648328	-0.931722	-0.0704029	-0.228189	-0.0505033	0.319428	-0.489425	0.0385126	-0.191065	-0.116839	-0.28863	-0.251864	-0.454375	-0.1461	-0.195916	-0.179	-0.2293	-0.514266	0.0809331	0.01243	0.457628	-0.168622	-0.430057
APH1B	4.70278	0.932432	-0.0598891	-0.192481						-0.129176	-0.314866	-0.365228	-0.429758	-0.432279	-0.566955	-0.426091	-0.535053	-0.132935	-0.155158	0.0416172	-0.101072	-0.0903734	-0.112387	-0.0890205	-0.137841	-0.100944	-0.055316	0.130937	-0.195473	-0.294179	-0.272948	-0.154867	-0.0733	-0.0785	0.0252	0.107698	-0.244259	-0.209713	-0.233185	1.10493	0.534087	0.239	0.3573	0.121154	-0.111563	-0.0794962	0.247155	0.165497	-0.187996
API5	1.79529	1	0.0146883	0.068208	-0.00535877	-0.168662	-0.250087	-0.0207727	0.241078	0.0596179	0.353795	0.0176759	0.329768	-0.295682	-0.199476	0.493375	0.562063	-0.130455	0.224692	-1.10015	-0.222009	-0.111455	-0.353752	-0.0203983	-0.196992	-0.147713	-0.0635237	-0.295247	0.406825	0.396376	-0.176164	0.39061	0.5722	0.4149	0.48886	-0.154373	-0.5138	-0.0723926	0.0992026	0.31755	-0.00233767	0.06747	-0.46787	0.0638051	-0.0448855	0.0403731	-0.0611323	0.0799827	-0.302502
APIP	0.803363	0.932432	-0.145926	0.00406239						0.0960343	-0.556007	-0.445768	-0.239092	0.068508	0.175915	-1.01019	-0.419802	-0.712706	-0.148869	0.199278	0.0737042	0.0226313	-0.112062	-0.0378401	0.172339	0.0289473	0.104482	-0.479909	0.0569577	0.14701	0.277022	-0.0507724	-0.32036	0.276836	0.0691076	-0.0130349	-0.0996624	0.456638	-0.173332	-0.495422	-0.250645	0.10097	-0.36882	0.00397024	0.0713575	0.109412	0.107744	-0.00578583	0.0413995
APITD1	1.00486	0.891892	0.130466	0.0251656	-0.0317967	-0.225782	0.123585	0.0690431	1.108	-0.0493383	0.75054	0.56379	0.454699	-0.512516	-0.526323	0.565864	0.450136	-0.0473103	0.133303	-0.351261	-0.106604	-0.13437	-0.0232622	-0.0733203	0.318121	0.404542	0.613328	0.603851	0.162601	0.72738	0.808981	0.130261	0.0695642	-0.190307	-0.174204	-0.0458072	-0.802916	-0.0613613	0.0768198	-0.738052	-0.187956						0.0665153	0.152912	-0.118193
APLF	0.799014	0.702703								0.0604976	1.76632	1.25825	0.797685	0.381412	0.518164	0.0214547	1.70093	0.120345	0.61348	0.00265313	-0.0743836	-0.00979549	-0.112652	-0.147461	-0.155743	-0.156531	-0.0644693	0.0736085	0.0312839	-0.156725	-0.461766	0.254575	0.157883	-0.790105	-0.583292	-0.070475	-0.845864			-0.116852	-0.0794228	1.95157	-0.94349	0.245511	0.0240046	0.0324703
APLN	0.870184	0.905405								-0.384188	0.00724958	-0.196406	-0.833988	-0.611942	-1.18651	0.174297	0.132729	0.00208376	-0.382953	0.291282	0.155222	0.094618	0.0900079	-0.0909019	-0.161915	-0.515343	-0.537852	-0.592458	-0.0437983	-0.148696	-0.197869	-0.57248	-0.206975	-0.273279	-0.305218	-0.279499	-0.248683	4.059	2.62707	0.767325	-0.217772	0.3421	-0.3822	-0.241105	-0.0572766	0.121709	0.000397897	0.0067918	0.197172
APLNR	0.780419	0.756757								-0.55894	-0.771461	-0.766219	-0.22235	0.198016	0.225084	0.100361	-0.548428	0.849108	0.180435	-0.388418	-0.0691462	-0.122949	0.0828569	-0.312925	-0.721844	-1.0679	-1.23488	-0.655974	-0.215535	-0.303969	-0.516739	-0.0775661	-0.20788	-0.96556	-0.87877	0.0296502	-1.6418			-0.109324	-0.342854	0.02373	-0.12418	-0.0839649	0.09022	0.0522634	0.0222561	0.193424	0.551699
APLP1	0.417661	1	0.0370159	0.241634	0.223688	-0.00593964	0.495442	0.290889	0.549709	-0.0388577	0.166811	-0.0905035	-1.25136	-1.33448	-1.65303	0.341394	0.966558	0.789275	0.0278008	0.0734402	0.0379694	-0.0522121	-0.358688	-0.163746	-0.0933571	-0.193176	-0.140355	0.019679	0.0239934	0.00576052	-0.290926	0.374699	-0.341377	-0.852271	-0.545312	0.647695	-0.0229976	-0.0276781	0.106793	2.58267	-0.228489	-1.12215	1.0592	0.419819	0.416851	0.327829	0.222692	0.186378	0.50386
APLP2	1.05252	1	-0.0313424	-0.123608	-0.44448	-0.442787	0.895867	-0.0150894	-0.574695	-0.131927	-0.300994	-0.383959	-0.338425	-0.115701	-0.10461	0.120716	0.182811	0.220506	0.0853795	0.0888486	-0.000924772	0.175157	0.19323	-0.0167969	0.156715	0.366679	0.254295	0.0770468	-0.204866	1.21447	-0.230717	0.495149	-0.286424	-0.415462	-0.227724	0.300939	-0.186328	0.550396	0.544443	0.0883111	0.669305	0.12116	0.18267	0.338228	-0.0827524	0.0343779	0.221953	0.341053	0.245806
APOA1	0.0525408	0.986486	-0.0375065	0.0322241	0.0383352	-0.104602	-0.0495246	-0.0859663	-0.117892	1.38271	0.379082	0.970334	0.273462	0.519283	0.682085	0.366318	0.994764	1.5725	0.858729	-0.145656	-0.0369942	-0.0220825	-0.201543	-0.07112	-0.39689	-0.125863	-0.00732334	0.0919676	0.108893	0.945181	-0.371009	1.11599	-0.972	-1.01702	-0.95232	0	0	-0.257798		0.172136	-0.215404	-0.23793	-0.10485	0.161571	-0.158112	-0.0340037	0.139808	0.167776	0.0157474
APOA1BP	0.798869	0.891892								0.106401	0.309427	0.127063	-0.301339	-0.554404	-0.616048	0.353974	0.305352	0.100551	0.0309406	-0.760707	0.340307	0.539557	0.773266	1.11334	1.26534	0.842592	0.803386	1.48609	0.397835	0.782513	-0.743011	1.30331	-0.7171	-0.41722	-0.58892	0.495555	0.563766		-0.174116	-0.218486	0.00453485	-0.45587	-0.12951	0.0529433	-0.124714	-0.0823588	0.178234	0.130682	0.0601531
APOA2	3.21596	0.932432	0.0198636	-0.0373246						-0.228607	-0.492987	-0.846654	-0.477005	-0.730271	-1.18876	-0.633006	-0.633221	-0.325136	0.0012478	0.0574806	-0.0711522	-0.0323228	-0.14992	-0.00894212	0.0379784	0.0911572	0.362125	0.0597826	0.199036	0.282308	0.248068	0.0516344	0.000438888	0.404816	0.379946	0.2187	0.468556	-0.193253	-0.499638	0.229996	-0.230823	-0.3029	0.2082	0.103644	0.188493	0.176242	0.224859	0.136244	-0.404821
APOA4	0.0748734	1	0.0979807	0.107294	0.110208	-0.0463447	-0.0515162	-0.0257331	-0.0803981	0.982773	-0.247856	0.0694617	1.77499	0.330128	1.26978	-0.259826	0.110222	1.04652	1.30386	-0.0940582	0.0059982	-0.392767	-0.115265	-0.217641	-0.215153	-0.675932	-0.743644	-1.19949	0.0151928	1.3785	0.568532	1.05244	-1.6326	-1.81734	-1.64988	-0.0236187	0.0680596	0.315502	-1.48113	0.269639	-0.312298	0.0511962	0.052199	-0.0972983	-0.169579	0.0251669	0.217576	0.836576	-0.414781
APOA5	3.32961	0.851351								-0.535727	-0.468769	-0.66839	-0.862545	-0.773423	-0.911897	-0.102782	0.165864	-0.342136	0.0127062	-0.244705	-0.0248025	0.0144751	-0.171239	-0.0535273	-0.173288	-0.356163	-0.562903	-0.596161	-0.139771	-0.101133	0.00243029	-0.119468	0.4662	0.5345	0.3172	-0.345938	-0.894092	-0.215856	-0.243253	-1.14044	-0.392646	-0.1817	-0.1038	-0.371821	-0.198684	-0.0678412
APOB	0.0765571	1	-0.0776243	-0.0413699	-0.0507047	-0.00786488	0.0979237	-0.053115	0.0869169	-0.416838	-0.302085	-0.590851	0.041961	-0.364958	-0.296797	-0.428367	-0.49754	-0.512869	-0.564489	-0.0568339	0.0377889	-0.0500865	-0.677908	-0.333126	-0.0991816	-0.486749	-0.140481	-0.177381	0.0407747	0.078295	0.552536	1.71911	-0.578348	-0.56096	-0.739078	0.00233549	0	0.189034	0.735522	0.156036	-0.044172	0.25794	-0.10373	0.027107	-0.132645	-0.259149	-0.401049	-0.0779342	0.184161
APOBEC1	0.0947371	0.986486	-0.0924723	-0.0965547	0.0678013	0.0831555	0.0553245	0.112868	0.0558619	0.10674	-0.663484	-0.113959	0.0424135	-0.0282409	0.00808477	0.139919	0.385847	0.0525678	0.629234	-0.106757	-0.100615	-0.294333	-0.0500255	-0.114324	-0.48387	-0.51445	-0.416481	-0.439769	-0.0863173	-0.697053	-0.0305484	-1.36598	0.167691	0.00817548	0.153978	0	0		0.366128	-0.151335	0.127164	0.03407	-0.26505	-0.132417	-0.111941	0.0863943	0.363247	0.411658	0.188628
APOBEC2	0.0464991	0.945946	-0.0292515	0.164019	-0.0606997	-0.0186608	-0.10969	-0.0906205	-0.074944	-0.345221	-0.301148	-0.586194	-0.639583	0.258442	-0.0657057	-0.255441	0.0317584	-0.393534	-0.253979	0.232043	0.035741	0.0982711	0.027095	-0.112317	-0.201853	0.00291748	0.0973924	-0.0672533	0.0895579	1.83717	1.20895	-0.0266808	0.0116584	-0.065943	-0.135744	0	0	0.732716	-0.584963	-0.917852	-0.103429	0.09671	-0.08963	0.127644	-0.0823466	0.0441164
APOBEC3A	0.0901321	1	0.0105157	-0.0418614	0.0453083	0.274577	0.0783912	0.0822528	-0.153158	-0.620878	0.536463	0.38336	-0.256192	-0.102426	0.197358	-0.516121	0.0144701	-0.171772	0.106479	0.16388	-0.468255	-0.0993072	-0.463837	-0.180359	-0.495056	-0.0554324	-0.052112	-0.0225678	0.14226	-1.37121	0.199154	0.490457	-0.38325	-0.17233	-0.17233	0	0	-0.33227	0.131245	0.187876	0.0236854	-0.07067	-0.55315	0.273659	0.124457	0.0799685	-0.17953	1.18334	-0.193447
APOBEC3B	0.106283	0.972973	0.0384804	-0.0509052	0.67974	2.4692	2.39833	2.09931	1.46891	0.0438134	1.81666	1.70306	-0.261121	1.66259	1.38181	-1.05687	-0.662509	-2.40583	1.04316	0.0864147	0.0348254	-0.301304	-0.219877	-0.623233	-0.458488	-0.234613	-0.500613	-0.744539	-0.207407	1.50382	0.494257	1.27962	-0.04889	0.12452	-0.14338	0	-0.892325			0.78367	-0.384442	-0.10405	0.00767	-0.0708364	-0.0965786	0.188178	-0.238342	-0.0346267	-0.0200623
APOBEC3C	0.168816	0.945946	-0.0316256	-0.410937	0.312994	0.550457	0.124598	0.0943126	0.147838	-0.00655472	1.11141	0.606112	-0.825213	-0.210303	-0.00847873	0.308543	0.666451	0.0537282	0.607517	0.281631	-0.298792	-0.590805	-0.15367	-0.470511	-0.611018	-0.357344	-0.344595	-0.398474	-0.0641096	-0.510775	0.43891	0.526912	-0.23231	0.21487	-0.01716	-0.00318524	0.066934	2.3505	0.346176	-0.52929	0.329697	-0.12539	0.04397	0.221592	-0.179691	-0.2875
APOBEC3D	0.107288	0.905405								-0.171771	-0.0240341	-0.0638931	-0.446621	-0.024536	0.112271	-0.0498176	0.196742	0.198232	0.486913	0.475287	-0.333031	-0.222802	-0.0538335	-0.183196	-0.269439	-0.737785	0.0243704	-0.257637	-0.0807606	0.240073	0.425481	-0.620216	-0.27352	-0.36022	-0.31719	0.00770169	0.248287	0.209453	-0.0807827	-1.66133	-0.374251	0.03563	-0.04113	-0.0570042	-0.146539	-0.0841113	-0.128696	-0.0196531	-0.314513
APOBEC3F	0.845003	1	0.333441	0.0959789	0.0366936	0.0370866	0.180811	0.0619438	-0.00149016	-0.177323	0.667917	0.221604	-0.00166287	0.279552	0.620679	-0.0226918	0.324506	-0.678502	-0.337751	-0.430705	-0.0776436	-0.0755997	0.230033	-0.328728	-0.869739	-1.74106	-2.11075	-1.2406	-0.335713	0.938763	0.68415	0.495915	-1.4816	-1.75022	-2.01302	1.34585	4.03972	0.164267	0.142043	0.025651	-0.0358866	2.71832	-1.79941	-0.0875188	-0.131818	0.110879	0.220853	-0.598048	-0.010627
APOBEC3G	0.758676	1	-0.0331948	-0.0355441	-0.21541	-0.299789	-0.356274	-0.390103	-0.298901	-1.03503	-0.119607	-0.341011	-0.687898	-0.625238	-0.906241	-1.0182	-0.28609	-1.90203	0.35301	0.756056	-0.135703	-0.197309	-0.160894	-0.1924	-0.0784314	0.0455892	-0.219108	-0.265782	-0.309803	0.0243085	-0.34677	0.0727884	0.66953	0.66953	0.62071	-0.187084	0.189302	-0.52787	-0.50259	-0.537452	0.154966	0.2112	4.59381	-0.065975	-0.00905162	-0.147976	-1.14101	-1.46163	-0.772804
APOBEC3H	0.152623	0.27027																																						-1.34722	0.0458191	0.56183	-0.21192	-0.132458	0.0129662	-0.0486788
APOBEC4	0.179793	0.824324								-0.285723	-0.742485	-0.541827	-0.0633264	-0.482125	-0.288206	-0.563049	-0.920931	-0.2563	-0.250044	0.0349415	0.120726	-0.219098	-0.0345899	-0.159618	-0.0254066	-0.0382797	0.0284986	-0.0475456	0.186165	-0.476018	0.896496	-0.259721	0.41759	0.59314	0.5416	0	-0.141721	0.606658	-0.173648			-0.14831	0.40817	0.0201461	-0.0620568	0.0846624
APOBR	0.0735184	0.932432	-0.0725098	0.0641663						-0.673565	-0.515921	-0.408145	0.207789	-0.935537	-0.380214	-0.572628	1.66072	0.480135	-0.396689	-0.120503	-0.0963071	0.389526	0.0612342	0.273202	0.242032	0.0827579	0.00796338	-0.0404899	0.0365146	-0.126649	-0.496362	-0.411655	-0.22247	-0.06568	0.04063	0.00770937	-0.198275	-0.451107	-0.259867	-0.608433	-0.0589545	-0.173171	0.0129432	0.0255221	-0.00888189	-0.000557844	0.396801	0.363282	0.348598
APOC1	0.308611	1	0.5022	0.0543559	0.524017	-0.615308	0.382669	0.595051	-1.44269	-0.23792	-0.587421	-0.700771	0.312985	1.03473	1.52622	-0.128348	0.507761	-0.638441	0.0372454	0.25079	0.0363956	-0.152704	-0.0351608	-0.0649175	-0.0222927	-0.0800879	0.0124495	-0.253831	0.0833933	0.582876	0.406633	0.405611	-0.755136	-0.833409	-1.03734	0.0108715	0.366087	-0.846758	-0.804778	1.54657	0.445295	-1.65485	-0.13563	0.127965	0.0932974	-0.175568	-0.646177	-0.780077	-0.824914
APOC2	0.143192	1	-0.167727	0.0371094	-0.0414598	-0.0227198	-0.0986723	0.0597414	-0.113586	0.514964	0.414377	1.0483	0.38728	-0.336113	0.228562	0.865764	0.418936	0.423534	0.122816	1.77974	-0.0685751	-0.0626587	0.145955	-0.104621	-0.306026	-0.101568	-0.024368	0.0557633	-0.190736	0.279226	-0.00780772	0.182411	-1.3864	-0.658879	-1.05301	0	0.00247178	-0.806601	-1.11765	0.176285	-0.154815	-0.19556	0.13466	-0.213187	0.0756599	0.231373	-0.133713	0.636116	-0.328511
APOC3	0.0383	1	0.0625344	0.13705	0.0325628	0.058698	0.0620663	0.0798061	0.0102546	0.64892	0.253501	1.0602	0.8797	-0.00302585	0.884715	-0.326731	0.465596	0.787462	-0.307272	0.544745	-0.038919	0.170534	0.0617433	-0.0332944	-0.011013	-2.84403e-10	0.264862	0.108286	-0.108808	0.393726	0.285011	0.544012	-0.09232	-0.05183	-0.16861	0	0	0.549916	-0.127756	-0.0648716	-0.0556502	-0.08237	-0.04973	0.119861	0.10029	0.15555	0.12459	-0.264075	0.644588
APOC4	0.461462	0.945946	0.0100742	-0.157584	-0.00575993	0.119968	-0.166854	-0.00691779	-0.0923939	-0.0245943	-0.106164	0.00568732	-0.20524	-0.102155	0.355694	-0.148747	-0.124165	-0.0381937	0.133212	-0.15972	-0.407633	-0.294093	-0.248354	-0.319158	-0.220135	-0.179559	-0.281223	-0.422175	0.686675	-0.0403396	0.578698	0.447975	-0.296955	0.0401648	-0.0549866	0.156844	0.157885	-0.0491858	-0.151674	-0.325609	-0.440946	-1.17164	1.06259	0.23304	-0.063252	-0.0990082
APOD	0.0992511	0.972973	0.165499	-0.0129704	0.00461002	1.77747	4.29756	0.663556	0.188565	-0.0194035	-0.869311	-1.36272	0.312237	0.129005	0.144585	-0.68635	-0.536205	-0.734915	0.112256	-0.0849362	-0.0300068	-0.0199081	-0.0645194	-0.00778259	0.0728359	0.00580952	0.0467736	-0.297398	0.0254515	-0.223589	1.20452	-0.0920633	-0.19881	-0.202388	-0.129357	0.0281354	0.101728			0.476757	-0.0782761	0.00968	0.05684	-0.00246971	-0.0515309	-0.0679392	-0.319715	0.175806	0.64204
APOE	0.0664304	0.918919	1.32772	0.258377	-0.0163216	-0.104469	1.44157	1.49747	-0.732342	-0.0323652	-0.104204	-0.493493	-0.255809	-0.634357	-0.485763	0.565902	0.611451	0.261935	-0.00232479	0.178247	-0.0787111	-0.215939	-0.226654	-0.28159	-0.195941	-0.615827	-0.428932	-0.368178	0.161374	0.999957	1.03249	1.44016	0.511428	0.000671826	0.895251	0	0			1.59771	0.358577	0.277029	-0.0805885	-0.0408148	-0.141271	-0.066921
APOF	0.0656817	0.986486	-0.0691214	0.0201909	-0.0776838	0.0277671	-0.100979	-0.0233886	0.0351573	0.140466	0.61692	-0.51094	-0.564547	-0.192382	-1.8184	-1.15287	0.178629	-0.568451	0.493346	0.398819	-0.264801	-0.275449	-0.431018	-0.129228	-0.140863	-0.303505	-0.290488	-0.275449	0.0463017	0.617087	-0.724728	-0.204996	-0.90598	-0.65912	-0.74425	0	-0.198546	1.47999		0.06608	-0.163887	-0.20817	-0.059149	0.0412454	0.0282946	0.109329	0.408276	0.917805	0.708869
APOH	0.190001	0.945946	0.0947498	0.104282	-0.104671	-0.0656311	-0.00832137	-0.0211968	0.028071	0.114389	-0.288805	-0.82328	-0.853572	0.0995195	0.45516	-0.747836	0.681994	-0.351284	-0.42203	-0.000535456	0.196321	0.0270839	0.27664	0.00210152	-0.100137	0.0496104	-0.374941	-0.329308	-0.260574	0.821208	0.388134	0.379242	-0.25064	0.728	0.33031	0	0.0934285	-1.18903	0.425306	0.148097	0.00640508	1.14308	-2.90885	-0.143366	-0.0440899	-0.121263
APOL1	0.593108	1	-0.00100191	0.00630084	0.0263145	0.136118	0.229673	-0.0800594	0.203736	-0.303834	0.404719	-0.713389	0.0237865	0.964658	1.50564	0.22999	-0.826856	0.237117	-0.928701	-0.25973	0.137041	-0.00452777	-0.320412	-0.110008	-0.23677	-0.204599	-0.0443471	0.0439986	-0.165163	0.333545	0.170476	0.386518	0.170393	-0.0289894	0.328637	0.0476396	-0.037148	-0.545446	-0.550236	-1.44538	-0.076991	-0.24794	1.23283	0.400303	-0.0296792	0.136521	-0.437889	-0.0830456	-0.538475
APOL2	0.104196	0.932432	-0.145612	-0.0841796						0.250275	2.296	1.22441	0.289615	0.512464	0.623795	0.404366	2.07239	0.10649	0.797894	0.174972	-0.116142	-0.0947044	0.151206	-0.00399086	0.310726	0.268338	0.015854	0.0888687	0.0122581	0.265864	-0.913892	0.427381	-0.72961	-0.72961	-0.72961	0	0	-1.11417	-0.26628	0.44446	-0.00530439	-0.11697	-0.43169	0.165001	0.0753218	0.130558	0.201537	0.570877	0.121497
APOL3	0.267159	0.932432	-0.174869	-0.12401						-0.977352	1.37863	1.50774	0.1314	1.21093	2.18243	-1.94411	1.09458	-0.948716	0.863497	-0.195018	0.283698	0.120955	-0.0795256	0.283701	0.00263466	-1.03552	-2.27686	-4.25431	0.0729947	0.26724	0.851976	-0.0288683	-0.717811	-0.683725	-0.775698	-0.501043	-0.749673	0.246915	0.506353	-1.68807	0.0449158	0.0324	-0.11812	-0.606954	-0.685935	-0.566827	-0.188783	0.487977	-0.0972236
APOL4	0.329957	0.905405								-0.217442	-0.41024	0.592129	0.948638	0.308139	-0.231795	-0.266315	-0.901357	-0.226472	0.145963	-0.383247	-0.0331764	-0.0426464	-0.0573955	0.0352339	0.105509	-0.531836	-0.713515	-0.203521	-0.0698716	0.230016	0.132815	-1.12695	-0.73401	-0.16706	-0.32124	1.06272	0.48646	0.511087	-0.886135	-0.187232	0.0946849	0.23179	1.16575	1.29947	0.753212	0.651923	-0.451506	-0.319549	-0.167074
APOL5	0.428336	0.878378	0.198984	-0.0300854						-0.259859	0.212573	-0.216437	-0.64008	0.183519	1.44281	-1.0256	0.272541	-0.437339	0.342077	-0.214482	0.140766	0.163325	0.0730025	0.343754	0.354637	-0.000945512	-0.0813321	-0.0522924	-0.124773	1.32732	-0.147713	-0.915877	-0.296701	-0.295518	-0.285032	0.424242	-0.0298234	-0.504545	0.341466	0.0388422	-0.00336393	0.57705	0.01859	0.264628	0.206627	0.0856385
APOL6	0.132568	0.932432	0.0595726	-0.0961648						1.08371	3.21935	3.4257	3.32205	3.10826	3.21145	1.22734	3.59187	0.593484	3.20429	-0.3796	0.104796	0.729039	0.623957	0.185215	0.528994	0.598078	0.380031	-0.216366	-0.0944673	-0.23572	-0.475131	0.278528	-1.28134	-0.47775	-0.88571	0.212262	-0.0631973	-0.998963	-0.70893	-0.593424	-0.0324962	-0.05123	0.37334	0.0948772	0.222389	0.111998	0.250243	0.0797379	-0.0976868
APOLD1	0.099456	0.932432	0.220336	-0.04575						-0.187843	-0.145605	-0.51345	-1.94461	-0.64752	-0.891601	-0.833833	-0.472262	-0.625233	-1.08097	-0.155531	-0.12899	0.0857801	-0.20253	-0.0168391	-0.129745	0.0980249	0.0915699	-0.0158431	0.0899853	1.6304	1.62339	-0.707459	-0.449997	-0.151659	-0.281622	-0.000616816	0.00901281	-4.44915	0.722144	0.145114	-0.300205	0.32154	0.31557	0.0225666	0.176026	0.117862	0.104078	-0.339405	-0.149608
APOM	0.0598348	0.986486	-0.0626208	-0.154903	0.194318	0.246194	0.368442	-0.0238936	0.22492	0.258513	0.554436	0.336709	-0.362318	-0.518921	-0.190642	0.256865	0.170122	0.141033	-0.0958775	0.0493972	-1.02857	-1.02857	-1.02857	-1.02857	-1.02857	-1.00946	-0.613532	-0.847997	0.0524619	0.136877	0.114672	0.296766	-0.81719	-0.79686	-0.67062	0	0	0.24257		-1.61281	-0.0779509	0.07952	-0.0458	0.317627	0.0369689	-0.160541	0.474728	0.47199	0.671353
APOO	0.339252	0.905405								-0.123481	0.183156	0.156665	0.318158	0.396903	0.202774	-0.157399	-0.434982	-0.236484	0.520124	-0.457926	-0.0763069	0.0204702	-0.0351187	0.0248993	-0.229823	-0.42164	-0.635875	-0.892144	-0.0852312	0.216471	-0.121736	-0.0154315	-2.30786	-0.589553	-1.54432	0.713575	0.131769	-0.723291	-2.02533	-0.357168	0.223834	-1.50624	1.23932	0.392659	0.367123	0.169566	-0.257747	0.738455	-0.0722946
APOOL	0.188734	0.702703								-0.218025	-0.569882	-0.489485	-0.236955	0.424857	0.486343	-0.28031	-0.312181	-0.252366	-0.12127	0.182242	-0.175183	0.115246	0.170924	-0.695574	-0.657228	-0.610685	-0.212926	-0.158349	-0.878783	0.247344	0.403117	1.43314	-0.40418	-0.49187	-0.39654	0.558739	0.00741964			-1.11205	0.376302	0.17545	-0.52114	0.157737	-0.050721	-0.0312461
APOPT1	0.630652	0.0945946																																						-0.0761664	0.0830125
APP	0.748163	1	0.220821	0.225346	-0.296833	-0.211057	-0.23796	-0.203521	-0.548326	0.19223	-0.726725	-0.768942	-0.252924	0.0797115	0.14064	-0.481417	-0.70316	-0.525797	-1.07671	0.488155	-0.0643457	-0.00817155	-0.0330031	0.122306	-0.0332008	-0.616671	-1.05349	-0.91228	-0.379298	-0.212372	0.0302305	0.751182	-0.156368	0.174836	0.0350682	-0.676622	-0.239939	-1.45805	-1.87447	0.394549	0.535593	0.11209	-0.55538	-0.0563993	0.0944776	0.325906	-0.357545	-0.461249	-0.285791
APPBP2	1.13813	1	0.0231181	0.0377889	0.456546	0.648829	0.612548	0.664061	0.810418	-0.167078	-0.142217	-0.365118	-0.241913	-0.213377	0.279796	-0.511091	-0.650324	-0.418421	-0.689112	-0.0416842	0.0623267	0.00701207	-0.0868399	-0.13746	-0.658382	-0.424777	-0.244703	0.0921049	0.0827978	-0.245939	-0.0564182	-0.253851	-0.5673	-0.55795	-0.73707	0.326661	0.241221	0.47043	0.453433	0.182759	0.0495739	0.03651	-0.2001	-0.405714	0.0346336	-0.00887597	0.516476	0.712061	0.257406
APPL1	0.628254	0.932432	0.0635403	-0.189954						-0.38127	-0.832887	-1.0593	-0.874893	-0.837445	-0.834893	0.0766822	-0.20781	0.151814	-0.77676	0.0822457	0.14948	0.0511574	-0.0687825	-0.0677096	-0.032729	0.112955	0.116463	0.0651276	0.0569644	0.13514	-0.132119	-0.0591737	-0.128531	-0.242273	-0.0754597	-0.0677702	-0.0996059	-0.555103	-0.33289	-0.158121	-0.158857	0.23195	-0.63588	-0.105608	-0.0133248	0.00865291	0.427518	0.408739	0.860818
APPL2	3.97884	0.932432	0.11592	-0.153233						0.0300802	0.672401	0.569549	0.493896	0.823676	0.536238	0.255778	0.806116	0.252624	0.839245	0.360583	-0.00214195	0.143592	0.0612348	-0.0212179	0.158134	0.169988	0.374689	0.635887	0.210512	0.179706	0.341752	0.0240932	-0.537787	0.0359829	0.0536362	-0.17594	-0.140745	0.148049	1.22197	0.36365	0.176992	0.0334	0.1962	0.288176	0.0436166	0.0623317	0.255881	0.543353	0.305662
APRT	2.21404	0.945946	-0.0344391	-0.042154	-0.647398	-1.24115	-0.915073	-1.06924	-0.650541	-0.109791	0.790676	0.822657	0.0832624	0.160964	0.0195456	0.276271	0.384304	0.0137289	0.782608	-0.154305	-0.0458727	0.0018897	-0.430094	-0.114016	-0.0837777	-0.0205741	0.0413281	0.153179	-0.15247	0.247076	0.34332	-0.198185	-0.262256	-0.520592	-0.235707	-0.0268714	-0.525211	-0.40838	-0.569182	-0.574596	0.150128	0.01027	-0.29915	0.253719	-0.058948	0.0122542
APTX	0.936727	0.932432	0.0966102	0.0820182						0.253737	0.450241	0.372047	0.233963	0.130264	0.0557565	0.496124	0.284461	0.0197186	0.422242	0.259394	0.101186	0.190859	0.0997088	0.128004	-0.0408142	-0.116948	-0.1685	0.0509525	-0.18717	-0.441066	-0.568812	0.139784	-0.709178	-0.512297	-0.513982	-0.18251	-0.876014	0.212091	-0.0276072	-0.415519	0.115803	0.2741	0.0703	-0.236066	-0.157862	-0.0789615	0.288223	0.80795	0.128142
AQP1	0.434137	1	-0.0423765	-0.0557363	0.0732897	0.719265	0.0827318	0.0691374	0.136561	-0.0613742	-0.324666	-0.20731	0.816167	1.27331	0.482893	0.751083	-0.216307	-0.112041	-0.0290569	-0.290161	0.0965608	0.0512575	-0.250922	-0.207781	0.188276	0.827308	0.785018	0.679151	-0.192863	0.378346	0.652149	0.277041	0.28618	-0.65483	0.12295	0.195674	0.0147401	-1.32775	-1.07925	2.12412	-0.224967	0.95295	-0.21874	0.602484	0.0997629	0.011114	0.509951	0.536003	0.171686
AQP10	2.01922	0.905405								-0.432172	-0.164649	0.271709	0.675276	-0.401601	0.300876	-0.912341	0.400269	1.42294	-0.727495	-0.772861	0.0226402	-0.0352856	-0.0774891	-0.0451994	-0.0529173	-0.0444836	-0.311298	-0.161072	0.0536954	-0.183064	-0.249037	-0.199272	0.298023	0.458622	0.22271	-0.362312	-0.522904	0.0469175	-0.407783	0.947883	-0.161048	-0.612	-0.4554	-0.395165	0.0637144	-0.0362825	0.160572	0.622494	0.495939
AQP11	0.757499	0.905405								-0.460661	-0.922927	-1.30127	-2.38288	-1.28705	-1.00383	0.301435	-0.424908	-0.22112	-0.964931	-0.377321	-0.0540242	-0.0656989	-0.0925755	-0.0847474	-0.197857	-0.271785	-0.281643	-0.137037	0.150967	-0.403045	-0.415686	-0.0823818	-0.0624607	0.0841645	-0.227733	-0.0898467	-0.397384	0.102871	-0.550197	0.327966	-0.0992888	0.18356	-0.24703	-0.430512	-0.0860694	-0.0946164	-0.183026	-0.226998	0.0363908
AQP12A	0.0688149	0.418919																																				0.227469	0.00545196	-0.0476367	-0.146283	-0.15607	0.06916	0.0785876	-0.131626	-0.146318
AQP12B	0.157048	0.108108
AQP2	0.0796734	0.986486	0.0418164	0.110807	-0.0388014	-0.0994001	0.0188841	-0.012505	0.11606	1.25531	-0.101687	1.29621	0.790309	1.54947	0.486577	0.752704	1.0521	0.565087	0.948767	0.149521	0.177869	0.413612	0.235987	0.439063	0.858122	0.903337	0.579036	0.679607	0.171695	0.131684	1.05576	0.120661	-0.176829	-0.191796	-0.159404	0	0	-2.26303		0.324789	-0.0256128	0.04694	0.10908	-0.0735305	-0.180532	-0.335412	0.647209	0.621991	0.00199626
AQP3	0.195352	1	-0.209899	-0.221476	-0.232339	-0.551038	-0.526573	-0.407976	-1.76548	-0.155694	-0.19151	-0.626158	-0.449727	-0.442524	-0.564929	-0.448028	-0.936162	-0.13463	-0.185107	0.0918465	0.609705	-0.25859	-0.683342	-0.419767	0.0497187	-0.438839	-0.00811645	-0.635408	0.16758	-0.546091	-0.614493	0.947865	-1.32086	-1.05499	-1.06229	0	0	-0.298197	0.0118446	-2.54537	0.552907	0.27931	-0.6738	-0.243398	0.109226	0.104025	1.68154	0.0910106	0.555317
AQP4	0.136769	1	-0.00552561	-0.00285768	-0.0242852	0.0263003	-0.0139544	-0.0256233	0.0453592	-0.411096	0.196018	-0.60369	-0.563359	-0.624057	0.584977	-0.00392502	-0.339432	0.522828	0.0203502	-0.53693	0.0607884	-0.126927	-0.625242	-0.384868	-0.851071	-1.16759	-1.17662	-0.982086	-0.176477	-0.260319	-0.476615	0.113558	-0.03899	-0.25945	-0.37169	-0.549988	-1.99193	-0.056786	0.338256	-0.0655391	0.0832373	-0.0790771	0.0563582	0.281467	-0.0707933	-0.0413481	-0.0149699	-0.100304	0.579247
AQP5	0.0863329	1	-0.0722783	0.102323	-0.0607802	0.0675199	0.105622	0.0398631	0.316327	1.0199	0.932679	0.539169	0.737984	0.0374928	1.43935	-0.018916	0.396633	1.01388	2.25606	0.0604703	0.0719147	0.25873	0.305608	0.125017	0.0945226	0.134415	0.210148	0.364283	0.0470455	0.519619	-0.530815	-0.0812892	-0.645997	-0.365209	-0.518544	0.00866387	-0.0155762	1.07895	0.239188	0.829958	-0.23136	0.11926	-0.09459	0.27352	-0.00184365	-0.137734	0.536523	0.125718	0.144325
AQP6	0.821952	0.986486	-0.00999413	-0.17928	-0.116324	-0.10003	-0.104142	-0.0673661	0.032835	0.146377	-0.497489	0.04643	-0.2941	-0.68793	-0.445292	-0.0431034	-0.448251	-0.520343	-0.738124	-0.407686	0.390238	0.347148	0.351082	0.190655	-0.780564	-2.57099	-2.59675	-3.04941	-0.268162	-0.0800563	0.298345	0.510405	-0.873319	-0.239195	-0.988651	-1.42292	-2.77189		-2.13245	0.135809	-0.0640008	-2.4403	0.2738	-0.0749475	-0.391909	-0.306962	-0.330092	0.359767	-0.678885
AQP7	0.0373633	0.986486	-0.00332114	0.00273674	0.0758381	0.164873	-0.034655	0.161981	0.0991244	-0.682927	-1.26968	-0.0508212	0.576011	-0.276831	0.49593	0.188701	-0.662179	0.28631	0.108368	-0.0454344	0.100358	0.264067	0.49342	0.215465	0.166443	-0.0630098	0.129635	0.154562	-0.0721125	0.400364	0.0274075	0.248269	-0.353591	-0.362783	-0.332729	0	0.0122435	-0.0898817		-0.168852	-0.1544	0.08824	0.15378	-0.153112	0.109109	-0.118803	-0.363862	-0.0207705	-0.506099
AQP8	0.0647777	1	-0.0147632	-0.154213	-0.0760305	-0.0168718	0.0277946	0.0359511	0.0136095	0.22027	0.313124	0.225501	0.376621	0.119873	-0.04892	1.5988	0.771598	0.163974	1.27623	-0.110108	-0.135698	-0.0151386	0.254728	0.0762577	-0.0396957	-0.0490135	-0.388182	-0.646494	-0.0391628	-0.76383	0.242932	-0.9907	-0.58037	-0.32584	-0.45355	0	0	-1.27462	0.799087	0.104633	-0.572095	-0.09325	0.01555	-0.164673	-0.00191821	-0.0693706	0.318063	0.0649965	-0.0173431
AQP9	0.0862496	0.945946	-0.108734	0.146357	0.146779	0.0589903	0.0415336	0.071915	-0.22849	0.0846625	0.318627	0.968858	0.473837	-0.0909789	1.03212	-0.359644	-0.0326692	1.24955	-0.588523	0.0450927	-0.280777	-0.163457	-0.231425	-0.226662	-0.0627358	-0.275365	-0.4885	-0.198993	0.00791896	1.20061	1.62263	0.129715	-0.557413	-0.545627	-0.507377	0	-0.00183957	0.0941286	-0.202672	0.633496	-0.695736	-0.1777	-0.11885	0.200906	-0.176749	0.0118312
AQR	0.165825	1	0.00381553	0.0704939	0.119923	-0.0721936	0.243965	-0.117796	0.101373	0.0824873	-0.419618	-0.806309	-0.211899	-0.464212	-0.0873326	-0.203053	-0.313104	-0.591579	-0.437952	-0.143826	-0.326192	-0.785624	-0.0419633	-0.447017	-0.0929472	-0.350801	-0.243222	0.22274	-0.375811	-0.149691	0.0288106	0.584016	0.25837	-0.01044	0.08551	0	0	0.610053	-4.24793	-0.0660537	0.0912828	0.17135	0.16721	-0.0607181	-0.0607054	-0.0340152	-0.112344	-0.262014	1.30409
AR	0.107875	0.972973	0.0268099	-0.0265854	0.0364634	0.751087	0.332239	0.924731	0.460247	0.888758	0.3187	-0.256778	0.53422	1.3845	1.24479	0.534597	0.65398	-0.00971331	0.757425	-0.190926	0.0853599	-0.215995	-0.222392	-0.00826762	-0.00550648	0.228269	-0.153531	0.417097	-0.0115523	1.52595	-0.27111	-0.350338	-0.10769	-0.14973	-0.14973	0.0569869	5.07062			0.150753	-0.0847181	-0.03191	-0.03662	0.0873962	-0.116491	0.196434	0.293994	-0.14836	0.190652
ARAF	0.128929	0.945946	0.034474	-0.0397201	0.179098	0.515138	0.324788	0.0284312	0.418769	0.288995	0.82379	0.600522	0.663027	0.0345288	-0.107277	0.910556	0.77698	0.532003	0.41852	0.187272	0.44859	-0.180572	-0.614975	0.224815	0.295665	0.0335526	0.415037	0.060929	-0.146934	2.63978	0.0534162	1.52322	-0.91192	-0.7537	-0.96939	0	0.00359303	-0.76356	4.21299	-0.355885	0.170182	-0.428491	-0.218561	0.0286225	-0.00352983	0.108093
ARAP1	0.981863	0.756757								0.225085	0.176488	0.816024	0.192122	0.876038	0.961953	0.547435	0.434824	0.841243	0.0248207	-0.127954	-0.0638305	0.0627794	-0.0751228	-0.155926	-0.264146	-0.080191	-0.0421469	-0.0844096	-0.25416	-0.50504	-0.761168	-0.0728255	-0.253741	-0.404002	-0.36079	-0.0481282	-0.353415			0.379031	0.0420674	-0.1995	-0.0226	-0.0457638	-0.0614602	-0.0426552	-0.212392	-0.0397533	-0.243762
ARAP2	0.238631	0.756757								-0.4685	-0.411938	-1.40179	-0.67507	-0.568253	0.221603	-0.338578	-0.481726	-0.294333	-0.427555	0.151138	-0.0260318	-0.0480426	-0.237042	-0.499982	-1.16009	-1.52936	-1.73369	-1.63784	0.0112569	0.354553	0.327141	0.552788	-0.76457	-0.582784	-0.691297	-0.490951	-0.943067			-0.358274	0.274332	2.37227	-4.3474	-0.0486954	-0.379057	-0.0401189	0.0973831	-0.0105509	-0.227722
ARAP3	0.860591	0.702703								0.169476	0.0407647	-0.0765242	-0.149827	-0.601122	-0.88454	0.187667	0.207248	0.0228153	0.0184215	-0.0609661	0.142623	0.0159874	0.161589	-0.108032	-0.235246	-0.327009	-0.363284	-0.906501	0.00105241	0.0724194	-0.16932	0.114935	0.17967	-0.0210261	0.0326363	-0.228454	-0.235841			0.136245	0.00423495	-0.05833	-0.64549	0.204491	0.100741	0.0818914
ARC	0.368473	1	-0.0145342	0.0485224	0.408301	-0.216766	0.133489	-0.0669975	0.0295708	0.206851	-0.101212	-0.482855	-0.0774054	-0.450767	0.26508	0.427111	-0.630908	-0.669611	-0.0276842	-0.122707	0.0424855	-0.00787185	0.0229859	0.0253313	0.197863	0.420007	0.140608	0.0690137	0.134447	-0.243764	0.209839	0.221386	-0.0859697	-0.0183993	-0.114383	0.205207	0.0945715	-0.167399	-0.257721	-0.322672	0.092505	-0.26581	0.25385	0.148428	0.105257	0.0340712	0.21277	0.0695671	0.0193678
ARCN1	0.734031	0.986486	-0.030412	0.0391026	-0.391165	0.215977	0.209732	0.154468	0.083015	-0.00782911	0.301159	0.485605	0.510375	0.668829	0.63129	0.159884	0.239542	0.087071	0.304136	0.379343	0.188665	0.237509	0.156108	0.172299	0.342371	0.345506	0.255472	0.383362	-0.0361947	0.460051	1.17733	0.761421	-1.23618	-0.712338	-1.20774	0.154149	0.605823		1.93365	0.928552	0.0923625	-4.12516	-0.12682	-1.71634	0.0894074	0.217852	-0.00588043	0.112024	-0.324117
AREG	1.56566	1	0.0506966	0.0962827	-0.0995734	-0.395287	-0.461446	-0.348661	-0.511422	-0.830765	-1.2041	-1.47177	0.201849	-0.0327828	0.334183	-0.519239	-0.626939	-0.425397	-0.352664	-0.172974	0.0911284	0.189325	0.359671	0.895332	0.736286	0.601636	0.453114	0.435626	0.115988	0.242322	0.216401	-0.0584416	-0.289464	-0.0980355	-0.0332607	-0.154298	0.0681955	0.114637	0.135805	-1.75549	0.21937	-1.02187	1.18529	0.386727	0.0109572	-0.0468002	-0.0860414	-0.0214855	-0.31042
ARF1	1.42764	1	-0.0826468	-0.0104707	-0.0277706	0.409257	0.252582	0.34637	0.371832	0.606626	0.481886	0.135864	0.49879	0.492675	0.636495	-0.304411	0.218315	0.0388994	0.101017	-0.816167	-0.732939	-0.410005	-0.158065	-0.390051	-0.659441	-0.43024	-0.166526	-0.00302769	-0.0885368	1.67141	1.75771	0.479647	0.08289	0.34115	0.15553	0.00324528	0.00379223	0.375258	-1.44422	0.637799	0.0412871	-0.11725	-0.16329	0.0738049	-0.0879659	-0.138064	0.0151167	0.0245509	0.0262848
ARF3	3.28128	1	-0.0119576	-0.0187443	0.127153	0.167563	-0.185829	0.24259	0.373265	0.0547182	0.869563	1.18373	0.791948	0.761672	0.579271	0.408823	1.16363	0.316237	1.51588	0.094814	-0.108388	-0.0308957	-0.0653539	0.0010271	-0.130572	-0.179768	-0.104655	-0.093923	0.0774241	-0.0055094	0.289027	0.0388371	-0.1807	-0.4209	-0.3521	-0.0966383	0.177075	0.0337793	0.18062	-0.118481	0.178528	0.0624	-0.0429	0.160224	-0.0257998	0.0544657	0.562117	0.193855	-0.28806
ARF4	4.74393	0.945946	0.184503	0.103125	0.189495	0.2629	0.264333	0.231424	0.103749	0.133395	0.30057	0.684094	0.52839	0.622163	0.841024	0.215425	0.44007	0.27146	0.65519	-0.304299	-0.165717	-0.352567	-0.768153	-1.15478	-1.17493	-1.72426	-2.04977	-1.65975	0.168611	0.484379	-0.621133	-0.99966	-0.0679314	-0.233546	-0.132858	0.368271	-0.0892023	-1.58496	-4.66297	1.30232	0.128578	-4.09492	1.25957	-3.16332	0.127123	0.151688
ARF5	3.70424	1	-0.30417	-0.298789	-0.730765	-0.109667	-0.162689	-0.0470295	0.0978937	0.137462	0.394082	0.147379	-0.259828	-0.262324	-0.379285	0.291951	0.622413	0.324126	0.621895	0.107139	0.107159	0.111908	0.342613	0.00675892	-0.0530814	-0.143068	-0.115746	-0.321791	0.164294	0.190957	-0.180242	0.77412	0.669183	0.644227	0.558271	-0.0636453	0.164536	0.709189	0.236174	0.183725	0.216646	0.1653	-0.315	0.32462	0.021145	0.0285668	0.165748	-0.5204	0.21933
ARF6	2.42556	0.945946	-0.173956	0.031647	0.418954	0.211636	-0.0880066	0.0884566	0.120243	0.099389	0.607417	0.662104	0.239489	0.194932	0.281351	0.287643	0.695937	0.484085	0.758041	-0.160059	-0.224932	-0.123358	-0.237951	-0.0572345	0.0652439	0.0126972	0.109797	-0.208795	0.390211	0.247721	0.453646	0.229875	0.225667	0.170721	-0.077383	-0.417617	-0.190156	0.200256	0.0134848	0.158919	0.0877074	0.0006	-0.0938	-0.182436	0.034584	0.0479635
ARFGAP1	5.93559	0.932432	0.0993897	0.185426						0.472936	0.882209	0.652625	-0.185793	-0.195532	-0.455328	0.3311	0.590727	0.626994	0.371904	-0.170727	0.0524295	0.0737259	0.159894	0.116133	0.203778	0.0971367	0.12959	0.168549	0.21977	0.284757	0.477066	0.0367362	0.17477	-0.132564	-0.147084	-0.160986	0.216151	0.253226	0.23301	0.598994	-0.0101466	0.1522	-0.2261	0.281773	0.0438643	0.177061	0.130655	-0.146503	-0.380013
ARFGAP2	1.73231	0.756757								0.38422	0.716721	0.701001	0.39533	0.0786496	-0.264293	0.808898	1.09527	0.256371	0.733838	0.00199054	0.0450059	0.000443769	0.0400501	0.0313904	0.310118	0.332497	0.209111	0.21218	0.0868212	0.347548	0.485127	-0.293128	0.09424	0.50578	0.35854	0.0375316	-0.346233			-0.377208	0.0366707	-0.33091	-0.07745	0.0920524	0.109399	-0.108398	0.318985	0.245103	-0.34001
ARFGAP3	2.22078	1	-0.0273914	0.105476	0.594565	0.613781	0.75022	0.702929	0.834975	-0.209413	0.235693	0.234623	0.593308	0.836633	0.87392	-0.197026	-0.0647705	0.102867	0.0597707	0.163087	0.0792214	0.0257832	-0.0985761	0.0092478	0.102686	0.153656	0.0931176	0.0516232	-0.48436	-0.16195	0.0047078	-0.0227875	-0.198876	-0.172741	-0.350183	-0.112614	0.249165	0.02671	0.0589752	0.508963	0.199404	-0.1142	0.2246	0.0563338	-0.0169651	-0.0147623	-0.480001	-0.225964	-0.227196
ARFGEF1	1.03866	1	0.0689578	0.0875492	-0.195164	-0.299328	-0.317174	-0.0398729	-0.26714	-0.216984	-0.242104	-0.106905	-0.241255	0.242384	0.260958	-0.0936568	-0.0203317	0.13138	0.122588	-0.223327	0.0444514	0.286454	0.399468	0.718247	1.08196	1.24141	1.44347	1.3676	0.289151	0.224207	0.209587	0.0517909	0.536865	0.379821	0.504322	0.0485373	0.559595	-0.196096	-0.35698	-0.172835	0.0941116	-0.03978	-0.23033	0.208204	0.0682144	0.127019	-0.105098	-0.217229	-0.167809
ARFGEF2	1.00796	0.945946	-0.0186912	0.174908	-0.1697	-0.103778	-0.144229	-0.163955	-0.0679816	-0.495421	-0.166185	0.198701	0.0882456	0.677271	0.584355	-0.222693	-0.173784	-0.167671	0.346945	0.000644699	-0.0754308	-0.0475054	0.0137145	0.0510117	0.168682	-0.0682939	0.0632965	-0.351486	-0.223503	-0.171122	0.212527	0.0829981	0.75363	0.85084	0.5741	-0.315179	-1.46146	0.993209	0.885313	-0.0252016	0.309134	-0.0329	-0.61897	0.00677959	0.017041	-0.0138121
ARFIP1	1.45369	1	-0.0843474	0.127408	-0.035834	0.364257	-0.0406122	0.423265	0.215771	-0.139583	-0.120883	-0.13475	0.16184	0.249603	0.225008	0.191628	0.216753	-0.0879459	0.066529	-0.334736	0.0933622	0.193073	0.492786	0.353867	0.325098	0.153061	0.235973	0.329562	-0.174353	1.03284	1.41863	0.602791	-0.7451	-0.7218	-0.6467	0.121924	0.302484	-0.850009	-0.179775	0.343593	0.0660986	0.2981	0.01344	0.361715	0.181181	0.140213	-0.0941324	-0.216262	-0.0205079
ARFIP2	0.999513	0.945946	0.139506	0.259945	-0.404327	-0.0266329	-0.294372	-0.0773764	-0.0786969	0.491051	0.651994	0.722134	0.161813	-0.199282	-0.135084	0.482416	0.845534	0.255161	0.716113	0.566016	-0.0208854	0.153839	-0.0279884	0.514786	0.489639	0.339177	0.314909	0.247527	-0.121279	0.152685	-0.0774309	0.0803993	-0.798899	-0.517907	-0.71608	-0.125769	-0.210604	-0.138972	-0.0831435	-0.215014	0.142634	0.13731	-0.25364	-0.22938	-0.00418311	0.00490771
ARFRP1	0.729648	1	0.0501756	0.249008	-0.209587	-0.0322564	-0.414464	0.00239067	-0.0714647	-0.525881	0.570859	0.711508	0.477385	0.460014	0.579602	0.144156	1.16343	0.00579549	1.18141	0.0174984	-0.172502	0.0139599	0.0505922	-0.196626	-0.203163	-0.318559	-0.338234	-0.458211	-0.106519	-0.181194	-0.0498085	0.695767	-0.02596	-0.37618	-0.381145	-0.0513439	-0.234397	0.0792267	0.319057	-0.495553	-0.0859993	-0.43309	-0.3105	-0.0950422	0.00408541	-0.0234406	0.218512	0.138158	0.246898
ARG1	0.826455	1	-0.137156	0.0438853	-0.164947	-0.311842	-0.347264	-0.369064	-0.0957907	-0.0957854	-0.163635	0.125532	-0.401613	0.431135	0.511417	0.184957	0.00935227	0.471529	0.432405	0.179456	-0.092281	-0.0910316	-0.363081	-0.216546	-0.229085	-0.332945	-0.182528	-0.0447395	-0.225131	-0.160407	-0.145379	-0.00115376	-0.55154	-0.559747	-0.814629	0.0315789	-0.400624	0.158838	0.0178131	0.31136	0.0479376	-0.25784	-0.83508	-0.254799	-0.0395175	0.0411179	-0.277864	-0.367365	-0.511618
ARG2	1.14088	0.945946	0.127635	0.493741	-0.592024	-1.06244	-0.72696	-1.04373	-0.828921	0.171382	-0.246525	0.00869781	0.643729	1.33945	1.1679	-0.262325	-0.779983	-0.639132	-0.0775863	0.543373	-0.111443	0.0207848	0.0438598	0.0934996	-0.290997	-0.638369	-0.828117	-0.929051	0.205524	-0.0404498	0.165355	-0.175579	0.36783	0.35757	0.25928	-0.175191	-0.107567	0.951906	0.115821	-0.899843	0.276318	-0.3218	-0.3732	-0.194635	0.0262745	0.0771025
ARGFX	0.494542	0.391892																																				-0.269187	-0.27684			-0.30088	0.18021	-0.183341	-0.0404938	0.0495979
ARGLU1	0.675919	0.932432	0.251817	-0.0162845						0.527255	0.743218	0.133398	0.192626	-0.578457	-0.369608	0.907027	0.959842	0.163827	-0.147949	0.00744138	-0.115227	-0.0456781	-0.0157761	0.000466364	0.0576057	-0.217581	0.0171558	-0.150294	0.102502	-0.263947	0.339315	0.269399	0.589758	0.70989	0.566518	0.414493	-0.550788	0.0585958	0.149695	0.0332292	-0.0683072	0.03976	0.17803	-0.131128	0.0646766	-0.236187	-0.0503389	0.0991151	0.153191
ARHGAP1	0.421477	1	-0.174422	-0.211392	-0.137677	0.344138	0.238869	0.276459	-0.171637	-0.206721	-0.0879528	-0.142968	0.102321	-0.217562	-0.146703	0.46211	0.491185	0.0896052	0.124815	-0.141915	0.120704	0.00907264	-0.0845165	0.0741736	0.0708835	0.21496	0.0785487	-0.0104166	0.0361536	1.89215	0.531792	1.71395	-0.551271	-0.443141	-0.449263	0	0.0167513	0.815963	0.784	0.483212	0.181576	-2.41873	-0.43244	0.0978701	0.296197	0.148667	-0.182795	-0.136785	-0.347368
ARHGAP10	0.409024	0.864865	0.00452344	-0.0108073						0.0854001	-0.156188	-0.144266	-0.0824838	-0.375142	-0.398048	0.21073	-0.21396	0.000398072	-0.494432	-0.46228	0.0633834	0.216726	-0.0350234	0.178087	0.536858	0.447459	0.472277	0.660789	0.228559	-0.178838	-0.236154	0.144579	-0.628458	0.441265	-0.0992071	0.256182	0.498483		0.137915	0.172461	0.319677	-0.03206	0.06674	0.388639	0.0188088	-0.146557
ARHGAP11A	0.759766	1	0.305813	0.060325	0.0139957	-0.449985	-0.244992	-0.673004	0.196587	-0.883631	-0.115552	0.0600481	-0.865353	0.0755434	-0.492901	-1.70699	-1.70374	-1.08735	-0.683928	-0.0940553	0.0862259	0.147477	0.0903032	-0.0417603	-0.11733	0.0182082	-0.0424894	0.203349	-0.146364	-0.0879839	-0.260378	-0.076073	0.0390096	-0.104239	0.0992899	-0.398817	0.361296	0.662965	0.204358	0.215149	-0.273161	-0.00013	-0.09923	-0.0492168	-0.115849	-0.00800591	-0.166502	-0.141838	-0.101739
ARHGAP11B	2.86048	0.243243																																								0.0952	-0.5015	0.386764	0.0215174	-0.0136453
ARHGAP12	1.25915	0.945946	0.00824225	0.254479	-0.0291546	1.02207	0.152902	0.792265	-0.0395018	-0.261859	-1.41651	-1.1114	-0.863387	-0.147031	-0.186041	-0.655167	-0.895727	-0.0568539	-0.733661	-0.0711719	-0.134037	-0.284105	-0.184532	-0.204182	-0.461278	-0.632257	-0.442904	-0.354863	0.0285709	0.386605	0.284789	0.591783	0.0958252	0.0948607	0.137474	-0.127886	-0.211159	-0.423044	-0.10133	0.222952	0.216628	-0.140662	0.400573	0.194623	-0.0200028	0.0324839
ARHGAP15	1.12456	0.932432	-0.0479419	-0.0255818						2.36494	-0.0677446	0.969968	-0.0897987	0.63104	0.184908	1.9778	1.64991	1.06142	-0.191292	-0.13135	0.0819773	-0.0276038	0.00927781	0.117802	0.199609	0.253794	0.349128	0.333978	0.392239	0.301009	0.374714	-0.0547733	-0.13745	-0.33741	-0.30188	0.033596	0.151201	0.0324215	-0.00227734	-0.375048	-0.0678469	-0.0893	0.2429	-0.112151	-0.108415	0.0308196	0.163736	0.131964	0.756693
ARHGAP17	0.746515	0.932432	-0.148721	-0.0752726						0.32575	0.372166	-0.105499	-0.169308	-0.177174	-0.259188	0.659223	0.617459	0.588387	0.442831	0.4249	-0.390952	-0.0201779	0.074547	-0.337035	-0.224215	-0.390952	-1.02573	-0.228477	0.175619	-0.625889	-1.0958	-0.0983579	-1.14288	-1.12749	-1.27923	0	0	0.943303	0.748628	1.00846	0.208925	-0.13323	-0.00737	0.0453295	-0.212384	0.110454	0.59956	0.659263	0.324944
ARHGAP18	1.02188	0.905405								-0.217081	-0.529246	-0.104207	0.933948	1.32993	1.11676	-0.303745	-0.192316	-0.27516	0.708591	0.450248	0.0015236	-0.22097	-0.445852	-0.290489	-0.0925404	-0.279716	-0.300593	-0.299466	-0.597143	0.0472033	0.167172	-0.0411291	-0.58369	-1.47476	-0.82554	0.031362	-0.868308	-0.316263	-0.381058	0.453459	-0.00364026	0.92699	-0.18651	-0.581851	0.00478168	0.0274512	0.189361	0.134686	-0.0703785
ARHGAP19	0.131198	0.972973	-0.178928	0.189033	-0.138636	0.153562	1.41496	-0.0595544	-0.517043	0.102593	0.527998	0.463453	0.0557712	1.05243	0.592913	-0.146792	-0.712428	-0.117548	0.325487	0.0222287	0.0233745	-0.429951	-0.111555	-0.377988	-0.031767	-0.829784	-0.465664	-0.415911	-0.00295474	-0.60762	1.05762	0.691897	-0.32143	-0.20061	-0.17711	0	0			-0.598495	-0.219723	-0.13694	-6.15958	-0.129498	-0.237649	-0.0823537	-0.087553	-0.156997	-0.162672
ARHGAP20	0.881632	0.851351								0.197405	-0.0516675	-1.35797	-0.941755	0.0776095	-0.756674	-0.045927	0.00367346	0.0121054	-1.11263	0.112517	-0.104299	0.129292	0.134241	0.357104	-0.0246101	-0.0437353	0.201542	0.300012	-0.0537719	0.0519823	0.000348625	-0.244645	0.20799	-0.43305	-0.07977	0.101846	0.0853587	0.00243375	-0.159708	-1.07329	-0.0524966	0.17495	0.02594	0.130289	0.0981723	0.125945
ARHGAP21	0.864448	0.905405								0.179245	-0.410014	-0.53784	-0.155748	-0.0412621	0.0804769	-0.0562605	-0.0444171	-0.195819	-0.182008	0.319018	0.114104	0.213929	0.0246058	0.345225	0.0854338	-0.676877	-1.36505	-2.09744	-0.143738	-0.444838	-0.379578	0.41258	-0.58482	-1.56247	-1.05004	-0.744085	-2.14999	-0.556542	-0.883168	0.733756	0.486929	0.6313	-0.82163	-0.434525	-0.371253	-0.22103	0.178888	0.0117446	-0.189574
ARHGAP22	0.646821	1	0.0235662	0.0664807	0.892798	0.724875	2.35661	1.61445	1.69661	0.171867	0.243719	0.191194	0.833146	0.932039	0.792654	-0.474884	0.119763	0.0308399	0.792824	-0.116683	-0.122485	-0.036429	0.0620418	-0.301498	-0.0789854	-0.0689616	-0.254489	0.19977	-0.516905	-0.595166	-0.845131	-0.154075	-1.12864	-0.306536	-0.888926	-0.173686	0.176775	0.726911	0.82868	1.53659	0.171277	0.26178	0.10645	-0.0399848	0.00401968	0.0822406	0.239453	0.192792	-0.00763025
ARHGAP23	0.100555	0.810811								0.0996881	-0.293686	-0.357724	-0.0118548	-0.441395	-0.384277	0.376033	0.423223	0.515936	0.467076	0.190798	0.228014	0.0389445	0.103358	-0.102457	0.0558805	-0.15057	-0.258312	-0.328123	0.0601097	2.30516	0.427695	1.59184	-0.27801	-0.27801	-0.0187461	0.0191707	0.0682402	3.97269	3.9542	0.564279	0.0717833	0.81977	-0.00619	1.04973	-0.0833513	0.104603
ARHGAP24	1.06207	0.932432	0.043853	-0.00297539						-0.26393	0.642055	0.750496	0.617829	0.619261	0.656861	0.00765937	0.498457	-0.424779	-0.468186	0.540354	-0.00965257	0.104655	0.185373	0.147662	0.231651	-0.0191298	-0.0301531	0.434111	0.0369096	0.500093	0.180452	0.324629	-0.398759	-0.477585	-0.266835	0.031289	0.15688	0.0417614	0.108625	-0.929317	0.0239769	0.1723	0.55717	0.270987	0.022041	0.0419189	0.153736	0.239663	0.1255
ARHGAP25	0.2106	1	-0.056017	-0.0271324	-1.58504	-1.91352	-2.03881	-1.91172	-2.62833	-0.0702661	-0.310057	-0.0152651	-0.486205	-0.418646	-0.344263	-0.540981	-0.106346	-0.184457	-0.559955	-0.109215	-0.0601255	0.0841243	0.0263509	-0.0186458	0.0444643	-0.0174733	-0.0803523	-0.120697	0.104007	-0.495705	-0.249455	1.6818	0.147526	-0.109583	0.0608282	0.0794421	0.324556	1.05867	1.22447	-0.231445	0.311316	1.10738	0.04019	0.111583	-0.0380202	0.185746	0.144897	0.309854	-0.291112
ARHGAP26	0.527943	1	-0.145262	-0.0897083	-0.051723	-0.360012	-0.197515	-0.446969	-0.338217	0.435653	0.497978	0.499123	1.14811	0.822666	1.22584	0.275548	0.876246	-0.377598	0.911258	0.0135501	0.107939	0.113841	0.402199	0.0710551	0.208004	0.155611	0.125482	0.00639519	0.0235356	0.239242	0.0123097	0.112441	-0.333557	-0.212885	-0.337442	-0.09109	0.048571	-1.72166	0.520067	-0.512601	0.0286366	0.0776198	1.6992	0.14477	-0.0660477	0.173799	-0.280169	-0.0608997	-0.291339
ARHGAP27	0.196802	0.797297								0.782665	0.232021	0.429541	-0.0996068	-0.709646	-0.44974	-0.178913	0.299031	-0.325828	0.386377	-0.0322461	0.170582	0.0358974	-0.0813372	-0.237054	-0.650248	-0.640232	-0.639566	-0.782067	-0.43777	0.680267	0.12712	2.22677	0.246276	-0.688325	0.0717735	-0.00147204	-0.0964219		-1.01763	-0.884733	-0.00572036	1.37874	-0.96498	0.961393	-0.0178526	-0.0112467
ARHGAP28	0.158237	0.918919	-0.0249552	-0.0578578						0.178855	0.532427	-0.0752583	-0.710174	0.273424	0.993731	0.263775	0.859475	0.675953	0.317631	0.149749	0.152416	0.223054	0.0695061	-0.138547	0.075347	-0.0549158	-0.0767477	-0.038756	0.0885409	-0.10372	-0.0511051	0.119529	-0.923222	-0.784697	-0.82029	0	-0.0064461		-0.616722	0.118797	-0.348633	-0.81941	0.63624	0.226655	0.0986277	-0.142595	0.637344	0.458491	-0.0652169
ARHGAP29	0.625336	1	0.365474	0.566716	-0.0373981	0.174193	-0.0806926	0.101385	-0.159391	0.630605	-0.527419	-0.475763	-0.886415	-0.195955	0.271534	0.203305	0.406183	0.0596841	0.182462	0.37661	0.22009	0.153453	0.14248	-0.17833	-0.505262	-0.590353	-0.7383	-1.14256	-0.4103	0.222806	1.13187	1.64153	-0.649274	-0.54116	-0.726313	-0.0533088	-0.237109	0.00853668	0.363151	1.31844	0.0487689	-0.85999	1.16249	-0.546216	0.00456932	0.234951	0.109032	0.110197	-0.499755
ARHGAP30	0.327893	0.905405								0.889337	0.89141	0.492711	0.75096	0.664958	0.430212	0.343382	1.00319	0.578019	0.791875	-0.570763	-0.15803	-0.162475	-0.344161	-0.158582	-0.142038	-0.0806121	-0.350787	-0.917906	-0.0140973	0.0414927	0.0520624	-0.566115	-0.0989668	-0.0765018	-0.210709	-0.356825	-0.101796	0.598058	0.0215102	1.32692	-0.0716787	-0.34951	-0.06344	0.0589084	0.0442301	0.0872742	0.193403	-0.064408	-0.415128
ARHGAP31	0.54499	0.851351								-0.387891	1.50411	1.51604	1.45685	0.385692	0.523828	0.485375	1.3368	0.0423856	1.0297	0.0944448	0.121222	-0.0146346	0.0312547	0.159829	-0.0692429	0.121501	-0.0292695	-0.119507	0.0453588	2.00704	0.629961	1.56371	-0.0166149	-0.00988451	-0.105753	0	0	1.14857	1.07392	2.15655	0.187795	0.44413	0.68687	-0.00715666	-0.12539	0.106967
ARHGAP32	1.32826	1	0.249315	0.494446	-0.881529	-0.711374	-0.645054	-0.627492	-0.63595	-0.225627	-0.398324	-0.845899	-0.469222	-0.685517	-0.692944	-0.215463	-0.318022	0.10815	-0.60973	-0.19894	-0.158319	-0.316957	-0.181057	-0.901415	-0.697255	-1.41379	-1.61682	-1.56097	-0.54709	-0.150023	-0.731598	-0.184965	0.308394	-0.0887451	-0.166165	-0.0393025	-0.0747762	0.792195	-1.34994	-0.361759	0.201247	0.4237	0.68522	1.03597	-0.0626849	0.0535664	-0.148375	0.0746338	-0.0031456
ARHGAP33	0.798682	0.594595								-0.626063	-0.0622078	-0.045082	-0.772495	-0.424482	-1.39067	-0.300764	0.174654	-0.0743793	0.25511	-0.0807914	-0.028799	-0.502394	-0.2175	-0.280108	-0.182388	0.304855	-0.0789814	0.171881	0.077523	0.990286	-0.294442	2.15997	-0.544942	-0.476933	-0.361444	0.0483405	0.240224			0.444756	0.019872	0.03245	0.1264	-0.256654	-0.0643581	0.108074
ARHGAP35	0.0949544	0.0945946																																						-0.344069	0.0610366
ARHGAP36	0.116326	0.77027								-0.990355	-1.27528	-1.79369	-1.31592	-1.08377	-1.45695	-1.69963	-1.61023	-1.28669	-2.43878	0.234756	0.0332023	0.178536	-0.0509188	-0.180183	0.35815	0.650058	0.898377	1.22156	0.13793	0.470395	0.974907	1.49123	-0.302994	-0.535615	-0.351559	0.0317786	0.828694	0.486987	0.387023	0.147704	0.0455897	0.5247	1.43688	1.16094	0.582718	0.455759
ARHGAP39	0.479406	0.905405								-0.616816	0.410749	0.366354	-0.0299996	-0.915972	0.0818369	0.361126	0.738422	0.287186	0.555251	0.752649	0.280534	0.386763	0.410709	0.743074	0.559646	0.27097	0.235536	0.0440046	0.784056	0.285696	0.184556	0.842158	-0.766326	-0.474961	-0.428454	-0.267536	-0.257902	-0.474867	-0.236334	-0.355509	0.177058	-0.57443	-0.57915	-0.808951	0.0369351	0.137121	0.243862	-0.0543016	0.306802
ARHGAP4	0.0943339	1	0.0677897	0.0864232	0.0202875	0.107794	0.00675648	0.178204	0.0491956	-0.818229	-0.81225	-0.996399	-1.1347	-1.04386	0.0850663	-0.110334	-0.412991	0.166053	-0.683436	-0.151408	0.0700064	0.292383	0.218155	0.210356	-0.119133	0.175278	0.255217	0.112103	0.0300047	0.118127	0.717413	-0.0276012	-0.487838	-0.470697	-0.500542	-0.00393732	0.0978079	-0.184003	-0.574032	0.630784	-0.408668	-0.10028	-0.30171	0.0417047	-0.213619	0.04752	0.269107	-0.229226	-0.0787558
ARHGAP40	0.0297505	0.135135																																								0.07866	0.06007	-0.131668	-0.123875	0.16412
ARHGAP42	0.166044	0.783784								0.109289	-0.344071	0.135066	-0.0500702	-0.27776	0.0902312	-0.230392	-0.294858	-0.888702	-0.0760925	-0.141741	0.456421	0.500468	0.442951	0.315602	0.406207	0.384598	0.561321	0.421457	0.0849873	0.949866	0.831034	-0.549674	-0.231283	-0.445616	-0.217262	-0.0598745	0.0841425	-0.939337	0.943416			-0.01164	-0.59809	-0.110731	-0.0877096	0.00990187
ARHGAP44	0.164494	0.945946	0.020241	0.0415856	-0.047725	-0.0404462	-0.155447	-0.0237186	0.0915919	-0.18951	0.153915	-0.213283	-0.0713145	-0.46856	-0.30189	0.102556	0.111145	-0.0707387	-0.429222	-0.336944	0.092364	-0.0154117	0.0386534	0.174649	-0.0432236	0.261046	0.307205	0.211891	-0.222465	0.100914	-0.0275543	-0.306498	-0.06637	-0.04481	-0.05218	-0.451113	0.0637003	0.347418	0.286747	-0.613127	0.166742	0.05712	1.28915	0.022024	-0.109578	-0.0578595
ARHGAP5	0.295574	0.878378	-0.295323	0.0741304						-0.142685	-0.771305	-1.10397	-0.545267	0.182865	-0.0833661	-0.602436	-0.745362	-0.0820154	-0.496283	-0.792348	0.614257	0.0490945	0.644744	0.866375	1.00277	0.374237	-0.260817	0.420576	-0.188683	0.857369	-1.541	1.24234	-0.44322	-0.38245	-0.20066	-0.0784612	0.0111658	-1.0928	-1.04114	0.226456	0.338701	-1.61284	0.13557	-0.150853	-0.0556691	0.0602268
ARHGAP6	0.188402	1	0.0412211	0.0436181	-0.000669528	0.0580695	0.0235836	0.124955	0.0108368	0.0711784	0.905718	1.24977	1.54836	1.1401	1.82034	0.687249	0.908705	1.43288	1.87823	0.292939	0.208275	0.162602	0.0586502	-0.0830484	-0.307553	-0.485825	-0.350099	-0.369275	0.250061	0.858615	1.17333	0.520003	-0.562135	-0.407107	-0.866307	0.417732	0.298305	0.176212	0.501878	0.163002	0.0327087	1.05926	2.20662	1.21456	0.707094	0.387764	1.14012	-0.204831	-0.0646541
ARHGAP8	0.195911	0.756757								-0.243243	-0.986986	-0.228868	-0.395536	-0.895192	-0.0882943	-1.91046	-0.970838	-0.489082	-0.394168	-0.314085	-0.212558	-0.133261	-0.0835937	0.0997077	-0.0313074	-0.299097	-0.360728	-0.367371	-0.173494	0.594629	0.0800087	1.04884	-0.130389	-0.136441	-0.0935056	0.26726	-0.552208	-0.679259	-0.613576
ARHGAP9	0.289081	0.851351								0.751984	0.0711434	-0.0299608	0.140095	0.360967	0.902542	0.201481	0.467358	0.513031	0.337683	0.332828	0.250969	0.436743	0.720198	0.353012	0.452726	0.475216	0.650858	1.16905	-0.359587	0.191358	-0.39419	0.0587737	-1.03064	-0.774807	-0.704453	0.229378	0.781841	0.495587	0.198614	-0.114067	0.0158054	0.1112	-0.64757	-0.0792346	-0.0514724	0.0415348
ARHGDIA	0.453188	1	0.0734471	-0.00693829	0.196922	0.363419	0.393643	0.330708	0.855265	0.310136	1.00565	1.13232	0.862606	0.351508	0.0300824	0.526878	2.80025	0.36493	2.91525	0.0700368	-0.0185454	-0.30614	-0.0752414	0.0489649	-0.0627726	0.0328272	0.170478	0.624805	0.0995129	1.48826	-1.63828	1.29933	0.353192	0.248686	0.310077	0.0395803	0.00121202	-1.65248	-3.23452	0.410056	-0.0902693	-0.42405	0.35693	0.217847	0.0625103	0.13516	-0.454707	-0.223821	0.0603135
ARHGDIB	0.365475	1	0.211409	0.0380129	-1.41583	-1.13296	0.91855	-1.15384	-1.63946	-0.412693	0.542281	1.17271	-0.0957418	0.444117	0.284982	0.294303	0.425394	0.421525	0.566121	-0.0663859	-0.268239	-0.170793	0.0525389	-0.155486	-0.119614	-0.0197003	-0.0763367	0.0142778	0.0842537	-1.12663	-0.309522	-0.40147	-0.440698	0.0116156	-0.559839	0	0	0.193806	-0.299548	1.66889	0.161829	-0.05201	0.46836	0.241455	-0.0384726	-0.151192	0.806239	-0.0609588	0.645131
ARHGDIG	0.0816522	1	-0.0750765	0.0111467	0.0631577	0.0122125	-0.145277	0.0252526	-0.260292	0.115596	0.981149	0.671806	-0.634391	-0.857482	-0.566292	1.0605	1.52317	0.978263	0.387449	1.28914	-0.00457403	-0.142516	-0.323088	-0.190191	-0.0680076	-0.320756	-0.250274	-0.396916	0.162554	1.43533	0.145342	-1.48116	-0.5811	-0.668171	-0.647793	0.0393275	0.0634947	-1.47568	-2.37713	2.21354	-0.44235	-0.01359	-0.14631	0.157569	0.0499525	-0.121884	0.64722	0.209214	0.0868344
ARHGEF1	1.86792	1	-0.195493	0.074246	-0.334953	-0.21954	-0.333755	-0.318867	-0.31833	0.508374	0.459284	0.384711	0.262531	0.194507	0.334111	-0.0608353	0.325002	0.136386	0.199356	-0.628602	0.0385059	0.0568736	-0.0585348	0.0210761	0.023044	0.148001	0.176239	-0.252979	0.484715	-0.0821074	0.108197	-0.078591	0.495542	0.493881	0.618209	-0.451659	0.339404	0.349119	0.0498497	-0.0368971	-0.144183	0.61618	0.235432	-0.309328	-0.0688175	0.0327779	0.55385	0.526364	-0.117721
ARHGEF10	1.88429	1	0.157761	0.112504	0.0897284	0.165578	0.230605	0.0339538	0.36632	-0.215817	-1.46477	-1.47046	-0.942205	-0.0917619	0.202736	-1.44117	-1.57873	-0.69178	-1.72208	0.0818358	0.12005	0.0423502	0.430135	-0.13811	0.249377	0.820364	0.804045	0.358278	0.0291463	0.485566	-0.057962	0.178953	0.0708617	-0.217583	-0.20855	-0.260258	-0.553	-0.10606	0.042103	1.08566	0.101247	-0.19516	0.56374	0.696288	0.0172767	0.255377	-0.0291297	-0.473208	0.393352
ARHGEF10L	0.126308	0.932432	0.21614	0.109281						-0.192948	-0.422341	-0.409288	-0.162292	-0.32032	-0.195387	-0.390584	-0.27217	-0.497432	-0.127371	0.213017	0.171112	0.120893	0.286881	0.204883	0.0729315	0.0708981	0.270141	0.0212165	0.843009	0.0402678	0.592893	-0.42135	0.07061	0.11572	-0.04505	-0.000904439	0.2232	-0.569959	-0.0649673	0.380053	0.0811874	0.0865945	-0.0231811	0.0818245	-0.176372	-0.108034	-0.124275	0.824889	-0.0159183
ARHGEF11	0.96478	1	-0.11951	-0.0344777	0.181286	0.164731	0.292455	0.229911	0.0195879	1.59268	0.450282	2.07582	1.13997	0.242541	0.79372	0.882496	1.25137	0.328663	1.4605	-0.542989	-0.187323	-0.191755	0.000799829	-0.204856	0.0132383	0.0568495	-0.0273887	-0.252223	0.109691	0.222533	-0.033228	-0.154923	-0.118442	-0.235457	-0.0876813	-0.0782942	0.176419	0.454838	-0.0190218	-0.525274	0.284535	-0.2449	0.52734	0.166931	0.0670693	0.156837	0.725353	-0.152025	-0.734517
ARHGEF12	0.700192	1	-0.0379912	0.0341904	-0.0896642	0.326896	0.0854287	0.147147	0.357511	-0.0268454	-0.301076	0.0399207	0.15462	0.0459174	0.704688	-0.135508	0.196182	0.192765	-0.14976	-0.224976	-0.112479	-0.0918134	0.0138802	0.169377	0.429106	0.659748	0.875695	0.855712	0.0776048	0.581104	0.173933	-0.182071	-0.0214974	0.0676103	0.208142	-0.275626	0.180993	0.171106	0.338891	-0.11411	0.0593126	0.0855838	0.75261	0.439986	-0.102052	-0.184802	0.343709	0.0795477	0.547657
ARHGEF15	0.143973	0.945946	0.0754671	-0.0408857	-0.0330731	-0.0402771	-0.0922222	0.0648599	0.0972419	0.135242	-0.000690029	-0.0907133	0.207357	-0.0971539	-0.785865	-0.0472514	-0.285709	-0.175165	-0.0444588	-0.00311265	0.00213078	0.164558	0.306336	0.329805	0.140784	-0.0482723	-0.00252293	-0.370092	0.0469174	0.522377	0.44342	0.0675728	-0.151884	-0.1469	-0.107072	0.0624952	-0.303076	0.967947	1.09349	-0.163751	-0.109335	0.24741	-0.01385	0.161646	-0.102793	0.020594
ARHGEF16	0.452768	1	-0.103083	-0.242127	0.0161182	-0.411701	-0.331965	-0.386024	-0.789336	-0.575585	0.0468198	0.803678	-0.736591	-1.0393	-0.498468	0.642574	1.10545	-0.576931	1.20009	-0.251261	-0.0177013	0.0830436	-0.0796371	-0.00492464	-0.0225215	-0.16357	0.00535323	-0.253946	0.0123	0.182824	-0.463272	-0.173037	-0.0102275	-0.18695	-0.0687048	-0.15574	-0.169876	-0.310058	-0.477831	-1.36978	-0.136191	-0.0764	0.23462	0.476493	0.125939	0.0381977	0.18519	0.290686	-0.252535
ARHGEF17	0.519742	1	-0.171048	-0.293604	-0.235787	0.476786	0.604756	0.216162	0.174026	0.107684	0.241343	-0.215229	-0.500101	1.0672	0.903211	0.0784822	1.85949	1.94164	2.2437	0.0589346	0.0969587	0.028343	0.0857961	-0.164475	-0.301095	-0.489451	-0.555938	-0.567691	0.00191446	0.869193	0.278702	0.996418	-0.305419	-0.16884	-0.241078	-0.0217706	-0.0343512	-0.654578	-0.43384	0.117056	0.0030287	0.55133	-0.62453	0.435483	0.0501448	-0.0219781	0.0388342	0.0939409	-0.19299
ARHGEF18	0.404531	0.945946	-0.0405628	-0.0175635	0.607827	0.437362	0.0273841	0.343016	0.147404	0.0201861	-0.228294	-0.250439	-0.343075	-0.293184	-0.384826	0.0946203	-0.0485708	-0.416439	-0.408827	0.0513427	-0.170461	-0.129217	-0.25095	-0.331	-0.177124	-0.392983	-0.119739	-0.23856	0.0415187	1.82258	-0.648096	1.62132	-0.388971	-0.354067	-0.301034	0	0	-1.07039	0.24731	1.51685	0.350931	-0.25536	-0.1191	-0.0235357	-0.0382983	-0.157244
ARHGEF19	0.593374	0.905405								-0.0573254	0.66456	0.979992	0.756907	0.156455	0.353501	0.403737	1.2121	0.163406	1.57878	-0.0143752	-0.0918444	0.139013	0.308579	0.206372	-0.215882	-0.844915	-0.985833	-0.533682	-0.0999092	0.524617	0.0470009	-0.493837	-0.25369	0.3993	-0.02922	0.0929335	-0.154228	0.109596	0.0910048	-0.962198	-0.251039	-0.81371	0.12125	0.160211	0.107534	0.0235365	0.864309	0.29532	-0.173369
ARHGEF2	0.604235	0.945946	-0.141189	0.349503	0.0290109	0.308891	0.197676	-0.278546	-0.37515	0.693356	0.165772	1.08642	1.305	1.35436	1.21983	-0.505877	1.20115	-0.00370464	1.71411	0.0715647	0.391712	0.553778	0.55933	0.227826	0.437991	1.03319	0.849005	0.658661	-0.120401	0.499827	1.11011	-0.131963	0.23632	0.2968	0.0963	0.204974	0.528937	-0.305573	-0.0856822	-0.868685	0.600129	0.59682	-0.20126	0.488705	0.0256821	-0.167634
ARHGEF25	0.927923	0.891892								0.530736	-1.44524	-0.873373	-0.112647	0.0831256	0.0789965	-0.825594	-0.453016	-0.576317	-0.877248	-0.163874	0.275328	1.05388	1.39622	2.54011	2.48182	2.60024	2.48514	1.9679	1.47998	1.30155	1.50079	0.934879	-0.35008	-0.26209	-0.64855	0.347459	0.937103	-0.521939		0.975277	-0.0538128	-0.05391	-0.28301	-0.0390869	0.237636	0.0426611	0.382492	0.146635	0.319795
ARHGEF26	0.621263	0.932432	-0.053593	-0.104324						-0.0734497	-1.06261	-1.58588	-1.46816	-1.32099	-1.56609	0.312749	0.00354243	-0.0549109	-0.43722	-0.00552023	0.0798995	0.00998409	0.0326886	-0.0222113	-0.154231	0.00799279	0.130199	-0.125531	0.157982	0.946599	-0.492065	1.04247	-0.29273	-0.31783	-0.50913	-0.0475101	-0.00209998	-0.375688	-0.365687	0.0129105	-0.0757313	-0.41529	0.46302	0.146445	-0.221862	0.0318468	0.587987	0.0316002	0.153728
ARHGEF28	0.207894	0.932432	0.090174	-0.0550958						0.0485733	-0.596958	-0.507811	-0.289853	0.346096	0.753386	-0.41525	-0.122735	-0.433311	-0.418875	-0.146492	0.065155	-0.0880065	0.250391	0.195762	0.0111886	0.243981	0.301821	0.580796	0.0747161	1.35637	0.924411	1.27713	-0.363135	-0.0973138	-0.199506	0.0399659	0.0305257	0.557396	0.357552	1.51692	0.246819	0.03636	-0.45206	0.0737875	0.0784064	0.0783359	0.0501368	0.281105	0.0570275
ARHGEF3	1.14745	0.878378	-0.196929	-0.202843						1.17109	1.83364	-0.0990176	0.118936	-0.452511	-0.468689	0.287635	1.38531	-0.382387	-0.203955	-0.391047	-0.164198	-0.148867	-0.201865	0.125265	0.165391	0.0788288	-0.130941	-0.349849	-0.512249	0.0590402	0.427682	0.0544218	-0.211791	0.395371	0.12142	-0.0288012	0.295271	0.327136	0.376832	0.916345	0.351305	-0.2169	0.12157	0.306085	0.206577	0.0150951
ARHGEF33	0.028766	0.0675676
ARHGEF35	0.0944583	0.0945946																																						0.115206	-0.0525745
ARHGEF37	0.22105	0.905405								1.5599	0.977108	0.575633	1.05945	0.738702	-0.492863	1.17577	0.751968	1.22106	0.901163	-0.175383	-0.0458459	0.107102	0.0207772	-0.194702	-0.0700133	-0.451239	-0.383983	-0.353582	-0.0426205	3.00749	-1.31118	-0.785493	-0.23144	-0.42882	-0.08578	0	0	0.895794	-0.044665	-1.81917	0.0223323	-0.36128	0.93426	0.178584	-0.0422746	0.157156	0.217971	0.48635	0.000933513
ARHGEF38	0.27514	0.932432	0.0997056	0.190125						2.71332	1.42189	0.869552	1.61102	1.29723	1.76158	1.21568	0.705835	1.01928	2.11347	-0.285875	0.0098525	-0.0617582	0.0697603	-0.50194	-0.919521	-0.807523	-1.00945	-1.22531	-0.472368	-0.475519	-1.28362	0.663833	-0.105262	-0.289207	-0.018165	-0.225131	-0.445989	0.952372	0.815106	0.512949	-0.107709	0.94318	-0.88253	0.839935	-0.221008	-0.156728	1.01829	-0.0322201	0.112594
ARHGEF4	0.670048	1	0.0121957	-0.00719811	-0.194609	-0.588338	-0.546385	-0.480485	-0.714652	0.0406912	0.338663	0.298965	0.392044	-0.077765	-0.241135	0.319141	0.941046	0.363895	0.633465	-0.02487	0.159738	0.414571	0.241811	0.995892	0.677746	0.338464	-0.0142397	-0.325288	0.405235	0.465024	0.80597	0.287194	-0.15821	-1.01145	-1.10693	0.120003	0.574003	-0.577795	-0.0841843	-1.20667	0.0996601	-3.70459	1.00971	-1.5524	0.169361	0.106301	0.329932	0.124615	0.170985
ARHGEF40	0.655661	0.932432	0.226756	0.144788						0.965052	0.59945	0.348345	0.541386	-0.0799395	-0.0958678	0.0548812	0.570524	-0.0752179	-0.0617384	0.0441537	-0.130517	0.135001	0.343347	0.23088	0.0371048	0.159743	0.107412	0.0380277	-0.32737	0.526267	-1.2461	1.761	-0.43919	-0.20451	-0.569047	-0.0758398	-0.194898	-0.307637	-0.512761	1.77472	-0.222043	-1.48735	-2.36311	-0.0598018	0.00345277	-0.147485	0.0122433	-0.0774983	0.956423
ARHGEF5	1.09443	1	-0.253917	0.0656455	-0.493288	-0.775987	-0.961708	-0.927155	-1.77189	0.297766	0.00345335	0.141983	-0.507771	-0.0986085	-0.202228	-0.166853	0.202826	0.113193	0.13374	0.0827756	-0.0622601	0.0722703	-0.285943	-0.309221	-0.0882865	-0.4041	-0.468725	-0.0743473	-0.0747271	-0.218444	-0.285518	-0.160394	-0.14014	0.00883	0.00883	0	0	-0.119224	-0.00709268	0.324186	0.00312514	-0.0431	-4.50034	-1.9837	0.083789	-0.0718876	-0.00984267	0.202645	0.179689
ARHGEF6	0.479956	1	-0.0508451	-0.00318289	-0.028813	2.22326	1.58615	1.47185	1.04295	-0.129034	-0.326265	-0.535432	-0.520941	-0.0783949	0.0551438	-0.207872	-0.786799	0.241759	-0.740577	0.641707	-0.038118	-0.309928	-0.279075	-0.228624	0.0600303	-0.411488	-0.0359793	-0.332181	0.0713201	-0.00557062	-0.368419	-0.131131	-0.193908	0.213637	-0.0222844	0.130741	0.877907	-0.89617	-0.739074	0.0283983	-0.0486929	-1.40987	1.2966	0.0174558	-0.0963917	0.0619691	0.273338	0.25056	-0.289841
ARHGEF7	0.319481	1	-0.0560784	-0.0391014	-0.202968	0.121705	0.183825	0.0488359	-0.322679	-0.410917	-0.64149	-0.67215	-0.132997	-0.27768	0.0407029	-0.769029	-0.564627	-0.691663	-0.767933	-0.53509	0.357258	0.614597	0.736269	1.25479	1.12608	1.27235	1.10227	0.641186	0.33238	1.33245	1.22387	0.969232	0.117599	-0.0181583	0.435221	-0.754647	0.195698	-0.261485	0.0366805	-0.533471	0.0459667	0.54553	2.13199	0.402734	0.0781112	0.0172207	0.219034	-0.156951	-0.11047
ARHGEF9	0.765794	1	0.218428	0.122228	0.0320413	0.47837	1.0976	0.729271	1.20968	-0.0778465	-0.0724132	0.00433731	-0.112809	0.470608	0.314679	-0.141575	-0.498277	-0.109616	0.351368	0.185874	-0.485736	-1.01553	-0.595816	-0.942466	-0.387498	-0.684884	-1.90149	-0.790463	-0.0511236	0.310321	0.446251	0.169906	-0.54619	0.20825	-0.32114	0	0.0235941	-0.0373055	0.0356313	-0.356297	0.271762	-2.16992	0.224582	-0.0259777	-0.0716361	0.0826558	0.752783	0.240382	0.318044
ARID1A	0.214049	1	-0.0801394	-0.104494	-0.113522	-0.0996859	-0.0641754	0.0800139	-0.12631	0.451664	0.656176	0.693245	0.493523	0.820278	0.654166	0.324516	1.12015	-0.117388	1.53054	-0.0036951	0.340774	0.29268	-0.136007	0.213092	0.127332	0.0682483	0.287236	0.342087	-0.0993132	1.84925	3.55415	0.653712	0.24493	-0.7137	0.91474	0.145822	0.0775342	0.718864	1.5159	0.203422	0.0959066	3.08224	-1.40672	0.0443971	0.0597641	-0.285365	0.315429	0.172617	-0.165593
ARID1B	0.39745	0.905405								-0.0402735	-0.0337635	0.257774	-0.101442	-0.113284	-0.130411	-0.171786	0.215871	-0.121803	0.135494	-0.0532702	-0.145861	-0.0225113	-0.102052	0.0352722	-0.0041831	-0.0207644	0.0449697	0.0681611	-0.0102143	0.262813	0.237923	0.0255458	-0.246898	-0.247864	-0.33108	-0.0633597	0.272049	-0.246147	-0.683099	-0.208805	0.246017	0.12854	-0.19751	-0.0834275	0.0997875	0.0392817	0.098193	-0.144822	-0.0842212
ARID2	0.390454	0.905405								-0.261121	-0.985727	-1.17105	-0.518926	-0.403805	-0.0809838	-0.399221	-1.21275	-0.454426	-1.29046	1.47347	-0.343988	-0.219912	-0.215673	-0.210387	-0.740731	-0.601313	-0.569451	-0.345512	-0.0783933	0.240713	0.447722	0.441539	-0.47442	-0.589977	-0.197685	-0.445717	-1.96463	-0.281299	-0.534994	-0.199961	-0.367123	0.65429	-0.39013	0.290812	-0.103847	-0.00771424	0.190659	0.752561	0.156447
ARID3A	1.00082	0.986486	0.106095	0.00290362	0.163502	-0.0594837	0.229982	0.115054	-0.241401	-0.289009	-0.237349	0.0730757	-0.675098	-0.0865015	-0.799211	-0.583292	-0.200175	0.168498	0.182257	-0.0773773	0.0638973	0.0278983	-0.107928	0.0431873	-0.0426224	0.107673	0.116758	0.29763	-0.1138	-0.245451	-0.276643	-0.204968	-0.288988	-0.0473876	-0.181566	-0.246247	-0.335484	-0.998998		0.47668	0.217434	-0.42888	0.09073	-0.0856297	-0.0768725	-0.125099	0.958642	1.04345	0.107784
ARID3B	0.626885	0.837838	-0.32534	0.102068						-0.300999	-0.0170572	0.529242	-1.62826	-0.432014	-0.662802	-0.625322	-0.592849	0.00939007	-0.311963	0.21852	0.191131	0.14029	0.203461	-0.0565807	0.14849	0.219245	0.190569	0.215434	-0.129581	0.018069	0.561741	0.150555	-0.326122	-0.30936	-0.102939	-0.1247	-0.0413529	-0.348054	0.112673	0.868655	0.231688	-0.23867	-0.22611	0.621415	0.112479	-0.0139961
ARID3C	0.844684	0.391892																																				0.065557	0.201002			-0.12038	-0.2091	0.207627	-0.0424427	0.0176652
ARID4A	0.244724	1	0.0803111	-0.0432642	0.164055	0.155465	0.441201	0.207377	-0.029699	-0.521162	-1.15536	-0.740543	-0.754628	-0.713407	-0.579821	-0.479851	-0.74424	-0.0461951	-0.500251	0.253333	0.168465	0.251701	0.292584	0.407459	0.340145	0.543286	0.4275	0.472189	-0.220744	-0.473231	-0.531835	0.32578	-0.549106	-0.570987	-0.453511	-0.204833	-0.167481	0.513944	0.463549	0.46616	0.356218	-0.02198	0.28338	-0.031204	-0.0964569	-0.0788784	0.530697	0.597455	0.0472302
ARID4B	0.245911	0.932432	-0.037988	-0.0453363						0.279647	-0.414568	0.0911791	-0.39096	-0.2552	-0.454258	-0.100124	-0.204371	0.151912	-0.413829	0.0345946	1.04482	1.13176	1.61133	0.570887	0.605361	0.153963	0.102707	-0.283915	-0.361638	0.806422	1.2508	0.299651	0.90608	0.32448	0.27088	0.155023	-0.0821495	-0.054025	0.286739	0.608616	0.380278	-1.18773	-0.130882	-0.319867	0.0609123	-0.00602464	0.546737	0.898466	-0.197195
ARID5A	0.149023	0.945946	-0.170073	-0.0506042	0.302561	0.342841	-0.0178715	0.262328	0.314236	0.289273	1.36111	0.83589	0.0260586	-0.721595	-1.01643	0.397083	1.27168	0.306737	0.82928	0.00757561	-0.0249907	-0.297363	0.000952589	0.503285	0.69912	0.458218	0.265573	0.18572	0.00233708	0.0421948	0.619195	-0.198041	-1.41378	-0.70472	-1.31647	-0.0350636	3.15941	1.50696	1.26303	0.333742	-0.366904	-0.00721	-1.06046	0.320431	-0.0481601	-0.0109181
ARID5B	0.451531	1	-0.223197	-0.459952	0.674796	2.45879	1.32033	2.38371	1.61986	-0.328934	-1.1745	-0.959798	-1.40028	-0.110205	-0.333851	0.220231	-0.364503	0.120145	-0.436247	0.62422	-0.121396	-0.144525	-0.670513	-0.0719675	-0.0337146	-0.0169836	-0.0598752	0.188418	-0.657193	0.230305	-0.139716	0.516655	-0.227251	-0.424451	-0.129677	-0.0903293	-0.628828	0.00787596	-0.211717	-0.676901	0.152244	-0.09967	-0.59487	0.502046	-0.0831106	0.0247705	0.253629	0.129183	-0.00202395
ARIH1	0.734342	1	-0.141348	0.0260445	0.175541	0.121915	0.00801793	-0.276031	-0.139618	-0.00838884	-0.479243	-0.501901	-0.230431	0.294866	0.34134	-0.0743028	-0.159368	-0.0365838	-0.242523	-0.0416265	-0.117872	0.0372559	-0.0865745	0.173155	0.228353	0.0945094	0.101905	0.274621	-0.133462	0.399103	-0.51999	-0.0396169	-0.141818	-0.364586	-0.338649	-0.113894	0.016883	-0.0195809	-0.283449	-0.49421	0.15724	-0.20154	-0.56228	0.383344	-0.0371719	-0.0312128	0.815418	0.870597	0.410775
ARIH2	0.273601	1	0.102084	0.158159	0.122868	-0.116428	-0.266258	-0.160642	0.127063	0.377288	0.811872	0.363017	0.394336	-0.332145	-0.077468	0.986457	1.17726	0.171545	0.53404	-0.0718743	0.0275734	0.439797	0.281745	0.724796	0.732702	0.32029	0.705846	0.379393	0.316422	0.10651	1.69396	1.99959	-0.60911	-0.37722	-0.37722	-0.00741556	1.83806	1.69763	1.77904	-0.364087	-0.190926	-0.0119655	0.268478	0.102906	-0.0380028	0.0718496	0.360305	0.287873	-0.188187
ARL1	1.0877	1	-0.139209	-0.100656	-0.0466571	0.392722	0.636865	0.475947	0.464271	-0.195795	-0.0117998	0.190921	0.52067	0.908398	1.08162	-0.0169782	-0.00178628	0.0216245	0.179518	-0.0325905	0.1097	-0.207567	-0.176235	-0.497706	-0.715684	-0.921009	-1.10601	-0.885871	-0.308338	0.703775	0.211793	1.26851	-0.10075	-0.251952	-0.205835	-0.0336524	-0.09543	-1.63274	-1.4067	0.841992	0.308869	1.16129	-0.67684	0.837576	0.156027	0.0367545	0.746898	0.938601	0.332745
ARL10	1.2521	0.851351								-0.0210877	-0.0586556	-0.113192	-0.0151577	-1.03984	-1.36449	0.0761972	0.348345	-0.0301286	-0.554944	0.0528979	-0.0708585	-0.0782282	-0.280694	0.0215471	-0.0250198	-0.0265954	-0.00351785	-0.00154847	0.0285064	-0.119068	-0.186185	0.0169239	-0.377863	-0.0843129	-0.31741	-0.0112436	0.0751357	-0.0249079	0.0815333	0.530115	0.00592802	-0.42578	-0.01058	-0.0424438	-0.0286516	0.0362761
ARL11	1.00134	0.905405								-0.811475	-0.286326	-0.690476	-0.0565	-0.225413	-0.0949289	-0.841131	0.902391	0.76832	-0.0101805	0.237349	0.000822593	0.136593	0.190987	0.190394	0.0790314	0.0895845	0.054509	0.0835373	0.1843	-0.261418	-0.476079	0.0890995	-0.439641	-0.403648	-0.560269	0.00795819	-0.0364343	-0.0597849	0.208104	-0.0915096	-0.122676	0.0809331	0.138552	0.127521	-0.0101415	0.0814362	0.600094	0.424342	-0.00857764
ARL13A	1.62033	0.391892																																				-0.588928	-0.577982			0.47787	-0.75013	0.0709548	0.0548173	0.0997603
ARL13B	0.643288	0.905405								0.224265	1.08985	1.10864	1.11551	0.829696	0.946929	0.501602	1.02791	0.541424	1.15987	0.110649	0.0829369	0.0570142	0.0131331	-0.0643182	-0.136677	-0.348487	-0.25217	-0.109054	-0.0330654	0.1217	0.0740507	0.0479975	-0.269685	-0.383566	-0.420423	0.0835889	-0.0815657	0.188578	0.202817	-0.567414	-0.349243	-0.14324	-0.1243	0.361598	-0.121732	-0.0560453	0.311019	0.519567	-0.0154048
[truncated: 17,093 more rows]
[truncated: 27 more columns]
