# Supplementary material for: Meta-Analysis of EMT Datasets Reveals Different Types of EMT
Source: PLoS One. 2016 Jun 3;11(6):e0156839. doi: 10.1371/journal.pone.0156839 (PMC4892621; doi:10.1371/journal.pone.0156839)
Supplement: S5 Table — Genes in PO-list, EM-list, and SC-list were combined together to generate an 805-gene list. This list was further shortened to a 773-gene list because of missing in current analysis. The genes used in the four scoring systems to evaluate EMT were marked. (XLSX) [file pone.0156839.s005.xlsx]

## Sheet: Sheet6
		PO-list		EM-list		SC-list
Gene Symbol	Ensemble Gene ID	Identified?	Expression change	Identified?	Expression change	Identified?	Scoring System I	Scoring System II	Scoring System III	Scoring System IV
CD24	ENSG00000185275	1	down-regulated	1	down-regulated	1	1	1	1
CDH1	ENSG00000039068	1	down-regulated	1	down-regulated	1	1	1	1	1
EPCAM	ENSG00000119888	1	down-regulated	1	down-regulated	1	1	1	1
OCLN	ENSG00000197822	1	down-regulated	1	down-regulated	1	1	1	1
PRSS8	ENSG00000052344	1	down-regulated	1	down-regulated	1	1	1	1
AGR2	ENSG00000106541	1	down-regulated	1	down-regulated		1	1	1
ANK3	ENSG00000151150	1	down-regulated	1	down-regulated		1	1	1
BIK	ENSG00000100290	1	down-regulated	1	down-regulated		1	1	1
CDS1	ENSG00000163624	1	down-regulated	1	down-regulated		1	1	1
CXADR	ENSG00000154639	1	down-regulated	1	down-regulated		1	1	1
ELF3	ENSG00000163435	1	down-regulated	1	down-regulated		1	1	1
EPHA1	ENSG00000146904	1	down-regulated	1	down-regulated		1	1	1
FGFR3	ENSG00000068078	1	down-regulated	1	down-regulated		1	1	1
FXYD3	ENSG00000089356	1	down-regulated	1	down-regulated		1	1	1
JUP	ENSG00000173801	1	down-regulated	1	down-regulated		1	1	1
KRT15	ENSG00000171346	1	down-regulated	1	down-regulated		1	1	1
LAD1	ENSG00000159166	1	down-regulated	1	down-regulated		1	1	1
LSR	ENSG00000105699	1	down-regulated	1	down-regulated		1	1	1
MAP7	ENSG00000135525	1	down-regulated	1	down-regulated		1	1	1
MPZL2	ENSG00000149573	1	down-regulated	1	down-regulated		1	1	1
MTUS1	ENSG00000129422	1	down-regulated	1	down-regulated		1	1	1
OVOL2	ENSG00000125850	1	down-regulated	1	down-regulated		1	1	1
PLS1	ENSG00000120756	1	down-regulated	1	down-regulated		1	1	1
PPL	ENSG00000118898	1	down-regulated	1	down-regulated		1	1	1
RHOD	ENSG00000173156	1	down-regulated	1	down-regulated		1	1	1
S100P	ENSG00000163993	1	down-regulated	1	down-regulated		1	1	1
SLPI	ENSG00000124107	1	down-regulated	1	down-regulated		1	1	1
SORL1	ENSG00000137642	1	down-regulated	1	down-regulated		1	1	1
SPINT1	ENSG00000166145	1	down-regulated	1	down-regulated		1	1	1
TMEM30B	ENSG00000182107	1	down-regulated	1	down-regulated		1	1	1
TSPAN1	ENSG00000117472	1	down-regulated	1	down-regulated		1	1	1
ZNF165	ENSG00000197279	1	down-regulated	1	down-regulated		1	1	1
CLDN4	ENSG00000189143			1	down-regulated	1		1	1
ERBB2	ENSG00000141736			1	down-regulated	1		1	1
ESRP1	ENSG00000104413			1	down-regulated	1		1	1
ESRP2	ENSG00000103067			1	down-regulated	1		1	1
EZR	ENSG00000092820			1	down-regulated	1		1	1
FOXA1	ENSG00000129514			1	down-regulated	1		1	1
HPGD	ENSG00000164120			1	down-regulated	1		1	1
ITGB4	ENSG00000132470			1	down-regulated	1		1	1
KLK6	ENSG00000167755			1	down-regulated	1		1	1
KRT19	ENSG00000171345			1	down-regulated	1		1	1
LCN2	ENSG00000148346			1	down-regulated	1		1	1
MST1R	ENSG00000164078			1	down-regulated	1		1	1
MUC1	ENSG00000185499			1	down-regulated	1		1	1
PKP3	ENSG00000184363			1	down-regulated	1		1	1
SDC1	ENSG00000115884			1	down-regulated	1		1	1
ST14	ENSG00000149418			1	down-regulated	1		1	1
TGFA	ENSG00000163235			1	down-regulated	1		1	1
TMPRSS4	ENSG00000137648			1	down-regulated	1		1	1
ABCC3	ENSG00000108846			1	down-regulated			1
ABHD11	ENSG00000106077			1	down-regulated			1
ADAP1	ENSG00000105963			1	down-regulated			1
AIM1	ENSG00000112297			1	down-regulated			1
AKR1B10	ENSG00000198074			1	down-regulated			1
ALDH3B2	ENSG00000132746			1	down-regulated			1
ALOX5	ENSG00000012779			1	down-regulated			1
ANXA4	ENSG00000196975			1	down-regulated			1
ANXA9	ENSG00000143412			1	down-regulated			1
AP1M2	ENSG00000129354			1	down-regulated			1
AQP3	ENSG00000165272			1	down-regulated			1
ARAP2	ENSG00000047365			1	down-regulated			1
AREG	ENSG00000109321			1	down-regulated			1
ARHGAP32	ENSG00000134909			1	down-regulated			1
ARHGAP8	ENSG00000186654			1	down-regulated			1
ARHGDIB	ENSG00000111348			1	down-regulated			1
ARHGEF5	ENSG00000050327			1	down-regulated			1
ATP1B1	ENSG00000143153			1	down-regulated			1
ATP2C2	ENSG00000064270			1	down-regulated			1
AZGP1	ENSG00000160862			1	down-regulated			1
B3GNT3	ENSG00000179913			1	down-regulated			1
BCAS1	ENSG00000064787			1	down-regulated			1
BLNK	ENSG00000095585			1	down-regulated			1
BSPRY	ENSG00000119411			1	down-regulated			1
C1orf106	ENSG00000163362			1	down-regulated			1
C1orf116	ENSG00000182795			1	down-regulated			1
C4orf19	ENSG00000154274			1	down-regulated			1
CAMK2N1	ENSG00000162545			1	down-regulated			1
CAPN1	ENSG00000014216			1	down-regulated			1
CBLC	ENSG00000142273			1	down-regulated			1
CD2AP	ENSG00000198087			1	down-regulated			1
CD46	ENSG00000117335			1	down-regulated			1
CD9	ENSG00000010278			1	down-regulated			1
CDH3	ENSG00000062038			1	down-regulated			1
CEACAM1	ENSG00000079385			1	down-regulated			1
CEACAM5	ENSG00000105388			1	down-regulated			1
CEACAM6	ENSG00000086548			1	down-regulated			1
CEACAM7	ENSG00000007306			1	down-regulated			1
CKMT1A	ENSG00000166998			1	down-regulated			1
CLDN3	ENSG00000165215			1	down-regulated			1
CLDN7	ENSG00000181885			1	down-regulated			1
CNKSR1	ENSG00000142675			1	down-regulated			1
COMT	ENSG00000093010			1	down-regulated			1
CORO2A	ENSG00000106789			1	down-regulated			1
CTSH	ENSG00000103811			1	down-regulated			1
CYB561	ENSG00000008283			1	down-regulated			1
CYP4F3	ENSG00000186529			1	down-regulated			1
DDR1	ENSG00000137332			1	down-regulated			1
DENND2D	ENSG00000162777			1	down-regulated			1
DHCR24	ENSG00000116133			1	down-regulated			1
DSC2	ENSG00000134755			1	down-regulated			1
DSG2	ENSG00000046604			1	down-regulated			1
DSP	ENSG00000096696			1	down-regulated			1
DTX4	ENSG00000110042			1	down-regulated			1
EHF	ENSG00000135373			1	down-regulated			1
ELMO3	ENSG00000102890			1	down-regulated			1
EPB41L4B	ENSG00000095203			1	down-regulated			1
EPN3	ENSG00000049283			1	down-regulated			1
EPS8L1	ENSG00000131037			1	down-regulated			1
EPS8L2	ENSG00000177106			1	down-regulated			1
ERBB3	ENSG00000065361			1	down-regulated			1
ERMP1	ENSG00000099219			1	down-regulated			1
EVPL	ENSG00000167880			1	down-regulated			1
EXPH5	ENSG00000110723			1	down-regulated			1
F11R	ENSG00000158769			1	down-regulated			1
FA2H	ENSG00000103089			1	down-regulated			1
FAM174B	ENSG00000185442			1	down-regulated			1
FBP1	ENSG00000165140			1	down-regulated			1
FUT2	ENSG00000176920			1	down-regulated			1
FUT3	ENSG00000171124			1	down-regulated			1
GALE	ENSG00000117308			1	down-regulated			1
GALNT3	ENSG00000115339			1	down-regulated			1
GALNT7	ENSG00000109586			1	down-regulated			1
GDF15	ENSG00000130513			1	down-regulated			1
GMDS	ENSG00000112699			1	down-regulated			1
GPRC5A	ENSG00000013588			1	down-regulated			1
GPX2	ENSG00000176153			1	down-regulated			1
GRB7	ENSG00000141738			1	down-regulated			1
GRHL2	ENSG00000083307			1	down-regulated			1
HDHD3	ENSG00000119431			1	down-regulated			1
HES1	ENSG00000114315			1	down-regulated			1
HNMT	ENSG00000150540			1	down-regulated			1
ICA1	ENSG00000003147			1	down-regulated			1
IL1RN	ENSG00000136689			1	down-regulated			1
IL20RA	ENSG00000016402			1	down-regulated			1
IRF6	ENSG00000117595			1	down-regulated			1
ITGB6	ENSG00000115221			1	down-regulated			1
KCNK1	ENSG00000135750			1	down-regulated			1
KLF5	ENSG00000102554			1	down-regulated			1
KRT18	ENSG00000111057			1	down-regulated			1
KRT7	ENSG00000135480			1	down-regulated			1
KRT8	ENSG00000170421			1	down-regulated			1
LLGL2	ENSG00000073350			1	down-regulated			1
LRRC1	ENSG00000137269			1	down-regulated			1
LY75	ENSG00000054219			1	down-regulated			1
MALL	ENSG00000144063			1	down-regulated			1
MANSC1	ENSG00000111261			1	down-regulated			1
MAPK13	ENSG00000156711			1	down-regulated			1
MGST2	ENSG00000085871			1	down-regulated			1
MLPH	ENSG00000115648			1	down-regulated			1
MYH14	ENSG00000105357			1	down-regulated			1
MYO1D	ENSG00000176658			1	down-regulated			1
MYO5C	ENSG00000128833			1	down-regulated			1
MYO6	ENSG00000196586			1	down-regulated			1
NQO1	ENSG00000181019			1	down-regulated			1
OAS1	ENSG00000089127			1	down-regulated			1
PERP	ENSG00000112378			1	down-regulated			1
PHLDA2	ENSG00000181649			1	down-regulated			1
PLLP	ENSG00000102934			1	down-regulated			1
PLXNB2	ENSG00000196576			1	down-regulated			1
POF1B	ENSG00000124429			1	down-regulated			1
PPAP2C	ENSG00000141934			1	down-regulated			1
PPFIBP2	ENSG00000166387			1	down-regulated			1
PRR15L	ENSG00000167183			1	down-regulated			1
PSCA	ENSG00000167653			1	down-regulated			1
PTK6	ENSG00000101213			1	down-regulated			1
PTPRF	ENSG00000142949			1	down-regulated			1
PYCARD	ENSG00000103490			1	down-regulated			1
RAB11FIP1	ENSG00000156675			1	down-regulated			1
RAB20	ENSG00000139832			1	down-regulated			1
RAB25	ENSG00000132698			1	down-regulated			1
RABGAP1L	ENSG00000152061			1	down-regulated			1
RAPGEFL1	ENSG00000108352			1	down-regulated			1
RBM47	ENSG00000163694			1	down-regulated			1
RNF128	ENSG00000133135			1	down-regulated			1
S100A14	ENSG00000189334			1	down-regulated			1
SCEL	ENSG00000136155			1	down-regulated			1
SCNN1A	ENSG00000111319			1	down-regulated			1
SDC4	ENSG00000124145			1	down-regulated			1
SERINC5	ENSG00000164300			1	down-regulated			1
SFN	ENSG00000175793			1	down-regulated			1
SH2D3A	ENSG00000125731			1	down-regulated			1
SH3YL1	ENSG00000035115			1	down-regulated			1
SHANK2	ENSG00000162105			1	down-regulated			1
SLC16A5	ENSG00000170190			1	down-regulated			1
SLC22A18	ENSG00000110628			1	down-regulated			1
SLC35A3	ENSG00000117620			1	down-regulated			1
SLC37A1	ENSG00000160190			1	down-regulated			1
SLC44A4	ENSG00000204385			1	down-regulated			1
SLC9A3R1	ENSG00000109062			1	down-regulated			1
SORD	ENSG00000140263			1	down-regulated			1
SPAG1	ENSG00000104450			1	down-regulated			1
SPDEF	ENSG00000124664			1	down-regulated			1
SPINT2	ENSG00000167642			1	down-regulated			1
SSH3	ENSG00000172830			1	down-regulated			1
STAP2	ENSG00000178078			1	down-regulated			1
STYK1	ENSG00000060140			1	down-regulated			1
SYNGR2	ENSG00000108639			1	down-regulated			1
TACSTD2	ENSG00000184292			1	down-regulated			1
TFF1	ENSG00000160182			1	down-regulated			1
TFF3	ENSG00000160180			1	down-regulated			1
TJP2	ENSG00000119139			1	down-regulated			1
TJP3	ENSG00000105289			1	down-regulated			1
TMC5	ENSG00000103534			1	down-regulated			1
TMC6	ENSG00000141524			1	down-regulated			1
TMPRSS2	ENSG00000184012			1	down-regulated			1
TNFSF13	ENSG00000161955			1	down-regulated			1
TOB1	ENSG00000141232			1	down-regulated			1
TOM1L1	ENSG00000141198			1	down-regulated			1
TOX3	ENSG00000103460			1	down-regulated			1
TPD52	ENSG00000076554			1	down-regulated			1
TRIM31	ENSG00000137397			1	down-regulated			1
TRPM4	ENSG00000130529			1	down-regulated			1
TSPAN13	ENSG00000106537			1	down-regulated			1
TSPAN15	ENSG00000099282			1	down-regulated			1
TSPAN8	ENSG00000127324			1	down-regulated			1
TTC39A	ENSG00000085831			1	down-regulated			1
TUFT1	ENSG00000143367			1	down-regulated			1
UGT1A				1	down-regulated			1
VAMP8	ENSG00000118640			1	down-regulated			1
VAV3	ENSG00000134215			1	down-regulated			1
VGLL1	ENSG00000102243			1	down-regulated			1
XBP1	ENSG00000100219			1	down-regulated			1
CDH2	ENSG00000170558	1	up-regulated	1	up-regulated	1	1	1	1	1
FN1	ENSG00000115414	1	up-regulated	1	up-regulated	1	1	1	1
LOX	ENSG00000113083	1	up-regulated	1	up-regulated	1	1	1	1
MMP2	ENSG00000087245	1	up-regulated	1	up-regulated	1	1	1	1
VCAN	ENSG00000038427	1	up-regulated	1	up-regulated	1	1	1	1
VIM	ENSG00000026025	1	up-regulated	1	up-regulated	1	1	1	1
ZEB1	ENSG00000148516	1	up-regulated	1	up-regulated	1	1	1	1
CDH11	ENSG00000140937	1	up-regulated	1	up-regulated		1	1	1
CDK14	ENSG00000058091	1	up-regulated	1	up-regulated		1	1	1
COL6A1	ENSG00000142156	1	up-regulated	1	up-regulated		1	1	1
CYP1B1	ENSG00000138061	1	up-regulated	1	up-regulated		1	1	1
DCN	ENSG00000011465	1	up-regulated	1	up-regulated		1	1	1
EMP3	ENSG00000142227	1	up-regulated	1	up-regulated		1	1	1
FBLN1	ENSG00000077942	1	up-regulated	1	up-regulated		1	1	1
FBN1	ENSG00000166147	1	up-regulated	1	up-regulated		1	1	1
FSTL1	ENSG00000163430	1	up-regulated	1	up-regulated		1	1	1
MAP1B	ENSG00000131711	1	up-regulated	1	up-regulated		1	1	1
MYL9	ENSG00000101335	1	up-regulated	1	up-regulated		1	1	1
PMP22	ENSG00000109099	1	up-regulated	1	up-regulated		1	1	1
PTX3	ENSG00000163661	1	up-regulated	1	up-regulated		1	1	1
RECK	ENSG00000122707	1	up-regulated	1	up-regulated		1	1	1
SERPINE1	ENSG00000106366	1	up-regulated	1	up-regulated		1	1	1
SPOCK1	ENSG00000152377	1	up-regulated	1	up-regulated		1	1	1
SRGN	ENSG00000122862	1	up-regulated	1	up-regulated		1	1	1
SYNE1	ENSG00000131018	1	up-regulated	1	up-regulated		1	1	1
SYT11	ENSG00000132718	1	up-regulated	1	up-regulated		1	1	1
TAGLN	ENSG00000149591	1	up-regulated	1	up-regulated		1	1	1
TMEM158	ENSG00000178550	1	up-regulated	1	up-regulated		1	1	1
TUBA1A	ENSG00000167552	1	up-regulated	1	up-regulated		1	1	1
AXL	ENSG00000167601			1	up-regulated	1		1	1
CAV1	ENSG00000105974			1	up-regulated	1		1	1
CXCL12	ENSG00000107562			1	up-regulated	1		1	1
CXCR4	ENSG00000121966			1	up-regulated	1		1	1
DDR2	ENSG00000162733			1	up-regulated	1		1	1
GREM1	ENSG00000166923			1	up-regulated	1		1	1
LOXL2	ENSG00000134013			1	up-regulated	1		1	1
MSN	ENSG00000147065			1	up-regulated	1		1	1
SDC2	ENSG00000169439			1	up-regulated	1		1	1
SNAI2	ENSG00000019549			1	up-regulated	1		1	1
TCF4	ENSG00000196628			1	up-regulated	1		1	1
TGFB1I1	ENSG00000140682			1	up-regulated	1		1	1
TNC	ENSG00000041982			1	up-regulated	1		1	1
TWIST1	ENSG00000122691			1	up-regulated	1		1	1
WWTR1	ENSG00000018408			1	up-regulated	1		1	1
ZEB2	ENSG00000169554			1	up-regulated	1		1	1
AKAP12	ENSG00000131016			1	up-regulated			1
AKAP2	ENSG00000157654			1	up-regulated			1
AKT3	ENSG00000117020			1	up-regulated			1
ANGPTL2	ENSG00000136859			1	up-regulated			1
ANK2	ENSG00000145362			1	up-regulated			1
AP1S2	ENSG00000182287			1	up-regulated			1
ASPN	ENSG00000106819			1	up-regulated			1
BAG2	ENSG00000112208			1	up-regulated			1
BGN	ENSG00000182492			1	up-regulated			1
BICC1	ENSG00000122870			1	up-regulated			1
BNC2	ENSG00000173068			1	up-regulated			1
C1orf54	ENSG00000118292			1	up-regulated			1
C1R	ENSG00000163362			1	up-regulated			1
C1S	ENSG00000182326			1	up-regulated			1
CALD1	ENSG00000122786			1	up-regulated			1
CCL2	ENSG00000108691			1	up-regulated			1
CCL8	ENSG00000108700			1	up-regulated			1
CD163	ENSG00000177575			1	up-regulated			1
CEP170	ENSG00000143702			1	up-regulated			1
CHN1	ENSG00000128656			1	up-regulated			1
CHRDL1	ENSG00000101938			1	up-regulated			1
CLEC2B	ENSG00000110852			1	up-regulated			1
CLIC4	ENSG00000169504			1	up-regulated			1
COL14A1	ENSG00000187955			1	up-regulated			1
COL15A1	ENSG00000204291			1	up-regulated			1
COL5A2	ENSG00000204262			1	up-regulated			1
COL6A2	ENSG00000142173			1	up-regulated			1
COLEC12	ENSG00000158270			1	up-regulated			1
CRISPLD2	ENSG00000103196			1	up-regulated			1
CRYAB	ENSG00000109846			1	up-regulated			1
CSF2RB	ENSG00000100368			1	up-regulated			1
CSRP2	ENSG00000175183			1	up-regulated			1
CTSK	ENSG00000143387			1	up-regulated			1
CXCL13	ENSG00000156234			1	up-regulated			1
DENND5A	ENSG00000184014			1	up-regulated			1
DPT	ENSG00000143196			1	up-regulated			1
DPYSL3	ENSG00000113657			1	up-regulated			1
DSE	ENSG00000111817			1	up-regulated			1
ECM2	ENSG00000106823			1	up-regulated			1
EFEMP1	ENSG00000115380			1	up-regulated			1
EFEMP2	ENSG00000172638			1	up-regulated			1
ENPP2	ENSG00000136960			1	up-regulated			1
ETV1	ENSG00000006468			1	up-regulated			1
EVI2A	ENSG00000126860			1	up-regulated			1
F13A1	ENSG00000124491			1	up-regulated			1
FAP	ENSG00000078098			1	up-regulated			1
FERMT2	ENSG00000073712			1	up-regulated			1
FGL2	ENSG00000127951			1	up-regulated			1
FHL1	ENSG00000022267			1	up-regulated			1
FLI1	ENSG00000151702			1	up-regulated			1
FLRT2	ENSG00000185070			1	up-regulated			1
FXYD6	ENSG00000137726			1	up-regulated			1
FYN	ENSG00000010810			1	up-regulated			1
GAS1	ENSG00000180447			1	up-regulated			1
GEM	ENSG00000164949			1	up-regulated			1
GFPT2	ENSG00000131459			1	up-regulated			1
GIMAP4	ENSG00000133574			1	up-regulated			1
GIMAP6	ENSG00000133561			1	up-regulated			1
GJA1	ENSG00000152661			1	up-regulated			1
GLIPR1	ENSG00000139278			1	up-regulated			1
GLYR1	ENSG00000140632			1	up-regulated			1
GNG11	ENSG00000127920			1	up-regulated			1
GPM6B	ENSG00000046653			1	up-regulated			1
GUCY1B3	ENSG00000061918			1	up-regulated			1
GZMK	ENSG00000113088			1	up-regulated			1
HEG1	ENSG00000173706			1	up-regulated			1
IFFO1	ENSG00000010295			1	up-regulated			1
IGF1	ENSG00000017427			1	up-regulated			1
IGFBP5	ENSG00000115461			1	up-regulated			1
IL10RA	ENSG00000110324			1	up-regulated			1
ISLR	ENSG00000129009			1	up-regulated			1
ITM2A	ENSG00000078596			1	up-regulated			1
JAM2	ENSG00000154721			1	up-regulated			1
JAM3	ENSG00000166086			1	up-regulated			1
KCNJ8	ENSG00000121361			1	up-regulated			1
KDELC1	ENSG00000134901			1	up-regulated			1
KIAA1462	ENSG00000165757			1	up-regulated			1
LGALS1	ENSG00000100097			1	up-regulated			1
LHFP	ENSG00000183722			1	up-regulated			1
LY96	ENSG00000154589			1	up-regulated			1
MAF	ENSG00000178573			1	up-regulated			1
MAFB	ENSG00000204103			1	up-regulated			1
MEOX2	ENSG00000106511			1	up-regulated			1
MFAP4	ENSG00000166482			1	up-regulated			1
MOXD1	ENSG00000079931			1	up-regulated			1
MPDZ	ENSG00000107186			1	up-regulated			1
MRC1	ENSG00000120586			1	up-regulated			1
MS4A4A	ENSG00000110079			1	up-regulated			1
MS4A6A	ENSG00000110077			1	up-regulated			1
MXRA7	ENSG00000182534			1	up-regulated			1
MYH10	ENSG00000133026			1	up-regulated			1
MYLK	ENSG00000065534			1	up-regulated			1
NAP1L3	ENSG00000186310			1	up-regulated			1
NR3C1	ENSG00000113580			1	up-regulated			1
NUAK1	ENSG00000074590			1	up-regulated			1
OLFML2B	ENSG00000162745			1	up-regulated			1
OLFML3	ENSG00000116774			1	up-regulated			1
PCOLCE	ENSG00000106333			1	up-regulated			1
PDGFC	ENSG00000145431			1	up-regulated			1
PDZRN3	ENSG00000121440			1	up-regulated			1
PLEKHO1	ENSG00000023902			1	up-regulated			1
PLN	ENSG00000198523			1	up-regulated			1
PLXNC1	ENSG00000136040			1	up-regulated			1
POPDC3	ENSG00000132429			1	up-regulated			1
PTGDS	ENSG00000107317			1	up-regulated			1
PTGIS	ENSG00000124212			1	up-regulated			1
PTPRC	ENSG00000081237			1	up-regulated			1
PTRF	ENSG00000177469			1	up-regulated			1
QKI	ENSG00000112531			1	up-regulated			1
RARRES2	ENSG00000106538			1	up-regulated			1
RGS2	ENSG00000116741			1	up-regulated			1
RUNX1T1	ENSG00000079102			1	up-regulated			1
SACS	ENSG00000151835			1	up-regulated			1
SAMSN1	ENSG00000155307			1	up-regulated			1
SERPINF1	ENSG00000132386			1	up-regulated			1
SERPING1	ENSG00000149131			1	up-regulated			1
SFRP1	ENSG00000104332			1	up-regulated			1
SFRP4	ENSG00000106483			1	up-regulated			1
SH2B3	ENSG00000111252			1	up-regulated			1
SLC2A3	ENSG00000059804			1	up-regulated			1
SLIT2	ENSG00000145147			1	up-regulated			1
SOAT1	ENSG00000057252			1	up-regulated			1
SOBP	ENSG00000112320			1	up-regulated			1
SPARC	ENSG00000113140			1	up-regulated			1
SPARCL1	ENSG00000152583			1	up-regulated			1
SRPX	ENSG00000101955			1	up-regulated			1
STON1	ENSG00000068781			1	up-regulated			1
SYNM	ENSG00000182253			1	up-regulated			1
TMEFF1	ENSG00000066697			1	up-regulated			1
TNS1	ENSG00000079308			1	up-regulated			1
TPM2	ENSG00000198467			1	up-regulated			1
TRPC1	ENSG00000144935			1	up-regulated			1
TUBB6	ENSG00000176014			1	up-regulated			1
UCHL1	ENSG00000154277			1	up-regulated			1
VCAM1	ENSG00000162692			1	up-regulated			1
VSIG4	ENSG00000155659			1	up-regulated			1
WIPF1	ENSG00000115935			1	up-regulated			1
ZCCHC24	ENSG00000165424			1	up-regulated			1
ZFPM2	ENSG00000169946			1	up-regulated			1
CXCL16	ENSG00000161921	1	down-regulated			1	1		1
FGFR2	ENSG00000066468	1	down-regulated			1	1		1
IL18	ENSG00000150782	1	down-regulated			1	1		1
ABLIM1	ENSG00000099204	1	down-regulated				1
ADRB2	ENSG00000169252	1	down-regulated				1
ALDH1A3	ENSG00000184254	1	down-regulated				1
C10orf10	ENSG00000165507	1	down-regulated				1
CA2	ENSG00000104267	1	down-regulated				1
DSG3	ENSG00000134757	1	down-regulated				1
FAM169A	ENSG00000198780	1	down-regulated				1
FST	ENSG00000134363	1	down-regulated				1
GJB3	ENSG00000188910	1	down-regulated				1
GPX3	ENSG00000211445	1	down-regulated				1
IFI30	ENSG00000216490	1	down-regulated				1
KLK10	ENSG00000129451	1	down-regulated				1
KLK7	ENSG00000169035	1	down-regulated				1
KRT17	ENSG00000186831	1	down-regulated				1
MBP	ENSG00000197971	1	down-regulated				1
PKP2	ENSG00000057294	1	down-regulated				1
PLXNB1	ENSG00000164050	1	down-regulated				1
PRRG4	ENSG00000135378	1	down-regulated				1
RAPGEF5	ENSG00000136237	1	down-regulated				1
SERPINB1	ENSG00000021355	1	down-regulated				1
SLC27A2	ENSG00000140284	1	down-regulated				1
SLC7A5	ENSG00000103257	1	down-regulated				1
SMPDL3B	ENSG00000130768	1	down-regulated				1
ST6GALNAC2	ENSG00000070731	1	down-regulated				1
SYK	ENSG00000165025	1	down-regulated				1
TPD52L1	ENSG00000111907	1	down-regulated				1
ZHX2	ENSG00000178764	1	down-regulated				1
CTGF	ENSG00000118523	1	up-regulated			1	1		1
FBLN5	ENSG00000140092	1	up-regulated			1	1		1
FGF2	ENSG00000138685	1	up-regulated			1	1		1
FGFR1	ENSG00000077782	1	up-regulated			1	1		1
HAS2	ENSG00000170961	1	up-regulated			1	1		1
IGFBP3	ENSG00000146674	1	up-regulated			1	1		1
PRKCA	ENSG00000154229	1	up-regulated			1	1		1
TGM2	ENSG00000198959	1	up-regulated			1	1		1
WNT5A	ENSG00000114251	1	up-regulated			1	1		1
ABCA1	ENSG00000165029	1	up-regulated				1
ADAM12	ENSG00000148848	1	up-regulated				1
CDKN2C	ENSG00000123080	1	up-regulated				1
COL1A1	ENSG00000108821	1	up-regulated				1
COL3A1	ENSG00000168542	1	up-regulated				1
COL5A1	ENSG00000130635	1	up-regulated				1
COL6A3	ENSG00000163359	1	up-regulated				1
DLC1	ENSG00000164741	1	up-regulated				1
EML1	ENSG00000066629	1	up-regulated				1
GALNT10	ENSG00000164574	1	up-regulated				1
IL1R1	ENSG00000115594	1	up-regulated				1
LTBP1	ENSG00000049323	1	up-regulated				1
LTBP2	ENSG00000119681	1	up-regulated				1
LUM	ENSG00000139329	1	up-regulated				1
MME	ENSG00000196549	1	up-regulated				1
NID2	ENSG00000087303	1	up-regulated				1
NR2F1	ENSG00000175745	1	up-regulated				1
NRP1	ENSG00000099250	1	up-regulated				1
PLAT	ENSG00000104368	1	up-regulated				1
PPAP2B	ENSG00000162407	1	up-regulated				1
PTGER2	ENSG00000125384	1	up-regulated				1
RGS4	ENSG00000117152	1	up-regulated				1
SERPINE2	ENSG00000135919	1	up-regulated				1
SLC22A4	ENSG00000197208	1	up-regulated				1
SULF1	ENSG00000137573	1	up-regulated				1
TFPI	ENSG00000003436	1	up-regulated				1
TNFAIP6	ENSG00000123610	1	up-regulated				1
TPM1	ENSG00000140416	1	up-regulated				1
ACVR1	ENSG00000115170					1
ADAM17	ENSG00000151694					1
AGER	ENSG00000204305					1
AKT1	ENSG00000142208					1
AMHR2	ENSG00000135409					1
ANPEP	ENSG00000166825					1
ANXA1	ENSG00000135046					1
AR	ENSG00000169083					1
ATM	ENSG00000149311					1
AURKA	ENSG00000087586					1
AXIN1	ENSG00000103126					1
AXIN2	ENSG00000168646					1
BCL2	ENSG00000171791					1
BCL2L1	ENSG00000171552					1
BIRC2	ENSG00000110330					1
BMI1	ENSG00000168283					1
BMP2	ENSG00000125845					1
BMP4	ENSG00000125378					1
BMP7	ENSG00000101144					1
BOP1	ENSG00000170727					1
BRAF	ENSG00000157764					1
CAMK1D	ENSG00000183049					1
CBR1	ENSG00000159228					1
CD274	ENSG00000120217					1
CD44	ENSG00000026508					1
CDH13	ENSG00000140945					1
CDKN1B	ENSG00000111276					1
CDKN2A	ENSG00000147889					1
CDX2	ENSG00000165556					1
CLDN1	ENSG00000163347					1
CLU	ENSG00000120885					1
CMTM8	ENSG00000170293					1
COL8A1	ENSG00000144810					1
COL8A2	ENSG00000171812					1
CSK	ENSG00000103653					1
CSNK2B	ENSG00000204435					1
CTBP1	ENSG00000159692					1
CTNNB1	ENSG00000168036					1
CTNNBIP1	ENSG00000178585					1
CTNND1	ENSG00000198561					1
CTSZ	ENSG00000101160					1
CUX1	ENSG00000160967					1
CXCL5	ENSG00000163735					1
CYR61	ENSG00000142871					1
DAB2	ENSG00000153071					1
DAPK1	ENSG00000196730					1
DDX5	ENSG00000108654					1
DLX4	ENSG00000108813					1
DNAJB6	ENSG00000105993					1
ECT2	ENSG00000114346					1
EDN1	ENSG00000078401					1
EDNRA	ENSG00000151617					1
EGF	ENSG00000138798					1
EGFR	ENSG00000146648					1
EGR1	ENSG00000120738					1
EIF3I	ENSG00000084623					1
EIF5A2	ENSG00000163577					1
ELF5	ENSG00000135374					1
ELL3	ENSG00000128886					1
ENG	ENSG00000106991					1
EPAS1	ENSG00000116016					1
EPB41L5	ENSG00000115109					1
EPO	ENSG00000130427					1
ERBB2IP	ENSG00000112851					1
ERF	ENSG00000105722					1
ESR1	ENSG00000091831					1
ETV4	ENSG00000175832					1
EZH2	ENSG00000106462					1
FGF1	ENSG00000113578					1
FHL2	ENSG00000115641					1
FLT1	ENSG00000102755					1
FOSL1	ENSG00000175592					1
FOXC1	ENSG00000054598					1
FOXM1	ENSG00000111206					1
FOXQ1	ENSG00000164379					1
FSCN1	ENSG00000075618					1
FSCN2	ENSG00000186765					1
GAB2	ENSG00000033327					1
GATA3	ENSG00000107485					1
GEMIN2	ENSG00000092208					1
GIPC2	ENSG00000137960					1
GLIPR2	ENSG00000122694					1
GLRX	ENSG00000173221					1
GMNN	ENSG00000112312					1
GRIN1	ENSG00000176884					1
GSK3A	ENSG00000105723					1
GSK3B	ENSG00000082701					1
GSN	ENSG00000148180					1
HBEGF	ENSG00000113070					1
HDAC6	ENSG00000094631					1
HDGF	ENSG00000143321					1
HGF	ENSG00000019991					1
HIF1A	ENSG00000100644					1
HMGA2	ENSG00000149948					1
HMGB1	ENSG00000100118					1
HMGB3	ENSG00000029993					1
HMOX1	ENSG00000100292					1
HNF4A	ENSG00000101076					1
HOXA10	ENSG00000153807					1
HOXB7	ENSG00000120087					1
HOXB9	ENSG00000170689					1
HPSE	ENSG00000173083					1
HRAS	ENSG00000174775					1
HS3ST3B1	ENSG00000125430					1
HS6ST2	ENSG00000171004					1
HSP90AA1	ENSG00000080824					1
HSPA4	ENSG00000170606					1
HSPB1	ENSG00000106211					1
HSPB2	ENSG00000170276					1
ID1	ENSG00000125968					1
ID2	ENSG00000115738					1
IDH1	ENSG00000138413					1
IDH2	ENSG00000182054					1
IGF1R	ENSG00000140443					1
IL1B	ENSG00000125538					1
IL6R	ENSG00000160712					1
ILK	ENSG00000166333					1
ITGA5	ENSG00000161638					1
ITGA6	ENSG00000091409					1
ITGB1	ENSG00000150093					1
ITGB3	ENSG00000056345					1
JAG1	ENSG00000101384					1
JAG2	ENSG00000184916					1
JAK2	ENSG00000096968					1
KCNH1	ENSG00000143473					1
KDM3A	ENSG00000115548					1
KHDRBS1	ENSG00000121774					1
KIT	ENSG00000157404					1
KL	ENSG00000133116					1
KLF4	ENSG00000136826					1
KLF6	ENSG00000067082					1
KLF8	ENSG00000102349					1
KRAS	ENSG00000133703					1
L1CAM	ENSG00000198910					1
LAMA1	ENSG00000101680					1
LAMA5	ENSG00000130702					1
LATS1	ENSG00000131023					1
LEF1	ENSG00000138795					1
LEFTY1	ENSG00000143787					1
LEP	ENSG00000174697					1
LETMD1	ENSG00000050426					1
LIMA1	ENSG00000050405					1
LIMS1	ENSG00000169756					1
LOXL3	ENSG00000115318					1
LRP6	ENSG00000070018					1
LYPD3	ENSG00000124466					1
MAGED1	ENSG00000179222					1
MAP2K1	ENSG00000169032					1
MAP3K3	ENSG00000198909					1
MAP3K4	ENSG00000085511					1
MAP3K7	ENSG00000135341					1
MAPK1	ENSG00000100030					1
MAPK14	ENSG00000112062					1
MAPK3	ENSG00000102882					1
MAPK7	ENSG00000166484					1
MAPK8	ENSG00000107643					1
MARVELD3	ENSG00000140832					1
MCAM	ENSG00000076706					1
MDK	ENSG00000110492					1
MET	ENSG00000105976					1
MGAT3	ENSG00000128268					1
MKL1	ENSG00000196588					1
MKL2	ENSG00000186260					1
MMP13	ENSG00000137745					1
MMP14	ENSG00000157227					1
MMP3	ENSG00000149968					1
MMP7	ENSG00000137673					1
MMP9	ENSG00000100985					1
MSX2	ENSG00000120149					1
MTA1	ENSG00000182979					1
MTA3	ENSG00000057935					1
MTDH	ENSG00000147649					1
MTOR	ENSG00000198793					1
MUC16	ENSG00000181143					1
MUC2	ENSG00000198788					1
MUC4	ENSG00000145113					1
MYC	ENSG00000136997					1
MYCN	ENSG00000134323					1
NCSTN	ENSG00000162736					1
NDRG1	ENSG00000104419					1
NF1	ENSG00000196712					1
NFIC	ENSG00000141905					1
NFKB1	ENSG00000109320					1
NOG	ENSG00000183691					1
NOTCH1	ENSG00000148400					1
NOTCH2	ENSG00000134250					1
NRP2	ENSG00000118257					1
NUMB	ENSG00000133961					1
PAG1	ENSG00000076641					1
PAK1	ENSG00000149269					1
PARD3	ENSG00000148498					1
PARP1	ENSG00000143799					1
PAX2	ENSG00000075891					1
PCMT1	ENSG00000120265					1
PDE4A	ENSG00000065989					1
PDGFB	ENSG00000100311					1
PDPN	ENSG00000162493					1
PHLDA1	ENSG00000139289					1
PIK3CA	ENSG00000121879					1
PIN1	ENSG00000127445					1
PLAUR	ENSG00000011422					1
PLXND1	ENSG00000004399					1
POSTN	ENSG00000133110					1
POU5F1	ENSG00000204531					1
PPARG	ENSG00000132170					1
PRDX1	ENSG00000117450					1
PRKCE	ENSG00000171132					1
PROM1	ENSG00000007062					1
PTEN	ENSG00000171862					1
PTGS2	ENSG00000073756					1
PTHLH	ENSG00000087494					1
PTK2	ENSG00000169398					1
PTN	ENSG00000105894					1
PTPN14	ENSG00000152104					1
PTPRZ1	ENSG00000106278					1
RAC1	ENSG00000136238					1
RAF1	ENSG00000132155					1
RDX	ENSG00000137710					1
RGCC	ENSG00000102760					1
RGS3	ENSG00000138835					1
RHOA	ENSG00000067560					1
RNF111	ENSG00000157450					1
ROCK1	ENSG00000067900					1
ROCK2	ENSG00000134318					1
ROR2	ENSG00000169071					1
RUNX3	ENSG00000020633					1
S100A4	ENSG00000196154					1
SCRIB	ENSG00000180900					1
SEMA3E	ENSG00000170381					1
SEMA4C	ENSG00000168758					1
SEMA7A	ENSG00000138623					1
SFTPC	ENSG00000168484					1
SHH	ENSG00000164690					1
SIM2	ENSG00000159263					1
SIX1	ENSG00000126778					1
SLC39A6	ENSG00000141424					1
SMAD2	ENSG00000175387					1
SMAD3	ENSG00000166949					1
SMAD4	ENSG00000141646					1
SMAD7	ENSG00000101665					1
SMAD9	ENSG00000120693					1
SNAI1	ENSG00000124216					1
SNW1	ENSG00000100603					1
SON	ENSG00000159140					1
SOX9	ENSG00000125398					1
SP1	ENSG00000185591					1
SPP1	ENSG00000118785					1
SPRR2A	ENSG00000196805					1
SRC	ENSG00000197122					1
SRF	ENSG00000112658					1
STAT3	ENSG00000168610					1
STAT5A	ENSG00000126561					1
STAT5B	ENSG00000173757					1
STK11	ENSG00000118046					1
TAB1	ENSG00000100324					1
TBX2	ENSG00000121068					1
TBX20	ENSG00000164532					1
TBX3	ENSG00000135111					1
TCF21	ENSG00000118526					1
TCF3	ENSG00000071564					1
TCF7	ENSG00000081059					1
TDGF1	ENSG00000163828					1
TEAD1	ENSG00000187079					1
TFCP2	ENSG00000135457					1
TGFB1	ENSG00000105329					1
TGFB2	ENSG00000092969					1
TGFB3	ENSG00000119699					1
TGFBR1	ENSG00000106799					1
TGFBR3	ENSG00000069702					1
THBD	ENSG00000178726					1
TIAM1	ENSG00000156299					1
TIMP1	ENSG00000102265					1
TM4SF5	ENSG00000142484					1
TNF	ENSG00000204490					1
TP53	ENSG00000141510					1
TP63	ENSG00000073282					1
TP73	ENSG00000078900					1
TRPS1	ENSG00000104447					1
TWIST2	ENSG00000007805					1
TXNIP	ENSG00000117289					1
VDR	ENSG00000111424					1
VEGFA	ENSG00000112715					1
VSNL1	ENSG00000163032					1
VTN	ENSG00000109072					1
VWCE	ENSG00000167992					1
WISP2	ENSG00000064205					1
WISP3	ENSG00000112761					1
WNT1	ENSG00000125084					1
WNT3A	ENSG00000154342					1
WNT6	ENSG00000115596					1
WT1	ENSG00000184937					1
YAP1	ENSG00000137693					1
YBX1	ENSG00000065978					1
YWHAZ	ENSG00000164924					1
YY1	ENSG00000100811					1
ZBTB33	ENSG00000177485					1
ZFYVE9	ENSG00000157077					1
ZNF217	ENSG00000171940					1
ZYX	ENSG00000159840					1
