# Supplementary material for: Meta-Analysis of EMT Datasets Reveals Different Types of EMT
Source: PLoS One. 2016 Jun 3;11(6):e0156839. doi: 10.1371/journal.pone.0156839 (PMC4892621; doi:10.1371/journal.pone.0156839)
Supplement: S6 Table — 74 human and 31 mouse EMT-induction samples were evaluated with four scoring systems to determine the degree of induced EMT. The scores from four scoring systems and the normalized scores with average scores of human and mouse samples were provided. The classification and grouping of all the 105 samples were also listed. (XLSX) [file pone.0156839.s006.xlsx]

## Sheet: Sheet1
									Normalized scores with ave. scores in each system
Species	GEO Acc. No.	Sample No. in Table S2 or S3	Cell type	Treatment	Scoring System I	Scoring System II	Scoring System III	Scoring System IV	Scoring System I	Scoring System II	Scoring System III	Scoring System IV	Sum	Classifcation	Clustering
Human	GSE8240	1	MCF10A	sham, TGF-beta1 0.4 ng/ml for 8d	0.157922	0.347081	0.30853	0.637103	1.19457	1.53508	1.42631	1.20602	1.34049	Strong	cluster II
Human	GSE8240	2	MCF10A	Ionizing radiation, TGF-beta1 0.4 ng/ml for 8 days	0.162127	0.387619	0.377935	0.695303	1.22638	1.71437	1.74717	1.31619	1.50103	Strong	cluster II
Human	GSE24202	3	HMLE	TGF-beta 5.0 ng/ml for 5 days	0.556979	1.55792	1.30762	2.73805	4.21315	6.89039	6.04501	5.18308	5.58291	Strong	cluster II
Human	GSE24202	4	HMLE	Overexpression of Twist for 5 days	0.911357	2.17463	1.8404	1.91976	6.89377	9.61798	8.50805	3.63407	7.16347	Strong	cluster II
Human	GSE24202	5	HMLE	Overexpression of Gsc for 5 days	0.885939	2.2027	1.86833	3.30127	6.7015	9.74215	8.63713	6.24924	7.8325	Strong	cluster II
Human	GSE24202	6	HMLE	Overexpression of Snail for 5 days	0.979661	2.26453	1.84953	2.28631	7.41045	10.0156	8.55026	4.32793	7.57606	Strong	cluster II
Human	GSE24202	7	HMLE	sh-Ecad for 5d	1.15299	2.61892	2.27144	5.144	8.72158	11.583	10.5007	9.73748	10.1357	Strong	cluster II
Human	GSE12548	8	AREP19	TGF-beta2 5.0 ng/ml or TNF-alpha 10.0 ng/ml for 1 hour	-0.032651	0.00873394	-0.0235134	-0.112221	-0.246982	0.0386287	-0.108701	-0.212433	-0.132372	Weak	cluster III
Human	GSE12548	9	AREP19	TGF-beta2 5.0 ng/ml or TNF-alpha 10.0 ng/ml for 6 hours	0.0292237	0.106006	0.0712775	1.28349	0.221056	0.468845	0.329511	2.42962	0.862259	Strong	cluster III
Human	GSE12548	10	AREP19	TGF-beta2 5.0 ng/ml or TNF-alpha 10.0 ng/ml for 16 hours	0.0466974	0.242695	0.267139	1.82031	0.353233	1.0734	1.23496	3.44582	1.52685	Strong	cluster III
Human	GSE12548	11	AREP19	TGF-beta2 5.0 ng/ml or TNF-alpha 10.0 ng/ml for 24 hours	0.162056	0.473538	0.410681	1.17554	1.22584	2.09437	1.89855	2.22527	1.86101	Strong	cluster III
Human	GSE12548	12	AREP19	TGF-beta2 5.0 ng/ml or TNF-alpha 10.0 ng/ml for 42 hours	0.131432	0.41533	0.362417	0.856618	0.99419	1.83693	1.67543	1.62156	1.53203	Strong	cluster III
Human	GSE12548	13	AREP19	TGF-beta2 5.0 ng/ml or TNF-alpha 10.0 ng/ml for 60 hours	0.113872	0.309275	0.251582	0.436423	0.861358	1.36787	1.16304	0.826141	1.0546	Strong	cluster III
Human	GSE15205	14	AREP19	TGF-beta2 5.0 ng/ml for 6 hours	0.0627887	-0.0182817	0.0142008	0.487472	0.474953	-0.0808567	0.0656493	0.922774	0.34563	Medium	cluster III
Human	GSE15205	15	AREP19	TNF-alpha 10.0 ng/ml for 6 hours	0.0102361	-0.0010732	0.0398813	0.368605	0.0774289	-0.00474657	0.184368	0.697762	0.238703	Medium	cluster III
Human	GSE15205	16	AREP19	TGF-beta2 5.0 ng/ml for 42 hours	0.0245117	-0.0473546	-0.0252489	0.0464932	0.185414	-0.209441	-0.116724	0.0880107	-0.013185	Weak	cluster III
Human	GSE15205	17	AREP19	TNF-alpha 10.0 ng/ml for 42 hours	-0.0196848	0.0835705	0.0726936	1.14145	-0.148902	0.369617	0.336057	2.16075	0.67938	Strong	cluster III
Human	GSE14773	18	SW480	Overexpression of Snail	-0.0304217	-0.0417187	-0.0468099	-0.117352	-0.230119	-0.184514	-0.216399	-0.222145	-0.213294	Weak	cluster V
Human	GSE17708	19	A549	TGF-beta1 5.0 ng/ml for 0.5 hour	-0.018778	-0.0492072	-0.0449084	0.36064	-0.142042	-0.217635	-0.207608	0.682685	0.0288501	Weak	cluster IV
Human	GSE17708	20	A549	TGF-beta1 5.0 ng/ml for 1 hour	-0.00406587	-0.0277476	-0.0346767	0.267819	-0.0307554	-0.122723	-0.160308	0.506975	0.0482974	Weak	cluster IV
Human	GSE17708	21	A549	TGF-beta1 5.0 ng/ml for 2 hours	-0.0161704	-0.0224306	-0.0588672	0.0817972	-0.122318	-0.0992064	-0.272139	0.154841	-0.0847056	Weak	cluster IV
Human	GSE17708	22	A549	TGF-beta1 5.0 ng/ml for 4 hours	-0.0261966	-0.032193	-0.078543	0.517759	-0.198159	-0.142384	-0.363099	0.980107	0.0691164	Weak	cluster IV
Human	GSE17708	23	A549	TGF-beta1 5.0 ng/ml for 8 hours	-0.022692	0.00724666	-0.0818668	0.776099	-0.171649	0.0320507	-0.378464	1.46914	0.237769	Medium	cluster IV
Human	GSE17708	24	A549	TGF-beta1 5.0 ng/ml for 16 hours	0.00594252	0.0934611	-0.0247315	0.939969	0.0449509	0.413362	-0.114332	1.77934	0.530831	Strong	cluster IV
Human	GSE17708	25	A549	TGF-beta1 5.0 ng/ml for 24 hours	0.0157306	0.10235	-0.0518087	0.690645	0.118991	0.452678	-0.239508	1.30738	0.409885	Medium	cluster IV
Human	GSE17708	26	A549	TGF-beta1 5.0 ng/ml for 72 hours	0.0306137	0.0775512	-0.0496201	-0.528546	0.231571	0.342995	-0.22939	-1.00053	-0.163838	Weak	cluster IV
Human	GSE23952	27	Panc-1	TGF-beta1 5.0 ng/ml for 48h	-0.000773001	-0.0470801	-0.0187361	0.214141	-0.00584721	-0.208227	-0.0866157	0.405365	0.0261687	Weak	cluster IV
Human	GSE28448	28	HMEC-TR	TGF-beta1 5.0 ng/ml for 24h	0.0125728	0.0625111	-0.0050596	0.30302	0.0951042	0.276475	-0.0233902	0.57361	0.23045	Medium	cluster IV
Human	GSE32727	29	HMEC-hTERT	TGF-beta treatment in Twist1 overexpressed cells	0.0496326	0.0832534	0.0661354	0.923573	0.375436	0.368215	0.305739	1.74831	0.699424	Strong	cluster IV
Human	GSE32727	30	HMEC-hTERT	TGF-beta treatment in Zeb2 overexpressed cells	-0.0617597	-0.0829953	-0.122689	0.116146	-0.467169	-0.367074	-0.567181	0.219861	-0.295391	Weak	cluster IV
Human	GSE32727	31	HMEC-hTERT	Overexpression of Zeb1	0.0360897	-0.0949898	0.0424901	-0.007765	0.272993	-0.420123	0.196429	-0.014699	0.00864993	Weak	cluster II
Human	GSE32727	32	HMEC-hTERT	Overexpression of Zeb2	0.011442	0.0303062	0.0734002	-0.237365	0.0865507	0.134039	0.339324	-0.449327	0.0276464	Weak	cluster II
Human	GSE32727	33	HMEC-hTERT	Overexpression of Twist1	0.0617252	-0.0222747	0.111708	-0.3741	0.466908	-0.0985171	0.516418	-0.708164	0.0441612	Weak	cluster II
Human	GSE42373	34	A549	TGF-beta 2.0 ng/ml and TNF-alpha 10.0 ng/ml for 48 hours	0.0149967	-0.0415785	-0.0285488	0.139957	0.11344	-0.183894	-0.131979	0.264937	0.0156257	Weak	cluster V
Human	GSE42373	35	A549	TGF-beta 2.0 ng/ml and TNF-alpha 10.0 ng/ml for 72 hours	0.0213239	0.140948	0.0700367	0.261193	0.1613	0.623388	0.323774	0.494433	0.400724	Medium	cluster V
Human	GSE20247	36	HK-2 cells	TGF-beta1 2.0 ng/ml for 48h in control cells	0.0329121	0.0870935	-0.0450628	-0.449192	0.248957	0.385199	-0.208322	-0.850312	-0.10612	Weak	cluster I
Human	GSE20247	37	HK-2 cells	TGF-beta1 2.0 ng/ml for 48h in C-peptide cells	0.00361419	0.0344879	0.104715	-0.277172	0.0273388	0.152534	0.484091	-0.524681	0.0348207	Weak	cluster I
Human	GSE40374	38	M-BE	TGF-beta1 5.0 ng/ml for 6 days	0.719109	1.34827	1.42895	3.1612	5.43956	5.96314	6.60594	5.9841	5.99818	Strong	cluster II
Human	GSE28569	39	MCF10A	TGF-beta1 2.0 ng/ml for 72 hours	-0.0594143	-0.0389247	-0.0395745	-0.308786	-0.449428	-0.172157	-0.18295	-0.584527	-0.347265	Weak	cluster V
Human	GSE53222	40	HMLE	Overexpression of Twist	0.0884688	-0.14742	-0.0723017	-0.100025	0.669204	-0.652012	-0.334245	-0.189345	-0.1266	Weak	cluster I
Human	GSE53222	41	T47D	Overexpression of Twist	0.0790504	-0.0241842	0.0016063	0.023095	0.597961	-0.106963	0.0074258	0.0437184	0.135536	Medium	cluster V
Human	GSE52308	42	H358	Overexpression of TwistER	0.0620122	-0.0365033	0.0396881	0.0806068	0.469079	-0.161447	0.183475	0.152587	0.160923	Medium	cluster I
Human	GSE32254	43	A549	TNF-alpha in cells with control siRNA	0.0109056	-0.00196873	-0.0142079	-0.316823	0.0824932	-0.00870736	-0.065682	-0.59974	-0.147909	Weak	cluster V
Human	GSE32254	44	A549	TNF-alpha in cells with Claudin 1 siRNA	0.00828331	0.0147486	0.0142669	-0.287491	0.0626574	0.0652304	0.0659547	-0.544215	-0.0875933	Weak	cluster V
Human	GSE40145	45	HEMC	Overexpression of Slug #1	0.0104331	-0.0400066	0.0353779	-0.336534	0.0789188	-0.176942	0.16355	-0.637053	-0.142882	Weak	cluster V
Human	GSE40145	46	HEMC	Overexpression of Slug #2	0.0170828	-0.0240639	-0.00186899	-0.478845	0.12922	-0.10643	-0.00864019	-0.906445	-0.223074	Weak	cluster V
Human	GSE40145	47	HEMC	Overexpression of Snail #1	0.00677529	-0.0205573	-0.0123964	-0.0205426	0.0512503	-0.0909214	-0.0573076	-0.0388867	-0.0339664	Weak	cluster V
Human	GSE40145	48	HEMC	Overexpression of Snail #2	-0.000595691	-0.0444638	-0.0357869	0.447361	-0.00450598	-0.196655	-0.16544	0.846845	0.120061	Medium	cluster V
Human	GSE40690	49	HMEC-hTERT	Overexpression of Snail1	0.0899103	0.013755	0.107824	0.00826883	0.680108	0.0608361	0.498463	0.0156527	0.313765	Medium	cluster I
Human	GSE40690	50	HMEC-hTERT	Overexpression of Snail2	0.0440172	0.03881	0.07459	-0.123002	0.332959	0.17165	0.344824	-0.23284	0.154148	Medium	cluster I
Human	GSE40690	51	HMEC-hTERT	Overexpression of Snail3	0.0293505	0.0231811	0.0490811	-0.128687	0.222016	0.102526	0.226898	-0.243602	0.0769594	Weak	cluster I
Human	GSE40690	52	HMEC-hTERT	Overexpression of Snail1 LA	0.141494	0.0610895	0.154923	-0.0908387	1.0703	0.270188	0.716198	-0.171956	0.471184	Strong	cluster I
Human	GSE40690	53	HMEC-hTERT	Overexpression of Snail2 LA	0.161542	0.0540291	0.203694	0.0909605	1.22195	0.238961	0.941662	0.172186	0.64369	Strong	cluster I
Human	GSE40690	54	MCF10A	Overexpression of Snail1	0.0778669	0.0299868	0.07363	0.457546	0.589008	0.132626	0.340386	0.866126	0.482037	Strong	cluster I
Human	GSE40690	55	MCF10A	Overexpression of Snail2	0.0450419	0.0135982	0.0454348	0.29083	0.34071	0.0601424	0.210042	0.550536	0.290358	Medium	cluster I
Human	GSE40690	56	MCF10A	Overexpression of Snail3	0.0343894	0.023012	0.0505579	0.145564	0.260131	0.101778	0.233726	0.27555	0.217796	Medium	cluster I
Human	GSE43495	57	HMLE	Overexpression of Twist	0.0134954	0.000697619	0.0253933	-0.115381	0.102083	0.00308544	0.117391	-0.218414	0.00103644	Weak	cluster I
Human	GSE43495	58	HMLE	Overexpression of Snail	0.0252213	0.0189205	0.0416445	-0.0428217	0.190782	0.083682	0.192519	-0.0810606	0.0964806	Medium	cluster I
Human	GSE43495	59	HMLE	Overexpression of Slug	0.0242205	0.0170619	0.0192166	-0.0356713	0.183211	0.075462	0.0888371	-0.067525	0.0699962	Weak	cluster I
Human	GSE49644	60	A549	TGF-beta 2.0 ng/ml for 3 weeks	0.0349709	0.0448995	0.0125917	0.0776129	0.264531	0.198582	0.0582103	0.14692	0.167061	Medium	cluster IV
Human	GSE49644	61	HCC	TGF-beta 2.0 ng/ml for 3 weeks	0.0584675	0.0255185	0.00312186	0.787492	0.442265	0.112864	0.0144321	1.49071	0.515067	Strong	cluster I
Human	GSE49644	62	NCI-H358	TGF-beta 2.0 ng/ml for 3 weeks	0.0957629	-0.0951417	-0.0254928	0.186117	0.724379	-0.420795	-0.117851	0.352315	0.134512	Medium	cluster I
Human	GSE58252	63	MCF-7	Overexpression of Snail	2.40929	1.74773	2.9506	5.93278	18.2246	7.72988	13.6404	11.2306	12.7064	Strong	cluster II
Human	GSE50888	64	HMLEN	Overexpression of Vector Control	-0.126698	0.160191	0.132426	0.857074	-0.95838	0.708495	0.612194	1.62243	0.496184	Strong	cluster V
Human	GSE50888	65	HMLEN	Overexpression of Snail	0.0531659	-0.195996	-0.0779095	-0.760981	0.402163	-0.866856	-0.36017	-1.44052	-0.566346	Weak	cluster I
Human	GSE50888	66	HMLEN	Overexpression of Snail/FBXO11	-0.0416522	-0.0429174	-0.0486866	-0.464497	-0.31507	-0.189816	-0.225075	-0.879285	-0.402311	Weak	cluster IV
Human	GSE58592	67	H358	Overexpression of Snail	0.0934886	0.144857	0.0810653	0.103478	0.707176	0.640677	0.374759	0.195882	0.479624	Strong	cluster IV
Human	GSE58592	68	H358	Overexpression of Snail2R	0.0413353	0.0766738	0.00181816	0.0385085	0.312672	0.339115	0.0084052	0.0728959	0.183272	Medium	cluster IV
Human	GSE52592	69	MCF10A	Overexpression of Snail for 3 hours	-0.0537291	-0.0189746	-0.138383	0.245465	-0.406423	-0.0839211	-0.639733	0.46466	-0.166354	Weak	cluster I
Human	GSE52592	70	MCF10A	Overexpression of Snail for 6 hours	-0.000184584	0.0415986	-0.0277859	0.233937	-0.00139625	0.183983	-0.128452	0.442839	0.124243	Medium	cluster I
Human	GSE52592	71	MCF10A	Overexpression of Snail for 12 hours	0.0211156	0.0747205	0.0800825	0.275165	0.159725	0.330475	0.370216	0.520882	0.345324	Medium	cluster I
Human	GSE52592	72	MCF10A	Overexpression of Snail for 24 hours	0.0298134	-0.0170219	-0.102566	0.332282	0.225517	-0.0752847	-0.474153	0.629003	0.0762706	Weak	cluster I
Human	GSE52592	73	MCF10A	Overexpression of Snail for 72 hours	0.0561166	0.0432645	0.0137479	0.524755	0.424483	0.191351	0.0635557	0.993351	0.418185	Medium	cluster I
Human	GSE52592	74	MCF10A	Overexpression of Snail for 120 hours	0.0283185	0.0768107	-0.0786411	0.575382	0.214209	0.33972	-0.363552	1.08919	0.319891	Medium	cluster I
Mouse	GSE28184	1	NMuMG	TGF-beta1 1.0 ng/ml for 24 hours	0.344615	0.371165	0.532578	0.852826	2.16372	1.95124	2.22352	2.46667	2.20129	Strong	cluster I
Mouse	GSE31359	2	EpH4	TGF-beta1 3.0 ng/ml and EGF 3.0ng/ml for 24 hours	0.0286555	0.0667133	0.0564671	-0.416015	0.179918	0.350717	0.235751	-1.20326	-0.109219	Weak
Mouse	GSE31359	3	mRrox	TGF-beta1 3.0 ng/ml and EGF 3.0ng/ml for 24 hours	-0.0287104	0.100731	0.150928	-0.1078	-0.180263	0.529551	0.630126	-0.311795	0.166905	Medium
Mouse	GSE31359	4	MCT	TGF-beta1 3.0 ng/ml and EGF 3.0ng/ml for 24 hours	0.127203	0.138606	0.162474	-0.640991	0.79866	0.728661	0.678331	-1.85397	0.0879209	Weak	cluster I
Mouse	GSE31359	5	NMuMG	TGF-beta1 3.0 ng/ml and EGF 3.0ng/ml for 24 hours	0.130658	0.312794	0.403879	0.346861	0.820356	1.64438	1.6862	1.00324	1.28855	Strong	cluster I
Mouse	GSE32904	6	mammary epithelial cells	Isolated form Twist1+/Ras- mice	1.65035	1.78042	1.99404	1.92251	10.3619	9.35982	8.32514	5.56057	8.40187	Strong
Mouse	GSE40466	7	NMuMG	TGF-beta2 5.0 ng/ml for 24 hours in cells with monosomal RNA	-0.0367079	-0.0936587	-0.0830871	-0.123608	-0.230476	-0.492371	-0.34689	-0.357517	-0.356813	Weak
Mouse	GSE40466	8	NMuMG	TGF-beta2 5.0 ng/ml for 24 hours in cells with polysomal RNA	0.092905	0.0467485	0.133066	0.149206	0.583317	0.24576	0.555555	0.431555	0.454047	Medium
Mouse	GSE44050	9	NMuMG	TGF-beta 2.0 ng/ml for 48 hours in cells with control siRNA	0.214887	0.22379	0.345355	0.564214	1.3492	1.17648	1.44186	1.6319	1.39986	Strong	cluster I
Mouse	GSE44050	10	NMuMG	TGF-beta 2.0 ng/ml for 48 hours in cells with control siSox2	0.10298	0.1881	0.236569	0.345424	0.646576	0.988855	0.98768	0.999087	0.905549	Strong	cluster I
Mouse	GSE44055	11	GIF14 Fetal gastric epithelial cells	TGF-beta 2.5 ng/ml for 24 hours	0.134455	0.138038	0.164477	0.171778	0.844198	0.725673	0.686695	0.496842	0.688352	Medium	cluster I
Mouse	GSE48859	12	keratinocytes	K14Snail vs wildtype in isolated CD34- cells	0.0702859	0.0690882	0.0594856	-0.0148631	0.4413	0.363202	0.248353	-0.0429894	0.252466	Medium
Mouse	GSE48859	13	keratinocytes	K14Snail vs wildtype in isolated CD34+ cells	0.131067	0.134028	0.106614	0.0590735	0.822925	0.704596	0.445114	0.170861	0.535874	Medium
Mouse	GSE48859	14	keratinocytes	K14Snail vs wildtype in isolated Mts24- cells	0.081209	0.0957339	0.0851294	-0.0718489	0.509882	0.50328	0.355417	-0.207812	0.290192	Medium
Mouse	GSE48859	15	keratinocytes	K14Snail vs wildtype in isolated Mts24- cells	0.0396139	0.0810984	0.045898	-0.0773633	0.248722	0.42634	0.191625	-0.223762	0.160731	Medium
Mouse	GSE49451	16	NMuMG	TGF-beta 2.0 ng/ml for 48 hours in cells with control siRNA	0.0106063	-0.0150414	0.0177381	0.25331	0.0665933	-0.0790738	0.074057	0.732661	0.198559	Medium
Mouse	GSE49451	17	NMuMG	TGF-beta 2.0 ng/ml for 48 hours in cells with control siKlf4	0.0116177	0.0064537	0.0107643	0.00480265	0.0729433	0.0339276	0.0449411	0.0138909	0.0414257	Weak
Mouse	GSE49073	18	NMuMG	TGF-beta 2.0ng/ml for 8 hours in control cells	0.0906859	0.1578	0.233279	0.0955287	0.569385	0.829566	0.973944	0.276302	0.662299	Medium	cluster I
Mouse	GSE49073	19	NMuMG	TGF-beta 2.0ng/ml for 8 hours in major cells	0.101661	0.156997	0.227764	0.101215	0.638292	0.825342	0.950917	0.29275	0.676825	Medium	cluster I
Mouse	GSE50002	20	MycCap	Overexpression of Twist1	-0.0268508	-0.0226853	-0.0456454	-0.0325074	-0.168587	-0.119258	-0.19057	-0.0940227	-0.143109	Weak
Mouse	GSE54491	21	NMuMG	TGF-beta1 5.0 ng/ml for 28 days	-0.0137201	-0.0371635	-0.114693	0.172581	-0.0861434	-0.195371	-0.478846	0.499164	-0.0652991	Weak
Mouse	GSE54716	22	NMuMG	TGF-beta1 5.0 ng/ml for 24 hours in total cells	0.00641566	-0.00324324	-0.00949495		0.0402817	-0.01705	-0.0396416		-0.00546995	Weak
Mouse	GSE54716	23	NMuMG	TGF-beta1 5.0 ng/ml for 24 hours in enriched cells	-0.00783484	-0.0165465	-0.0391582		-0.0491922	-0.0869864	-0.163486		-0.0998883	Weak
Mouse	GSE55710	24	Py2T	TGF-beta 2.0 ng/ml for 5 days	0.351904	0.41225	0.52398	-0.0839794	2.20948	2.16723	2.18763	-0.242898	1.58036	Strong	cluster I
Mouse	GSE59922	25	EpRas cells	TGF-beta1 2.0 ng/ml for 14 days	0.479173	0.30404	0.687129	2.77667	3.00856	1.59836	2.86877	8.03108	3.87669	Strong	cluster I
Mouse	GSE54715	26	NM18	TGF-beta1 5.0 ng/ml for 24 hours in cells with coontrol siRNA	0.0909075	0.2017	0.178452		0.570776	1.06035	0.745038		0.792054	Strong	cluster I
Mouse	GSE54715	27	NM18	TGF-beta1 5.0 ng/ml for 24 hours in cells with coontrol siBNC1	0.0258497	0.141317	0.138962		0.162301	0.742912	0.580171		0.495128	Medium	cluster I
Mouse	GSE48204	28	NMuMG	TGF-beta 4.0 ng/ml for 11 days	0.458671	0.650141	0.80804	2.20945	2.87983	3.41784	3.37358	6.39049	4.01544	Strong
Mouse	GSE48204	29	NMuMG	TGF-beta 4.0 ng/ml for 11 days + withdrawal 13 days	0.200606	0.223079	0.324839	0.744129	1.25954	1.17274	1.35621	2.15228	1.48519	Strong
Mouse	GSE50887	30	4T1	Overexpresion of Snail	0.0839349	0.105365	0.0989983	0.138549	0.526998	0.553911	0.41332	0.400732	0.47374	Medium
Mouse	GSE50887	31	4T1	Overexpresion of Snail in cells with Fbxo11	-0.00959791	-0.0210505	-0.00969774	-0.00428968	-0.0602619	-0.110664	-0.0404882	-0.0124072	-0.0559553	Weak
