# Supplementary material for: Meta-Analysis of EMT Datasets Reveals Different Types of EMT
Source: PLoS One. 2016 Jun 3;11(6):e0156839. doi: 10.1371/journal.pone.0156839 (PMC4892621; doi:10.1371/journal.pone.0156839)
Supplement: S8 Table — Gene expression changes in 74 human and 31 mouse EMT-induction samples were clustered with consensus clustering method again to confirm the five clusters generated with hierarchical clustering. K was set from 2 to 10 for human or mouse samples. The resulted cluster number of provided. (XLSX) [file pone.0156839.s008.xlsx]

## Sheet: Sheet2
			ConsensusClusterPlus
			2 Clusters	3 Clusters	4 Clusters	5 Clusters	6 Clusters	7 Clusters	8 Clusters	9 Clusters	10 Clusters
Specice	No. in S2 Table	Hierarchical Clustering	Cluster Index	Cluster Index	Cluster Index	Cluster Index	Cluster Index	Cluster Index	Cluster Index	Cluster Index	Cluster Index
Human	36	cluster I	1	1	1	4	6	6	7	7	7
Human	37	cluster I	1	1	1	4	6	6	7	7	7
Human	40	cluster I	1	1	1	1	5	5	6	6	6
Human	42	cluster I	1	1	1	1	5	5	6	6	6
Human	49	cluster I	1	1	1	1	5	5	6	6	6
Human	50	cluster I	1	1	1	1	5	5	6	6	6
Human	51	cluster I	1	1	1	1	5	5	6	6	6
Human	52	cluster I	2	2	2	1	5	5	6	6	6
Human	53	cluster I	2	2	2	1	5	5	6	6	6
Human	54	cluster I	2	2	2	1	5	5	6	6	6
Human	55	cluster I	2	2	2	1	5	5	6	6	6
Human	56	cluster I	2	2	2	1	5	5	6	6	6
Human	57	cluster I	2	2	2	1	5	5	6	6	6
Human	58	cluster I	2	2	2	1	5	5	6	6	6
Human	59	cluster I	2	2	2	1	5	5	6	6	6
Human	61	cluster I	2	2	2	1	5	5	6	6	6
Human	62	cluster I	2	2	2	1	5	5	6	6	6
Human	65	cluster I	2	2	2	1	5	5	6	6	6
Human	69	cluster I	1	2	3	1	5	4	5	5	10
Human	70	cluster I	1	2	3	1	5	4	5	5	10
Human	71	cluster I	1	2	3	1	5	4	5	5	10
Human	72	cluster I	1	2	3	1	5	4	5	5	10
Human	73	cluster I	1	2	3	1	5	4	5	5	10
Human	74	cluster I	1	2	3	1	5	4	5	5	10				s
Human	1	cluster II	1	2	3	1	1	1	1	1	1
Human	2	cluster II	1	2	3	1	1	1	1	1	1
Human	3	cluster II	1	2	3	1	1	1	1	1	1
Human	4	cluster II	1	2	3	1	1	1	1	1	1
Human	5	cluster II	1	2	3	1	1	1	1	1	1
Human	6	cluster II	1	2	3	1	1	1	1	1	1
Human	7	cluster II	1	1	1	1	1	1	1	1	1
Human	31	cluster II	1	1	1	1	1	5	6	6	6
Human	32	cluster II	1	1	1	1	1	5	6	6	6
Human	33	cluster II	1	2	3	1	1	5	6	6	6
Human	38	cluster II	1	2	3	1	1	1	1	1	1
Human	63	cluster II	1	3	4	1	1	1	1	1	1
Human	8	cluster III	1	3	4	2	2	2	2	2	2
Human	9	cluster III	1	1	1	2	2	2	2	2	2
Human	10	cluster III	2	2	2	2	2	2	2	2	2
Human	11	cluster III	1	1	1	2	2	2	2	2	2
Human	12	cluster III	1	2	3	2	2	2	2	2	2
Human	13	cluster III	1	1	1	2	2	2	2	2	2
Human	14	cluster III	1	2	3	2	2	2	2	2	2
Human	15	cluster III	1	2	3	2	2	2	2	2	2
Human	16	cluster III	1	1	2	2	2	2	2	2	2
Human	17	cluster III	1	1	2	2	2	2	2	2	2
Human	19	cluster IV	1	1	2	4	4	3	4	4	4
Human	20	cluster IV	1	1	2	4	4	3	4	4	4
Human	21	cluster IV	1	1	1	4	4	3	4	4	4
Human	22	cluster IV	1	1	1	4	4	3	4	4	4
Human	23	cluster IV	1	1	1	4	4	3	4	4	4
Human	24	cluster IV	1	1	1	4	4	3	4	4	4
Human	25	cluster IV	1	1	1	4	4	3	4	4	4
Human	26	cluster IV	1	1	1	4	4	3	4	4	4
Human	27	cluster IV	1	1	1	4	4	3	4	4	4
Human	28	cluster IV	1	1	1	5	5	4	5	5	5
Human	29	cluster IV	1	1	1	5	5	4	5	5	5
Human	30	cluster IV	1	1	1	5	5	4	5	5	5
Human	60	cluster IV	1	1	1	4	4	3	4	4	4
Human	66	cluster IV	1	2	3	4	6	5	6	9	9
Human	67	cluster IV	1	1	1	4	6	5	6	9	9
Human	68	cluster IV	1	1	1	4	6	5	6	9	9
Human	18	cluster V	1	1	1	3	3	2	3	3	3
Human	34	cluster V	2	2	3	4	4	3	4	4	4
Human	35	cluster V	1	1	1	4	4	3	4	4	4
Human	39	cluster V	1	2	3	3	3	2	3	3	3
Human	41	cluster V	1	2	3	4	4	3	4	4	4
Human	43	cluster V	1	2	3	4	4	3	4	4	4
Human	44	cluster V	1	1	1	4	4	3	4	4	4
Human	45	cluster V	1	1	1	3	3	7	8	8	8
Human	46	cluster V	1	1	1	3	3	7	8	8	8
Human	47	cluster V	1	1	1	3	3	7	8	8	8
Human	48	cluster V	1	1	1	3	3	7	8	8	8
Human	64	cluster V	1	1	1	4	4	3	4	4	4
			2 Clusters	3 Clusters	4 Clusters	5 Clusters	6 Clusters	7 Clusters	8 Clusters	9 Clusters	10 Clusters
Specice	No. in S2 Table	Hierarchical Clustering	Cluster Index	Cluster Index	Cluster Index	Cluster Index	Cluster Index	Cluster Index	Cluster Index	Cluster Index	Cluster Index
Mouse	1	cluster I	1	1	1	1	1	1	1	1	1
Mouse	4	cluster I	1	1	1	1	1	1	1	1	3
Mouse	5	cluster I	1	1	1	1	1	1	1	1	4
Mouse	9	cluster I	1	1	1	1	1	1	1	1	1
Mouse	10	cluster I	1	1	1	1	1	1	1	1	1
Mouse	11	cluster I	1	1	1	1	1	1	1	1	1
Mouse	18	cluster I	1	1	1	1	1	1	1	1	1
Mouse	19	cluster I	1	1	1	1	1	1	1	1	1
Mouse	24	cluster I	1	1	1	1	1	1	1	1	1
Mouse	25	cluster I	1	1	1	1	1	1	1	1	1
Mouse	26	cluster I	1	1	1	1	1	1	1	1	1
Mouse	27	cluster I	1	1	1	1	1	1	1	1	1
Mouse	2		1	1	1	1	1	2	2	2	2
Mouse	3		1	1	1	1	2	3	1	1	3
Mouse	6		1	2	2	2	2	2	3	3	5
Mouse	7		1	2	2	2	2	2	3	3	5
Mouse	8		2	3	3	3	3	4	4	4	6
Mouse	12		2	3	3	3	3	4	5	5	7
Mouse	13		2	3	3	3	3	4	5	5	7
Mouse	14		2	3	3	3	3	4	5	5	7
Mouse	15		2	3	3	3	3	4	5	5	7
Mouse	16		1	2	1	4	4	5	6	6	8
Mouse	17		1	2	1	4	4	5	6	6	8
Mouse	20		1	2	2	4	4	5	6	7	1
Mouse	21		1	2	2	4	4	5	6	7	1
Mouse	22		1	2	4	5	5	6	7	8	9
Mouse	23		1	2	4	5	5	6	7	8	9
Mouse	28		1	1	1	1	4	5	6	7	1
Mouse	29		1	2	2	4	4	5	6	7	1
Mouse	30		1	2	2	2	6	7	8	9	10
Mouse	31		1	2	2	2	6	7	8	9	10
