# Supplementary material for: Meta-Analysis of EMT Datasets Reveals Different Types of EMT
Source: PLoS One. 2016 Jun 3;11(6):e0156839. doi: 10.1371/journal.pone.0156839 (PMC4892621; doi:10.1371/journal.pone.0156839)
Supplement: S9 Table — 74 human EMT-induction samples were grouped into five clusters. Five gene lists were generated from these three five clusters. (XLSX) [file pone.0156839.s009.xlsx]

## Sheet: gene lists
Symbol	Ensemble Gene ID	Cluster I	Cluster II	Cluster III	Cluster IV	Cluster V
ADAMTS9	ENSG00000163638	1	0	1	1	1
CXCL6	ENSG00000124875	0	0	1	1	1
BNC1	ENSG00000169594	0	1	0	1	1
FOXA1	ENSG00000129514	0	1	0	1	1
PLBD1	ENSG00000121316	0	1	0	1	1
SENP1	ENSG00000079387	0	1	0	1	1
TNFAIP8	ENSG00000145779	1	0	0	1	1
ILDR1	ENSG00000145103	1	0	0	1	1
SLC22A7	ENSG00000137204	1	0	0	1	1
ITGB5	ENSG00000082781	1	0	0	1	1
C15orf59	ENSG00000205363	0	0	0	1	1
ZNF700	ENSG00000196757	0	0	0	1	1
SMYD3	ENSG00000185420	0	0	0	1	1
TOB2	ENSG00000183864	0	0	0	1	1
PYCR1	ENSG00000183010	0	0	0	1	1
FES	ENSG00000182511	0	0	0	1	1
MAP6D1	ENSG00000180834	0	0	0	1	1
NBEA	ENSG00000172915	0	0	0	1	1
SLC16A5	ENSG00000170190	0	0	0	1	1
KLF13	ENSG00000169926	0	0	0	1	1
THBS3	ENSG00000169231	0	0	0	1	1
CHST14	ENSG00000169105	0	0	0	1	1
INPP5D	ENSG00000168918	0	0	0	1	1
ZNF646	ENSG00000167395	0	0	0	1	1
RAB28	ENSG00000157869	0	0	0	1	1
HK1	ENSG00000156515	0	0	0	1	1
PTPRN2	ENSG00000155093	0	0	0	1	1
CNTNAP4	ENSG00000152910	0	0	0	1	1
CDKN2A	ENSG00000147889	0	0	0	1	1
KAAG1	ENSG00000146049	0	0	0	1	1
PCYOX1L	ENSG00000145882	0	0	0	1	1
NICN1	ENSG00000145029	0	0	0	1	1
RALB	ENSG00000144118	0	0	0	1	1
FNDC7	ENSG00000143107	0	0	0	1	1
IREB2	ENSG00000136381	0	0	0	1	1
FHOD1	ENSG00000135723	0	0	0	1	1
HRH4	ENSG00000134489	0	0	0	1	1
ELL2	ENSG00000118985	0	0	0	1	1
MFAP2	ENSG00000117122	0	0	0	1	1
RRAGC	ENSG00000116954	0	0	0	1	1
ERGIC1	ENSG00000113719	0	0	0	1	1
CLDN15	ENSG00000106404	0	0	0	1	1
GSR	ENSG00000104687	0	0	0	1	1
SEC14L5	ENSG00000103184	0	0	0	1	1
JAG1	ENSG00000101384	0	0	0	1	1
CYTH4	ENSG00000100055	0	0	0	1	1
NUBP2	ENSG00000095906	0	0	0	1	1
PLD1	ENSG00000075651	0	0	0	1	1
LAMC2	ENSG00000058085	0	0	0	1	1
HMGB3	ENSG00000029993	0	0	0	1	1
CD6	ENSG00000013725	0	0	0	1	1
LAMP2	ENSG00000005893	0	0	0	1	1
ANO2	ENSG00000047617	0	0	0	1	1
CXCL9	ENSG00000138755	0	0	0	1	1
DCD	ENSG00000161634	0	0	0	1	1
FAM84B	ENSG00000168672	0	0	0	1	1
PTPRH	ENSG00000175097	0	0	0	1	1
TNFAIP6	ENSG00000123610	0	1	1	0	1
TMEM158	ENSG00000178550	1	0	1	0	1
PIM3	ENSG00000198355	0	0	1	0	1
GPR137	ENSG00000173264	0	0	1	0	1
GBP4	ENSG00000162654	0	0	1	0	1
ROBO4	ENSG00000154133	0	0	1	0	1
VEGFC	ENSG00000150630	0	0	1	0	1
ARHGAP36	ENSG00000147256	0	0	1	0	1
NFKBIE	ENSG00000146232	0	0	1	0	1
IL1A	ENSG00000115008	0	0	1	0	1
C7	ENSG00000112936	0	0	1	0	1
SYT17	ENSG00000103528	0	0	1	0	1
IKZF2	ENSG00000030419	0	0	1	0	1
BHLHE22	ENSG00000180828	0	0	1	0	1
IL4I1	ENSG00000104951	0	0	1	0	1
IL7	ENSG00000104432	0	0	1	0	1
MUCL1	ENSG00000172551	0	0	1	0	1
PAPSS2	ENSG00000198682	1	1	0	0	1
S100P	ENSG00000163993	1	1	0	0	1
PRRT3	ENSG00000163704	1	1	0	0	1
DDAH2	ENSG00000213722	0	1	0	0	1
CCDC159	ENSG00000183401	0	1	0	0	1
PHLDB3	ENSG00000176531	0	1	0	0	1
EHBP1L1	ENSG00000173442	0	1	0	0	1
C20orf144	ENSG00000149609	0	1	0	0	1
GLS2	ENSG00000135423	0	1	0	0	1
POSTN	ENSG00000133110	0	1	0	0	1
CHSY1	ENSG00000131873	0	1	0	0	1
MYO5C	ENSG00000128833	0	1	0	0	1
CALU	ENSG00000128595	0	1	0	0	1
BCAS4	ENSG00000124243	0	1	0	0	1
SLPI	ENSG00000124107	0	1	0	0	1
DTX4	ENSG00000110042	0	1	0	0	1
TPD52	ENSG00000076554	0	1	0	0	1
AMPD3	ENSG00000133805	0	1	0	0	1
RNF148	ENSG00000235631	1	0	0	0	1
CD248	ENSG00000174807	1	0	0	0	1
RAB33B	ENSG00000172007	1	0	0	0	1
CLDN12	ENSG00000157224	1	0	0	0	1
ITIH2	ENSG00000151655	1	0	0	0	1
PTGES	ENSG00000148344	1	0	0	0	1
BDP1	ENSG00000145734	1	0	0	0	1
VEZF1	ENSG00000136451	1	0	0	0	1
GJB6	ENSG00000121742	1	0	0	0	1
PTBP2	ENSG00000117569	1	0	0	0	1
RGS2	ENSG00000116741	1	0	0	0	1
CHORDC1	ENSG00000110172	1	0	0	0	1
RECQL5	ENSG00000108469	1	0	0	0	1
FGF22	ENSG00000070388	1	0	0	0	1
PLEKHB1	ENSG00000021300	1	0	0	0	1
SCMH1	ENSG00000010803	1	0	0	0	1
CEBPA	ENSG00000184771	1	0	0	0	1
MLLT6	ENSG00000275023	0	0	0	0	1
TP53TG3B	ENSG00000261509	0	0	0	0	1
OR4C13	ENSG00000258817	0	0	0	0	1
OR13A1	ENSG00000256574	0	0	0	0	1
CYP2A6	ENSG00000255974	0	0	0	0	1
OR1D4	ENSG00000255095	0	0	0	0	1
ASPRV1	ENSG00000244617	0	0	0	0	1
EGFL8	ENSG00000241404	0	0	0	0	1
RGL2	ENSG00000237441	0	0	0	0	1
NOL7	ENSG00000225921	0	0	0	0	1
C20orf202	ENSG00000215595	0	0	0	0	1
MTCP1	ENSG00000214827	0	0	0	0	1
CPNE1	ENSG00000214078	0	0	0	0	1
ITPRIPL2	ENSG00000205730	0	0	0	0	1
NFKBIL1	ENSG00000204498	0	0	0	0	1
NOTCH4	ENSG00000204301	0	0	0	0	1
DDO	ENSG00000203797	0	0	0	0	1
SFT2D1	ENSG00000198818	0	0	0	0	1
SLC5A3	ENSG00000198743	0	0	0	0	1
UNC13B	ENSG00000198722	0	0	0	0	1
ZNF28	ENSG00000198538	0	0	0	0	1
TMEM116	ENSG00000198270	0	0	0	0	1
MAN1A2	ENSG00000198162	0	0	0	0	1
CD2AP	ENSG00000198087	0	0	0	0	1
SIRPA	ENSG00000198053	0	0	0	0	1
S100A6	ENSG00000197956	0	0	0	0	1
FCHSD1	ENSG00000197948	0	0	0	0	1
NRAP	ENSG00000197893	0	0	0	0	1
MIB2	ENSG00000197530	0	0	0	0	1
OR13G1	ENSG00000197437	0	0	0	0	1
ADARB1	ENSG00000197381	0	0	0	0	1
OR1J2	ENSG00000197233	0	0	0	0	1
GAL3ST4	ENSG00000197093	0	0	0	0	1
KRT35	ENSG00000197079	0	0	0	0	1
RGPD4	ENSG00000196862	0	0	0	0	1
ADA	ENSG00000196839	0	0	0	0	1
CHRNG	ENSG00000196811	0	0	0	0	1
ZNF569	ENSG00000196437	0	0	0	0	1
PPIA	ENSG00000196262	0	0	0	0	1
PNRC2	ENSG00000189266	0	0	0	0	1
GRAPL	ENSG00000189152	0	0	0	0	1
PAQR9	ENSG00000188582	0	0	0	0	1
PRKAR1B	ENSG00000188191	0	0	0	0	1
RNF133	ENSG00000188050	0	0	0	0	1
AMTN	ENSG00000187689	0	0	0	0	1
OR5W2	ENSG00000187612	0	0	0	0	1
TLR5	ENSG00000187554	0	0	0	0	1
RSBN1L	ENSG00000187257	0	0	0	0	1
OR6P1	ENSG00000186440	0	0	0	0	1
BTLA	ENSG00000186265	0	0	0	0	1
SHC4	ENSG00000185634	0	0	0	0	1
SP140L	ENSG00000185404	0	0	0	0	1
IFITM2	ENSG00000185201	0	0	0	0	1
SIVA1	ENSG00000184990	0	0	0	0	1
DRD1	ENSG00000184845	0	0	0	0	1
UBE2G2	ENSG00000184787	0	0	0	0	1
OAF	ENSG00000184232	0	0	0	0	1
ADRA2C	ENSG00000184160	0	0	0	0	1
ACTG1	ENSG00000184009	0	0	0	0	1
OLFML1	ENSG00000183801	0	0	0	0	1
FAM43B	ENSG00000183114	0	0	0	0	1
CYLC1	ENSG00000183035	0	0	0	0	1
IDH2	ENSG00000182054	0	0	0	0	1
WASH1	ENSG00000181404	0	0	0	0	1
EHMT1	ENSG00000181090	0	0	0	0	1
PRF1	ENSG00000180644	0	0	0	0	1
PCGF5	ENSG00000180628	0	0	0	0	1
BHLHA15	ENSG00000180535	0	0	0	0	1
CSNK1A1L	ENSG00000180138	0	0	0	0	1
ZNF154	ENSG00000179909	0	0	0	0	1
SERTAD2	ENSG00000179833	0	0	0	0	1
PRSS36	ENSG00000178226	0	0	0	0	1
TBL1XR1	ENSG00000177565	0	0	0	0	1
UMODL1	ENSG00000177398	0	0	0	0	1
IFNW1	ENSG00000177047	0	0	0	0	1
OR52R1	ENSG00000176937	0	0	0	0	1
OR51L1	ENSG00000176798	0	0	0	0	1
CNTD1	ENSG00000176563	0	0	0	0	1
SSNA1	ENSG00000176101	0	0	0	0	1
RAB6A	ENSG00000175582	0	0	0	0	1
DRAP1	ENSG00000175550	0	0	0	0	1
FAM131A	ENSG00000175182	0	0	0	0	1
AMY1B	ENSG00000174876	0	0	0	0	1
TLR6	ENSG00000174130	0	0	0	0	1
PPP1R3B	ENSG00000173281	0	0	0	0	1
TNKS	ENSG00000173273	0	0	0	0	1
NOC3L	ENSG00000173145	0	0	0	0	1
42339	ENSG00000173077	0	0	0	0	1
FIBP	ENSG00000172500	0	0	0	0	1
BCL2	ENSG00000171791	0	0	0	0	1
NEUROD2	ENSG00000171532	0	0	0	0	1
KRT27	ENSG00000171446	0	0	0	0	1
NAIF1	ENSG00000171169	0	0	0	0	1
TRMT61B	ENSG00000171103	0	0	0	0	1
PDGFD	ENSG00000170962	0	0	0	0	1
TMED10	ENSG00000170348	0	0	0	0	1
IFFO2	ENSG00000169991	0	0	0	0	1
CSGALNACT2	ENSG00000169826	0	0	0	0	1
NFU1	ENSG00000169599	0	0	0	0	1
DNAJC21	ENSG00000168724	0	0	0	0	1
XIRP1	ENSG00000168334	0	0	0	0	1
IRF2BP2	ENSG00000168264	0	0	0	0	1
RAB4B	ENSG00000167578	0	0	0	0	1
NCKAP5L	ENSG00000167566	0	0	0	0	1
SP2	ENSG00000167182	0	0	0	0	1
CCNDBP1	ENSG00000166946	0	0	0	0	1
OR4D6	ENSG00000166884	0	0	0	0	1
BEAN1	ENSG00000166546	0	0	0	0	1
SERPINB7	ENSG00000166396	0	0	0	0	1
TAF1D	ENSG00000166012	0	0	0	0	1
FASTK	ENSG00000164896	0	0	0	0	1
SLC7A13	ENSG00000164893	0	0	0	0	1
KIAA1324L	ENSG00000164659	0	0	0	0	1
CDCA7L	ENSG00000164649	0	0	0	0	1
SLC6A18	ENSG00000164363	0	0	0	0	1
LRPAP1	ENSG00000163956	0	0	0	0	1
SLMAP	ENSG00000163681	0	0	0	0	1
NKX6-1	ENSG00000163623	0	0	0	0	1
SPTA1	ENSG00000163554	0	0	0	0	1
NFASC	ENSG00000163531	0	0	0	0	1
EOMES	ENSG00000163508	0	0	0	0	1
ARPC2	ENSG00000163466	0	0	0	0	1
CXCR1	ENSG00000163464	0	0	0	0	1
PDLIM5	ENSG00000163110	0	0	0	0	1
BBS5	ENSG00000163093	0	0	0	0	1
PDPN	ENSG00000162493	0	0	0	0	1
PDZK1IP1	ENSG00000162366	0	0	0	0	1
RPL26	ENSG00000161970	0	0	0	0	1
DMKN	ENSG00000161249	0	0	0	0	1
ZBTB8A	ENSG00000160062	0	0	0	0	1
TCHH	ENSG00000159450	0	0	0	0	1
ZSCAN12	ENSG00000158691	0	0	0	0	1
XKR8	ENSG00000158156	0	0	0	0	1
LDLRAP1	ENSG00000157978	0	0	0	0	1
SAMD8	ENSG00000156671	0	0	0	0	1
LRFN2	ENSG00000156564	0	0	0	0	1
ART3	ENSG00000156219	0	0	0	0	1
ADAMTSL3	ENSG00000156218	0	0	0	0	1
PPARGC1B	ENSG00000155846	0	0	0	0	1
VOPP1	ENSG00000154978	0	0	0	0	1
PLEKHG4B	ENSG00000153404	0	0	0	0	1
GGPS1	ENSG00000152904	0	0	0	0	1
PANK1	ENSG00000152782	0	0	0	0	1
TCTEX1D1	ENSG00000152760	0	0	0	0	1
GJA1	ENSG00000152661	0	0	0	0	1
SPEF2	ENSG00000152582	0	0	0	0	1
GABRA2	ENSG00000151834	0	0	0	0	1
WWC2	ENSG00000151718	0	0	0	0	1
SLC25A31	ENSG00000151475	0	0	0	0	1
PDCD4	ENSG00000150593	0	0	0	0	1
TMCO3	ENSG00000150403	0	0	0	0	1
ITGB1	ENSG00000150093	0	0	0	0	1
SAA4	ENSG00000148965	0	0	0	0	1
PAOX	ENSG00000148832	0	0	0	0	1
ASTN2	ENSG00000148219	0	0	0	0	1
GSN	ENSG00000148180	0	0	0	0	1
RIPPLY1	ENSG00000147223	0	0	0	0	1
OGT	ENSG00000147162	0	0	0	0	1
C7orf43	ENSG00000146826	0	0	0	0	1
CRIP3	ENSG00000146215	0	0	0	0	1
FBXO38	ENSG00000145868	0	0	0	0	1
KLHL8	ENSG00000145332	0	0	0	0	1
SLIT2	ENSG00000145147	0	0	0	0	1
NBEAL1	ENSG00000144426	0	0	0	0	1
HSPD1	ENSG00000144381	0	0	0	0	1
AMMECR1L	ENSG00000144233	0	0	0	0	1
LIPT1	ENSG00000144182	0	0	0	0	1
ADAM15	ENSG00000143537	0	0	0	0	1
GOLPH3L	ENSG00000143457	0	0	0	0	1
PI4KB	ENSG00000143393	0	0	0	0	1
MCL1	ENSG00000143384	0	0	0	0	1
LYPLAL1	ENSG00000143353	0	0	0	0	1
DOPEY2	ENSG00000142197	0	0	0	0	1
TNFRSF11A	ENSG00000141655	0	0	0	0	1
SMAD4	ENSG00000141646	0	0	0	0	1
C16orf58	ENSG00000140688	0	0	0	0	1
GCNT3	ENSG00000140297	0	0	0	0	1
STON2	ENSG00000140022	0	0	0	0	1
MDGA2	ENSG00000139915	0	0	0	0	1
CUL4A	ENSG00000139842	0	0	0	0	1
NPFF	ENSG00000139574	0	0	0	0	1
CCDC65	ENSG00000139537	0	0	0	0	1
VAMP1	ENSG00000139190	0	0	0	0	1
PLCZ1	ENSG00000139151	0	0	0	0	1
ETV6	ENSG00000139083	0	0	0	0	1
PARP16	ENSG00000138617	0	0	0	0	1
CCDC54	ENSG00000138483	0	0	0	0	1
TTLL7	ENSG00000137941	0	0	0	0	1
MDC1	ENSG00000137337	0	0	0	0	1
SCRN1	ENSG00000136193	0	0	0	0	1
ARHGEF4	ENSG00000136002	0	0	0	0	1
CYP27A1	ENSG00000135929	0	0	0	0	1
ETS1	ENSG00000134954	0	0	0	0	1
HOOK1	ENSG00000134709	0	0	0	0	1
PIWIL4	ENSG00000134627	0	0	0	0	1
ROCK2	ENSG00000134318	0	0	0	0	1
VSTM2L	ENSG00000132821	0	0	0	0	1
UBE2G1	ENSG00000132388	0	0	0	0	1
EFR3A	ENSG00000132294	0	0	0	0	1
PEX11B	ENSG00000131779	0	0	0	0	1
OSBPL2	ENSG00000130703	0	0	0	0	1
EGLN3	ENSG00000129521	0	0	0	0	1
PALLD	ENSG00000129116	0	0	0	0	1
SUMF2	ENSG00000129103	0	0	0	0	1
ACKR4	ENSG00000129048	0	0	0	0	1
CLN6	ENSG00000128973	0	0	0	0	1
DNAJB9	ENSG00000128590	0	0	0	0	1
PPAT	ENSG00000128059	0	0	0	0	1
ST3GAL3	ENSG00000126091	0	0	0	0	1
PANK2	ENSG00000125779	0	0	0	0	1
GLO1	ENSG00000124767	0	0	0	0	1
FAM124B	ENSG00000124019	0	0	0	0	1
MORF4L2	ENSG00000123562	0	0	0	0	1
BICC1	ENSG00000122870	0	0	0	0	1
LY9	ENSG00000122224	0	0	0	0	1
TRIM6	ENSG00000121236	0	0	0	0	1
SOHLH2	ENSG00000120669	0	0	0	0	1
PRLHR	ENSG00000119973	0	0	0	0	1
MXI1	ENSG00000119950	0	0	0	0	1
IDE	ENSG00000119912	0	0	0	0	1
RHOQ	ENSG00000119729	0	0	0	0	1
NEK6	ENSG00000119408	0	0	0	0	1
SYF2	ENSG00000117614	0	0	0	0	1
SERPINC1	ENSG00000117601	0	0	0	0	1
CD46	ENSG00000117335	0	0	0	0	1
KLHL12	ENSG00000117153	0	0	0	0	1
RIMS3	ENSG00000117016	0	0	0	0	1
HAO2	ENSG00000116882	0	0	0	0	1
TAF1B	ENSG00000115750	0	0	0	0	1
IL1RL1	ENSG00000115602	0	0	0	0	1
IL1R1	ENSG00000115594	0	0	0	0	1
USP34	ENSG00000115464	0	0	0	0	1
RTN4	ENSG00000115310	0	0	0	0	1
INO80B	ENSG00000115274	0	0	0	0	1
TP53I3	ENSG00000115129	0	0	0	0	1
PDGFRB	ENSG00000113721	0	0	0	0	1
ERBB2IP	ENSG00000112851	0	0	0	0	1
FIG4	ENSG00000112367	0	0	0	0	1
HDGFL1	ENSG00000112273	0	0	0	0	1
CHKA	ENSG00000110721	0	0	0	0	1
LRP2BP	ENSG00000109771	0	0	0	0	1
SH3D19	ENSG00000109686	0	0	0	0	1
KAZALD1	ENSG00000107821	0	0	0	0	1
C10orf2	ENSG00000107815	0	0	0	0	1
CXCL12	ENSG00000107562	0	0	0	0	1
TGFBR1	ENSG00000106799	0	0	0	0	1
PDAP1	ENSG00000106244	0	0	0	0	1
HBP1	ENSG00000105856	0	0	0	0	1
GCDH	ENSG00000105607	0	0	0	0	1
KDELR1	ENSG00000105438	0	0	0	0	1
ERICH1	ENSG00000104714	0	0	0	0	1
PLAT	ENSG00000104368	0	0	0	0	1
FAH	ENSG00000103876	0	0	0	0	1
NOMO1	ENSG00000103512	0	0	0	0	1
SLC25A15	ENSG00000102743	0	0	0	0	1
ATP11C	ENSG00000101974	0	0	0	0	1
ZC3H14	ENSG00000100722	0	0	0	0	1
CDKL1	ENSG00000100490	0	0	0	0	1
SAMM50	ENSG00000100347	0	0	0	0	1
RPL3	ENSG00000100316	0	0	0	0	1
AMELY	ENSG00000099721	0	0	0	0	1
HSP90AB1	ENSG00000096384	0	0	0	0	1
EPB41L4B	ENSG00000095203	0	0	0	0	1
PITPNM3	ENSG00000091622	0	0	0	0	1
SEL1L3	ENSG00000091490	0	0	0	0	1
BLVRB	ENSG00000090013	0	0	0	0	1
SCAMP1	ENSG00000085365	0	0	0	0	1
DIS3	ENSG00000083520	0	0	0	0	1
TRAF5	ENSG00000082512	0	0	0	0	1
BZW1	ENSG00000082153	0	0	0	0	1
EPB41L2	ENSG00000079819	0	0	0	0	1
UBE2D4	ENSG00000078967	0	0	0	0	1
HOXA9	ENSG00000078399	0	0	0	0	1
PTPN23	ENSG00000076201	0	0	0	0	1
SLC24A1	ENSG00000074621	0	0	0	0	1
PICALM	ENSG00000073921	0	0	0	0	1
TBX21	ENSG00000073861	0	0	0	0	1
PTPN18	ENSG00000072135	0	0	0	0	1
ING3	ENSG00000071243	0	0	0	0	1
EYA2	ENSG00000064655	0	0	0	0	1
ISOC2	ENSG00000063241	0	0	0	0	1
ELMO2	ENSG00000062598	0	0	0	0	1
TARBP1	ENSG00000059588	0	0	0	0	1
ARHGAP6	ENSG00000047648	0	0	0	0	1
SH3YL1	ENSG00000035115	0	0	0	0	1
ASTE1	ENSG00000034533	0	0	0	0	1
BAK1	ENSG00000030110	0	0	0	0	1
SH2D2A	ENSG00000027869	0	0	0	0	1
AGPAT4	ENSG00000026652	0	0	0	0	1
VIM	ENSG00000026025	0	0	0	0	1
TRAF3IP3	ENSG00000009790	0	0	0	0	1
IFRD1	ENSG00000006652	0	0	0	0	1
LIG3	ENSG00000005156	0	0	0	0	1
BCAM	ENSG00000187244	0	0	0	0	1
C1QTNF4	ENSG00000172247	0	0	0	0	1
CNGA4	ENSG00000132259	0	0	0	0	1
ELK3	ENSG00000111145	0	0	0	0	1
FAM71E1	ENSG00000142530	0	0	0	0	1
FLRT2	ENSG00000185070	0	0	0	0	1
GAGE2E	ENSG00000275113	0	0	0	0	1
GAPDHS	ENSG00000105679	0	0	0	0	1
GRAMD1A	ENSG00000089351	0	0	0	0	1
KIAA1033	ENSG00000136051	0	0	0	0	1
MCRS1	ENSG00000187778	0	0	0	0	1
NACA2	ENSG00000196861	0	0	0	0	1
NFKBIB	ENSG00000104825	0	0	0	0	1
NFKBID	ENSG00000167604	0	0	0	0	1
NRTN	ENSG00000171119	0	0	0	0	1
PDZRN4	ENSG00000165966	0	0	0	0	1
PIAS2	ENSG00000078043	0	0	0	0	1
RNF19A	ENSG00000196435	0	0	0	0	1
SAP30BP	ENSG00000161526	0	0	0	0	1
SELPLG	ENSG00000110876	0	0	0	0	1
TAOK3	ENSG00000135090	0	0	0	0	1
TICAM1	ENSG00000127666	0	0	0	0	1
TNFAIP8L1	ENSG00000185361	0	0	0	0	1
TNK1	ENSG00000174292	0	0	0	0	1
TNNI3K	ENSG00000116783	0	0	0	0	1
TRIB1	ENSG00000173334	0	0	0	0	1
TRIM25	ENSG00000121060	0	0	0	0	1
UBA2	ENSG00000126261	0	0	0	0	1
UBXN6	ENSG00000167671	0	0	0	0	1
ZBTB3	ENSG00000185670	0	0	0	0	1
ZFP28	ENSG00000196867	0	0	0	0	1
CXCL11	ENSG00000169248	1	1	1	1	0
QRFPR	ENSG00000186867	0	1	1	1	0
ITGA2	ENSG00000164171	0	1	1	1	0
ITGBL1	ENSG00000198542	1	0	1	1	0
CLDN7	ENSG00000181885	1	0	1	1	0
SLCO4A1	ENSG00000101187	1	0	1	1	0
42430	ENSG00000145416	1	0	1	1	0
PRR19	ENSG00000135362	1	0	1	1	0
CCL23	ENSG00000274736	0	0	1	1	0
CCL5	ENSG00000271503	0	0	1	1	0
PPP1R3E	ENSG00000235194	0	0	1	1	0
AKR1C3	ENSG00000196139	0	0	1	1	0
SLC51B	ENSG00000186198	0	0	1	1	0
HSPB3	ENSG00000169271	0	0	1	1	0
VCAM1	ENSG00000162692	0	0	1	1	0
FBXO36	ENSG00000153832	0	0	1	1	0
SCGB1A1	ENSG00000149021	0	0	1	1	0
IGFBP4	ENSG00000141753	0	0	1	1	0
TMCC2	ENSG00000133069	0	0	1	1	0
BMP2	ENSG00000125845	0	0	1	1	0
BMP4	ENSG00000125378	0	0	1	1	0
HOXC12	ENSG00000123407	0	0	1	1	0
KIF21B	ENSG00000116852	0	0	1	1	0
TREML2	ENSG00000112195	0	0	1	1	0
MMP9	ENSG00000100985	0	0	1	1	0
SERTAD4	ENSG00000082497	0	0	1	1	0
SLC2A3	ENSG00000059804	0	0	1	1	0
CXCL3	ENSG00000163734	0	0	1	1	0
FLT3LG	ENSG00000090554	0	0	1	1	0
TNFAIP2	ENSG00000185215	0	0	1	1	0
EFNA4	ENSG00000243364	1	1	0	1	0
HES5	ENSG00000197921	1	1	0	1	0
DSCAML1	ENSG00000177103	1	1	0	1	0
CYB5D2	ENSG00000167740	1	1	0	1	0
IGFBP7	ENSG00000163453	1	1	0	1	0
COL6A1	ENSG00000142156	1	1	0	1	0
SRRD	ENSG00000100104	1	1	0	1	0
INMT	ENSG00000241644	0	1	0	1	0
C9orf173	ENSG00000197768	0	1	0	1	0
HMX2	ENSG00000188816	0	1	0	1	0
FAM83G	ENSG00000188522	0	1	0	1	0
P4HTM	ENSG00000178467	0	1	0	1	0
JUP	ENSG00000173801	0	1	0	1	0
COL3A1	ENSG00000168542	0	1	0	1	0
DAB2	ENSG00000153071	0	1	0	1	0
TNFRSF21	ENSG00000146072	0	1	0	1	0
TINAGL1	ENSG00000142910	0	1	0	1	0
EDAR	ENSG00000135960	0	1	0	1	0
KCNK1	ENSG00000135750	0	1	0	1	0
OCM2	ENSG00000135175	0	1	0	1	0
KLB	ENSG00000134962	0	1	0	1	0
KAT2B	ENSG00000114166	0	1	0	1	0
MYO16	ENSG00000041515	0	1	0	1	0
CDH1	ENSG00000039068	0	1	0	1	0
SEMA3F	ENSG00000001617	0	1	0	1	0
ASPSCR1	ENSG00000169696	0	1	0	1	0
BANK1	ENSG00000153064	0	1	0	1	0
GLIPR1	ENSG00000139278	0	1	0	1	0
PLBD2	ENSG00000151176	0	1	0	1	0
PPIAL4A	ENSG00000263353	1	0	0	1	0
SPON1	ENSG00000262655	1	0	0	1	0
MMP12	ENSG00000262406	1	0	0	1	0
ZBED5	ENSG00000236287	1	0	0	1	0
ELFN1	ENSG00000225968	1	0	0	1	0
SLC26A6	ENSG00000225697	1	0	0	1	0
GPX5	ENSG00000224586	1	0	0	1	0
EHMT2	ENSG00000204371	1	0	0	1	0
FOXO6	ENSG00000204060	1	0	0	1	0
LIPJ	ENSG00000204022	1	0	0	1	0
SPRR2E	ENSG00000203785	1	0	0	1	0
F5	ENSG00000198734	1	0	0	1	0
TUBA3C	ENSG00000198033	1	0	0	1	0
SPOCK3	ENSG00000196104	1	0	0	1	0
WNT7B	ENSG00000188064	1	0	0	1	0
ERC2	ENSG00000187672	1	0	0	1	0
FNBP1	ENSG00000187239	1	0	0	1	0
CALHM3	ENSG00000183128	1	0	0	1	0
P2RY8	ENSG00000182162	1	0	0	1	0
C1orf127	ENSG00000175262	1	0	0	1	0
GAL3ST3	ENSG00000175229	1	0	0	1	0
VCPIP1	ENSG00000175073	1	0	0	1	0
IL16	ENSG00000172349	1	0	0	1	0
C1orf111	ENSG00000171722	1	0	0	1	0
TCEA2	ENSG00000171703	1	0	0	1	0
KCNMB3	ENSG00000171121	1	0	0	1	0
MYO7B	ENSG00000169994	1	0	0	1	0
FSTL5	ENSG00000168843	1	0	0	1	0
SCGB1D1	ENSG00000168515	1	0	0	1	0
RHOH	ENSG00000168421	1	0	0	1	0
RFWD3	ENSG00000168411	1	0	0	1	0
TMC8	ENSG00000167895	1	0	0	1	0
SERPINF2	ENSG00000167711	1	0	0	1	0
SLU7	ENSG00000164609	1	0	0	1	0
PLSCR2	ENSG00000163746	1	0	0	1	0
CTLA4	ENSG00000163599	1	0	0	1	0
MNDA	ENSG00000163563	1	0	0	1	0
TNFAIP8L2	ENSG00000163154	1	0	0	1	0
TAL1	ENSG00000162367	1	0	0	1	0
AGRP	ENSG00000159723	1	0	0	1	0
PPP1R15B	ENSG00000158615	1	0	0	1	0
ANKFN1	ENSG00000153930	1	0	0	1	0
CYSLTR2	ENSG00000152207	1	0	0	1	0
NBAS	ENSG00000151779	1	0	0	1	0
CCDC83	ENSG00000150676	1	0	0	1	0
PTPRJ	ENSG00000149177	1	0	0	1	0
SERPING1	ENSG00000149131	1	0	0	1	0
CHRNB3	ENSG00000147432	1	0	0	1	0
GFRA3	ENSG00000146013	1	0	0	1	0
CSRNP1	ENSG00000144655	1	0	0	1	0
ADAM21	ENSG00000139985	1	0	0	1	0
KRT71	ENSG00000139648	1	0	0	1	0
42070	ENSG00000136536	1	0	0	1	0
CHST5	ENSG00000135702	1	0	0	1	0
CDH15	ENSG00000129910	1	0	0	1	0
RNF6	ENSG00000127870	1	0	0	1	0
GDF5	ENSG00000125965	1	0	0	1	0
RREB1	ENSG00000124782	1	0	0	1	0
COL21A1	ENSG00000124749	1	0	0	1	0
FLT3	ENSG00000122025	1	0	0	1	0
TGFBI	ENSG00000120708	1	0	0	1	0
ARID1A	ENSG00000117713	1	0	0	1	0
C2orf42	ENSG00000115998	1	0	0	1	0
CEBPZ	ENSG00000115816	1	0	0	1	0
COL7A1	ENSG00000114270	1	0	0	1	0
IL12B	ENSG00000113302	1	0	0	1	0
THBS4	ENSG00000113296	1	0	0	1	0
COL4A3BP	ENSG00000113163	1	0	0	1	0
FAM46A	ENSG00000112773	1	0	0	1	0
COL9A1	ENSG00000112280	1	0	0	1	0
KRT37	ENSG00000108417	1	0	0	1	0
CDH23	ENSG00000107736	1	0	0	1	0
IMPDH1	ENSG00000106348	1	0	0	1	0
PLP2	ENSG00000102007	1	0	0	1	0
DHRS7	ENSG00000100612	1	0	0	1	0
GPATCH2	ENSG00000092978	1	0	0	1	0
FETUB	ENSG00000090512	1	0	0	1	0
AQP6	ENSG00000086159	1	0	0	1	0
SLC27A5	ENSG00000083807	1	0	0	1	0
ITGA8	ENSG00000077943	1	0	0	1	0
WNT8B	ENSG00000075290	1	0	0	1	0
ALPK1	ENSG00000073331	1	0	0	1	0
TFRC	ENSG00000072274	1	0	0	1	0
FSTL4	ENSG00000053108	1	0	0	1	0
PPP1R3F	ENSG00000049769	1	0	0	1	0
RBM6	ENSG00000004534	1	0	0	1	0
CD63	ENSG00000135404	1	0	0	1	0
F2RL3	ENSG00000127533	1	0	0	1	0
IGFL2	ENSG00000204866	1	0	0	1	0
LOXL2	ENSG00000134013	1	0	0	1	0
LTBR	ENSG00000111321	1	0	0	1	0
SGSM2	ENSG00000141258	1	0	0	1	0
SH3BP2	ENSG00000087266	1	0	0	1	0
STAT6	ENSG00000166888	1	0	0	1	0
TGM5	ENSG00000104055	1	0	0	1	0
TMEM104	ENSG00000109066	1	0	0	1	0
TMEM161A	ENSG00000064545	1	0	0	1	0
ZFAND1	ENSG00000104231	1	0	0	1	0
NOL12	ENSG00000273899	0	0	0	1	0
NOTCH2NL	ENSG00000264343	0	0	0	1	0
MAP1LC3B2	ENSG00000258102	0	0	0	1	0
ZBED6	ENSG00000257315	0	0	0	1	0
LY6G6D	ENSG00000244355	0	0	0	1	0
JMJD7	ENSG00000243789	0	0	0	1	0
CORT	ENSG00000241563	0	0	0	1	0
ARHGEF25	ENSG00000240771	0	0	0	1	0
IFNA14	ENSG00000228083	0	0	0	1	0
FRG2B	ENSG00000225899	0	0	0	1	0
POTEM	ENSG00000222036	0	0	0	1	0
KRTAP10-10	ENSG00000221859	0	0	0	1	0
LACTBL1	ENSG00000215906	0	0	0	1	0
NEURL4	ENSG00000215041	0	0	0	1	0
METTL12	ENSG00000214756	0	0	0	1	0
FIS1	ENSG00000214253	0	0	0	1	0
SIPA1	ENSG00000213445	0	0	0	1	0
LTC4S	ENSG00000213316	0	0	0	1	0
C5orf51	ENSG00000205765	0	0	0	1	0
ITSN1	ENSG00000205726	0	0	0	1	0
LCMT1	ENSG00000205629	0	0	0	1	0
KRT6A	ENSG00000205420	0	0	0	1	0
MT1H	ENSG00000205358	0	0	0	1	0
GRXCR2	ENSG00000204928	0	0	0	1	0
ATXN2	ENSG00000204842	0	0	0	1	0
PRAMEF19	ENSG00000204480	0	0	0	1	0
NCR3	ENSG00000204475	0	0	0	1	0
LY6G5C	ENSG00000204428	0	0	0	1	0
ASAH2B	ENSG00000204147	0	0	0	1	0
TRAF3IP1	ENSG00000204104	0	0	0	1	0
DEFB110	ENSG00000203970	0	0	0	1	0
SGMS1	ENSG00000198964	0	0	0	1	0
RORB	ENSG00000198963	0	0	0	1	0
GPRASP1	ENSG00000198932	0	0	0	1	0
RUSC2	ENSG00000198853	0	0	0	1	0
OPA1	ENSG00000198836	0	0	0	1	0
PLXNB3	ENSG00000198753	0	0	0	1	0
PPP1R14C	ENSG00000198729	0	0	0	1	0
FAM179B	ENSG00000198718	0	0	0	1	0
LPA	ENSG00000198670	0	0	0	1	0
AKR1C4	ENSG00000198610	0	0	0	1	0
MAFK	ENSG00000198517	0	0	0	1	0
NRARP	ENSG00000198435	0	0	0	1	0
SULT1C2	ENSG00000198203	0	0	0	1	0
CYP2A7	ENSG00000198077	0	0	0	1	0
SLC22A6	ENSG00000197901	0	0	0	1	0
KLHDC1	ENSG00000197776	0	0	0	1	0
TBC1D9B	ENSG00000197226	0	0	0	1	0
ABCB8	ENSG00000197150	0	0	0	1	0
GMFB	ENSG00000197045	0	0	0	1	0
METTL9	ENSG00000197006	0	0	0	1	0
CRYBA4	ENSG00000196431	0	0	0	1	0
EPHB4	ENSG00000196411	0	0	0	1	0
TUBB	ENSG00000196230	0	0	0	1	0
GREB1	ENSG00000196208	0	0	0	1	0
STK40	ENSG00000196182	0	0	0	1	0
TMEM201	ENSG00000188807	0	0	0	1	0
HMX3	ENSG00000188620	0	0	0	1	0
COL25A1	ENSG00000188517	0	0	0	1	0
IER5L	ENSG00000188483	0	0	0	1	0
SPRY4	ENSG00000187678	0	0	0	1	0
GJA4	ENSG00000187513	0	0	0	1	0
MAGED4B	ENSG00000187243	0	0	0	1	0
GCNT1	ENSG00000187210	0	0	0	1	0
MT1X	ENSG00000187193	0	0	0	1	0
FOXD3	ENSG00000187140	0	0	0	1	0
IFNA10	ENSG00000186803	0	0	0	1	0
DEFB107A	ENSG00000186572	0	0	0	1	0
DLEU7	ENSG00000186047	0	0	0	1	0
NTF3	ENSG00000185652	0	0	0	1	0
LMLN	ENSG00000185621	0	0	0	1	0
IL3RA	ENSG00000185291	0	0	0	1	0
KLHL33	ENSG00000185271	0	0	0	1	0
CDNF	ENSG00000185267	0	0	0	1	0
RAB11B	ENSG00000185236	0	0	0	1	0
MAFF	ENSG00000185022	0	0	0	1	0
F8	ENSG00000185010	0	0	0	1	0
SDR42E1	ENSG00000184860	0	0	0	1	0
DUSP8	ENSG00000184545	0	0	0	1	0
MAML2	ENSG00000184384	0	0	0	1	0
PGP	ENSG00000184207	0	0	0	1	0
KCNQ3	ENSG00000184156	0	0	0	1	0
OR10J5	ENSG00000184155	0	0	0	1	0
EPHA10	ENSG00000183317	0	0	0	1	0
CHST6	ENSG00000183196	0	0	0	1	0
MTA1	ENSG00000182979	0	0	0	1	0
NXPH4	ENSG00000182379	0	0	0	1	0
MGAT4C	ENSG00000182050	0	0	0	1	0
ZFP41	ENSG00000181638	0	0	0	1	0
SETD2	ENSG00000181555	0	0	0	1	0
RAP2B	ENSG00000181467	0	0	0	1	0
NQO1	ENSG00000181019	0	0	0	1	0
CHRM4	ENSG00000180720	0	0	0	1	0
EXOC3	ENSG00000180104	0	0	0	1	0
ABCA13	ENSG00000179869	0	0	0	1	0
ZCCHC5	ENSG00000179300	0	0	0	1	0
MRFAP1	ENSG00000179010	0	0	0	1	0
BEND2	ENSG00000177324	0	0	0	1	0
POLE	ENSG00000177084	0	0	0	1	0
MAMSTR	ENSG00000176909	0	0	0	1	0
FAM91A1	ENSG00000176853	0	0	0	1	0
MAGEB18	ENSG00000176774	0	0	0	1	0
FOXC2	ENSG00000176692	0	0	0	1	0
OR4M1	ENSG00000176299	0	0	0	1	0
KLHL38	ENSG00000175946	0	0	0	1	0
SPSB4	ENSG00000175093	0	0	0	1	0
BBS1	ENSG00000174483	0	0	0	1	0
ABRA	ENSG00000174429	0	0	0	1	0
GLIS1	ENSG00000174332	0	0	0	1	0
PITPNA	ENSG00000174238	0	0	0	1	0
CD34	ENSG00000174059	0	0	0	1	0
TOMM20	ENSG00000173726	0	0	0	1	0
EIF1AX	ENSG00000173674	0	0	0	1	0
SULT1B1	ENSG00000173597	0	0	0	1	0
AGR3	ENSG00000173467	0	0	0	1	0
AHSA2	ENSG00000173209	0	0	0	1	0
GXYLT2	ENSG00000172986	0	0	0	1	0
ADH6	ENSG00000172955	0	0	0	1	0
CBWD1	ENSG00000172785	0	0	0	1	0
FUT10	ENSG00000172728	0	0	0	1	0
EFCAB3	ENSG00000172421	0	0	0	1	0
TP53RK	ENSG00000172315	0	0	0	1	0
EPHX4	ENSG00000172031	0	0	0	1	0
VAT1L	ENSG00000171724	0	0	0	1	0
SOCS5	ENSG00000171150	0	0	0	1	0
SOX7	ENSG00000171056	0	0	0	1	0
PA2G4	ENSG00000170515	0	0	0	1	0
KISS1	ENSG00000170498	0	0	0	1	0
FOXD4	ENSG00000170122	0	0	0	1	0
STRA13	ENSG00000169689	0	0	0	1	0
CKAP2L	ENSG00000169607	0	0	0	1	0
CNNM3	ENSG00000168763	0	0	0	1	0
TNXB	ENSG00000168477	0	0	0	1	0
KCNG4	ENSG00000168418	0	0	0	1	0
PDHB	ENSG00000168291	0	0	0	1	0
SAC3D1	ENSG00000168061	0	0	0	1	0
ULK4	ENSG00000168038	0	0	0	1	0
CTNNB1	ENSG00000168036	0	0	0	1	0
TPM4	ENSG00000167460	0	0	0	1	0
STX3	ENSG00000166900	0	0	0	1	0
ELFN2	ENSG00000166897	0	0	0	1	0
VPS39	ENSG00000166887	0	0	0	1	0
TPP1	ENSG00000166340	0	0	0	1	0
HIF1AN	ENSG00000166135	0	0	0	1	0
CMTM5	ENSG00000166091	0	0	0	1	0
GYLTL1B	ENSG00000165905	0	0	0	1	0
OR4K2	ENSG00000165762	0	0	0	1	0
SDCCAG3	ENSG00000165689	0	0	0	1	0
CDX2	ENSG00000165556	0	0	0	1	0
MID1IP1	ENSG00000165175	0	0	0	1	0
C8orf48	ENSG00000164743	0	0	0	1	0
ADCY1	ENSG00000164742	0	0	0	1	0
SLC29A4	ENSG00000164638	0	0	0	1	0
GALNT10	ENSG00000164574	0	0	0	1	0
ANKRA2	ENSG00000164331	0	0	0	1	0
PRRC1	ENSG00000164244	0	0	0	1	0
MAP9	ENSG00000164114	0	0	0	1	0
C4orf3	ENSG00000164096	0	0	0	1	0
PBRM1	ENSG00000163939	0	0	0	1	0
CDCP1	ENSG00000163814	0	0	0	1	0
C3orf67	ENSG00000163689	0	0	0	1	0
APOA1BP	ENSG00000163382	0	0	0	1	0
BMP10	ENSG00000163217	0	0	0	1	0
C2orf47	ENSG00000162972	0	0	0	1	0
BPNT1	ENSG00000162813	0	0	0	1	0
IER5	ENSG00000162783	0	0	0	1	0
JAK1	ENSG00000162434	0	0	0	1	0
NXF1	ENSG00000162231	0	0	0	1	0
CXCL16	ENSG00000161921	0	0	0	1	0
SYCE2	ENSG00000161860	0	0	0	1	0
HK3	ENSG00000160883	0	0	0	1	0
PPAPDC3	ENSG00000160539	0	0	0	1	0
FTCD	ENSG00000160282	0	0	0	1	0
RRP1	ENSG00000160214	0	0	0	1	0
CBS	ENSG00000160200	0	0	0	1	0
ATAD3B	ENSG00000160072	0	0	0	1	0
ALDH4A1	ENSG00000159423	0	0	0	1	0
CYB5R1	ENSG00000159348	0	0	0	1	0
GJD2	ENSG00000159248	0	0	0	1	0
CLIC6	ENSG00000159212	0	0	0	1	0
CSRP1	ENSG00000159176	0	0	0	1	0
CDA	ENSG00000158825	0	0	0	1	0
CPA2	ENSG00000158516	0	0	0	1	0
RHPN1	ENSG00000158106	0	0	0	1	0
NCK1	ENSG00000158092	0	0	0	1	0
TNFRSF14	ENSG00000157873	0	0	0	1	0
KCNJ15	ENSG00000157551	0	0	0	1	0
STEAP2	ENSG00000157214	0	0	0	1	0
EEF1A1	ENSG00000156508	0	0	0	1	0
MMS19	ENSG00000155229	0	0	0	1	0
PDLIM3	ENSG00000154553	0	0	0	1	0
SH3RF1	ENSG00000154447	0	0	0	1	0
DISP1	ENSG00000154309	0	0	0	1	0
C4orf19	ENSG00000154274	0	0	0	1	0
PTPRD	ENSG00000153707	0	0	0	1	0
BCL2L11	ENSG00000153094	0	0	0	1	0
FARP1	ENSG00000152767	0	0	0	1	0
GPD1L	ENSG00000152642	0	0	0	1	0
CAPSL	ENSG00000152611	0	0	0	1	0
OLAH	ENSG00000152463	0	0	0	1	0
HAUS1	ENSG00000152240	0	0	0	1	0
SLC25A4	ENSG00000151729	0	0	0	1	0
VENTX	ENSG00000151650	0	0	0	1	0
NR3C2	ENSG00000151623	0	0	0	1	0
CDC123	ENSG00000151465	0	0	0	1	0
KCTD14	ENSG00000151364	0	0	0	1	0
CACNA1C	ENSG00000151067	0	0	0	1	0
TAOK2	ENSG00000149930	0	0	0	1	0
NKX6-2	ENSG00000148826	0	0	0	1	0
CACNA1B	ENSG00000148408	0	0	0	1	0
TRIM50	ENSG00000146755	0	0	0	1	0
PSPH	ENSG00000146733	0	0	0	1	0
FGD2	ENSG00000146192	0	0	0	1	0
LGSN	ENSG00000146166	0	0	0	1	0
RMND5B	ENSG00000145916	0	0	0	1	0
PIK3R1	ENSG00000145675	0	0	0	1	0
OSMR	ENSG00000145623	0	0	0	1	0
EAF2	ENSG00000145088	0	0	0	1	0
TMEM108	ENSG00000144868	0	0	0	1	0
ADPRH	ENSG00000144843	0	0	0	1	0
GADL1	ENSG00000144644	0	0	0	1	0
CNTN4	ENSG00000144619	0	0	0	1	0
KIAA1715	ENSG00000144320	0	0	0	1	0
SLC4A10	ENSG00000144290	0	0	0	1	0
GALNT13	ENSG00000144278	0	0	0	1	0
AFF3	ENSG00000144218	0	0	0	1	0
SFXN5	ENSG00000144040	0	0	0	1	0
ABCG8	ENSG00000143921	0	0	0	1	0
PSEN2	ENSG00000143801	0	0	0	1	0
HHIPL2	ENSG00000143512	0	0	0	1	0
SUSD4	ENSG00000143502	0	0	0	1	0
SMYD2	ENSG00000143499	0	0	0	1	0
ALDH9A1	ENSG00000143149	0	0	0	1	0
GPR161	ENSG00000143147	0	0	0	1	0
MMEL1	ENSG00000142606	0	0	0	1	0
SLC2A5	ENSG00000142583	0	0	0	1	0
GRB7	ENSG00000141738	0	0	0	1	0
BCAS3	ENSG00000141376	0	0	0	1	0
PDPK1	ENSG00000140992	0	0	0	1	0
ADAMTS18	ENSG00000140873	0	0	0	1	0
TXNL4B	ENSG00000140830	0	0	0	1	0
ZNF710	ENSG00000140548	0	0	0	1	0
POLG	ENSG00000140521	0	0	0	1	0
PML	ENSG00000140464	0	0	0	1	0
MFAP1	ENSG00000140259	0	0	0	1	0
PELI2	ENSG00000139946	0	0	0	1	0
PIK3C2G	ENSG00000139144	0	0	0	1	0
LARP1B	ENSG00000138709	0	0	0	1	0
IDH1	ENSG00000138413	0	0	0	1	0
LBX1	ENSG00000138136	0	0	0	1	0
IFI44L	ENSG00000137959	0	0	0	1	0
MMP13	ENSG00000137745	0	0	0	1	0
YAP1	ENSG00000137693	0	0	0	1	0
CREBZF	ENSG00000137504	0	0	0	1	0
NRM	ENSG00000137404	0	0	0	1	0
TINAG	ENSG00000137251	0	0	0	1	0
FOXP4	ENSG00000137166	0	0	0	1	0
IGFBPL1	ENSG00000137142	0	0	0	1	0
GABBR2	ENSG00000136928	0	0	0	1	0
ST6GALNAC4	ENSG00000136840	0	0	0	1	0
GALNT5	ENSG00000136542	0	0	0	1	0
TM6SF1	ENSG00000136404	0	0	0	1	0
LRCH1	ENSG00000136141	0	0	0	1	0
CKAP2	ENSG00000136108	0	0	0	1	0
TGFBRAP1	ENSG00000135966	0	0	0	1	0
KDELC1	ENSG00000134901	0	0	0	1	0
PDGFRA	ENSG00000134853	0	0	0	1	0
ACP2	ENSG00000134575	0	0	0	1	0
WNT2B	ENSG00000134245	0	0	0	1	0
PEBP4	ENSG00000134020	0	0	0	1	0
ELP3	ENSG00000134014	0	0	0	1	0
MEN1	ENSG00000133895	0	0	0	1	0
MICALCL	ENSG00000133808	0	0	0	1	0
LRRCC1	ENSG00000133739	0	0	0	1	0
BHMT2	ENSG00000132840	0	0	0	1	0
ALDH3B2	ENSG00000132746	0	0	0	1	0
IGHMBP2	ENSG00000132740	0	0	0	1	0
SNAP25	ENSG00000132639	0	0	0	1	0
ENOSF1	ENSG00000132199	0	0	0	1	0
RARA	ENSG00000131759	0	0	0	1	0
ACSS2	ENSG00000131069	0	0	0	1	0
MAP3K10	ENSG00000130758	0	0	0	1	0
PRDM12	ENSG00000130711	0	0	0	1	0
ACTN4	ENSG00000130402	0	0	0	1	0
KIF1A	ENSG00000130294	0	0	0	1	0
PVRL2	ENSG00000130202	0	0	0	1	0
MAU2	ENSG00000129933	0	0	0	1	0
RAB2B	ENSG00000129472	0	0	0	1	0
SPCS3	ENSG00000129128	0	0	0	1	0
HOXD13	ENSG00000128714	0	0	0	1	0
HOXD3	ENSG00000128652	0	0	0	1	0
TPST2	ENSG00000128294	0	0	0	1	0
SGCE	ENSG00000127990	0	0	0	1	0
VIL1	ENSG00000127831	0	0	0	1	0
FGD3	ENSG00000127084	0	0	0	1	0
AVPR2	ENSG00000126895	0	0	0	1	0
FRMD8	ENSG00000126391	0	0	0	1	0
KLC1	ENSG00000126214	0	0	0	1	0
MMP24	ENSG00000125966	0	0	0	1	0
SIRPD	ENSG00000125900	0	0	0	1	0
MKKS	ENSG00000125863	0	0	0	1	0
STK35	ENSG00000125834	0	0	0	1	0
TRIP10	ENSG00000125733	0	0	0	1	0
PLGLB2	ENSG00000125551	0	0	0	1	0
SLC10A2	ENSG00000125255	0	0	0	1	0
MT2A	ENSG00000125148	0	0	0	1	0
GCM2	ENSG00000124827	0	0	0	1	0
SLC17A1	ENSG00000124568	0	0	0	1	0
TP53TG5	ENSG00000124251	0	0	0	1	0
LPGAT1	ENSG00000123684	0	0	0	1	0
SMU1	ENSG00000122692	0	0	0	1	0
MYOG	ENSG00000122180	0	0	0	1	0
ACVR2A	ENSG00000121989	0	0	0	1	0
B4GALT4	ENSG00000121578	0	0	0	1	0
TARDBP	ENSG00000120948	0	0	0	1	0
ZFP30	ENSG00000120784	0	0	0	1	0
CRIPT	ENSG00000119878	0	0	0	1	0
YPEL5	ENSG00000119801	0	0	0	1	0
KLHL29	ENSG00000119771	0	0	0	1	0
GDA	ENSG00000119125	0	0	0	1	0
MREG	ENSG00000118242	0	0	0	1	0
CNN3	ENSG00000117519	0	0	0	1	0
ETV3	ENSG00000117036	0	0	0	1	0
EXOC8	ENSG00000116903	0	0	0	1	0
TMEM9	ENSG00000116857	0	0	0	1	0
WLS	ENSG00000116729	0	0	0	1	0
DOCK7	ENSG00000116641	0	0	0	1	0
ASH1L	ENSG00000116539	0	0	0	1	0
PLEKHA3	ENSG00000116095	0	0	0	1	0
PLCD4	ENSG00000115556	0	0	0	1	0
ITGA4	ENSG00000115232	0	0	0	1	0
SLC30A3	ENSG00000115194	0	0	0	1	0
SLC35F5	ENSG00000115084	0	0	0	1	0
VIPR1	ENSG00000114812	0	0	0	1	0
NEK11	ENSG00000114670	0	0	0	1	0
SLC41A3	ENSG00000114544	0	0	0	1	0
NCBP2	ENSG00000114503	0	0	0	1	0
FGF12	ENSG00000114279	0	0	0	1	0
SKP1	ENSG00000113558	0	0	0	1	0
ARRDC3	ENSG00000113369	0	0	0	1	0
PRSS16	ENSG00000112812	0	0	0	1	0
EPM2A	ENSG00000112425	0	0	0	1	0
HBS1L	ENSG00000112339	0	0	0	1	0
SMAP1	ENSG00000112305	0	0	0	1	0
MCM9	ENSG00000111877	0	0	0	1	0
ST3GAL4	ENSG00000110080	0	0	0	1	0
HSPA8	ENSG00000109971	0	0	0	1	0
CPZ	ENSG00000109625	0	0	0	1	0
ODAM	ENSG00000109205	0	0	0	1	0
CSF3	ENSG00000108342	0	0	0	1	0
TFAM	ENSG00000108064	0	0	0	1	0
ABCA2	ENSG00000107331	0	0	0	1	0
YKT6	ENSG00000106636	0	0	0	1	0
BUD31	ENSG00000106245	0	0	0	1	0
EPHB6	ENSG00000106123	0	0	0	1	0
ABHD11	ENSG00000106077	0	0	0	1	0
DNAJB6	ENSG00000105993	0	0	0	1	0
FKBP8	ENSG00000105701	0	0	0	1	0
ETV2	ENSG00000105672	0	0	0	1	0
LGALS13	ENSG00000105198	0	0	0	1	0
MCM4	ENSG00000104738	0	0	0	1	0
NEFM	ENSG00000104722	0	0	0	1	0
TNFRSF10A	ENSG00000104689	0	0	0	1	0
SH2D4A	ENSG00000104611	0	0	0	1	0
PDGFRL	ENSG00000104213	0	0	0	1	0
SLC7A5	ENSG00000103257	0	0	0	1	0
SMPD3	ENSG00000103056	0	0	0	1	0
CCL22	ENSG00000102962	0	0	0	1	0
MT4	ENSG00000102891	0	0	0	1	0
FLT1	ENSG00000102755	0	0	0	1	0
ARHGEF7	ENSG00000102606	0	0	0	1	0
HTR2A	ENSG00000102468	0	0	0	1	0
POFUT1	ENSG00000101346	0	0	0	1	0
MYLK2	ENSG00000101306	0	0	0	1	0
PTK6	ENSG00000101213	0	0	0	1	0
BIRC7	ENSG00000101197	0	0	0	1	0
ARSA	ENSG00000100299	0	0	0	1	0
RASL10A	ENSG00000100276	0	0	0	1	0
DEPDC5	ENSG00000100150	0	0	0	1	0
MICALL1	ENSG00000100139	0	0	0	1	0
PRODH	ENSG00000100033	0	0	0	1	0
DDT	ENSG00000099977	0	0	0	1	0
PCDH11Y	ENSG00000099715	0	0	0	1	0
SNAP23	ENSG00000092531	0	0	0	1	0
FH	ENSG00000091483	0	0	0	1	0
CMTM6	ENSG00000091317	0	0	0	1	0
CERS4	ENSG00000090661	0	0	0	1	0
SI	ENSG00000090402	0	0	0	1	0
LHX5	ENSG00000089116	0	0	0	1	0
CRLS1	ENSG00000088766	0	0	0	1	0
KHSRP	ENSG00000088247	0	0	0	1	0
LPCAT2	ENSG00000087253	0	0	0	1	0
HBQ1	ENSG00000086506	0	0	0	1	0
ULK2	ENSG00000083290	0	0	0	1	0
GEMIN5	ENSG00000082516	0	0	0	1	0
FYB	ENSG00000082074	0	0	0	1	0
LRP2	ENSG00000081479	0	0	0	1	0
OSTM1	ENSG00000081087	0	0	0	1	0
COL4A4	ENSG00000081052	0	0	0	1	0
KIAA0020	ENSG00000080608	0	0	0	1	0
SESN1	ENSG00000080546	0	0	0	1	0
CRYBG3	ENSG00000080200	0	0	0	1	0
DUSP13	ENSG00000079393	0	0	0	1	0
TOLLIP	ENSG00000078902	0	0	0	1	0
TULP3	ENSG00000078246	0	0	0	1	0
MBNL3	ENSG00000076770	0	0	0	1	0
FOSL2	ENSG00000075426	0	0	0	1	0
TP63	ENSG00000073282	0	0	0	1	0
NCK2	ENSG00000071051	0	0	0	1	0
FRMPD1	ENSG00000070601	0	0	0	1	0
ST6GALNAC1	ENSG00000070526	0	0	0	1	0
ZXDC	ENSG00000070476	0	0	0	1	0
SP100	ENSG00000067066	0	0	0	1	0
ARFGEF1	ENSG00000066777	0	0	0	1	0
SPI1	ENSG00000066336	0	0	0	1	0
CDON	ENSG00000064309	0	0	0	1	0
TSPAN32	ENSG00000064201	0	0	0	1	0
PTPRU	ENSG00000060656	0	0	0	1	0
MTA3	ENSG00000057935	0	0	0	1	0
C4orf27	ENSG00000056050	0	0	0	1	0
TBC1D22A	ENSG00000054611	0	0	0	1	0
FOXC1	ENSG00000054598	0	0	0	1	0
NRIP2	ENSG00000053702	0	0	0	1	0
JKAMP	ENSG00000050130	0	0	0	1	0
KIAA0556	ENSG00000047578	0	0	0	1	0
ARAP2	ENSG00000047365	0	0	0	1	0
YTHDC2	ENSG00000047188	0	0	0	1	0
RETSAT	ENSG00000042445	0	0	0	1	0
PHLPP2	ENSG00000040199	0	0	0	1	0
SOX30	ENSG00000039600	0	0	0	1	0
SKIV2L2	ENSG00000039123	0	0	0	1	0
TRIO	ENSG00000038382	0	0	0	1	0
GAB2	ENSG00000033327	0	0	0	1	0
CENPQ	ENSG00000031691	0	0	0	1	0
ANK1	ENSG00000029534	0	0	0	1	0
NCAPH2	ENSG00000025770	0	0	0	1	0
RNF10	ENSG00000022840	0	0	0	1	0
RUNX3	ENSG00000020633	0	0	0	1	0
CYP24A1	ENSG00000019186	0	0	0	1	0
LTF	ENSG00000012223	0	0	0	1	0
LARS2	ENSG00000011376	0	0	0	1	0
MBTD1	ENSG00000011258	0	0	0	1	0
HFE	ENSG00000010704	0	0	0	1	0
SS18L2	ENSG00000008324	0	0	0	1	0
TKTL1	ENSG00000007350	0	0	0	1	0
PROM1	ENSG00000007062	0	0	0	1	0
ZFX	ENSG00000005889	0	0	0	1	0
ITGA3	ENSG00000005884	0	0	0	1	0
ZNF195	ENSG00000005801	0	0	0	1	0
SLC4A1	ENSG00000004939	0	0	0	1	0
CDC27	ENSG00000004897	0	0	0	1	0
SLC25A13	ENSG00000004864	0	0	0	1	0
AHSA1	ENSG00000100591	0	0	0	1	0
B3GNT8	ENSG00000177191	0	0	0	1	0
CAMSAP3	ENSG00000076826	0	0	0	1	0
CCDC38	ENSG00000165972	0	0	0	1	0
CDK17	ENSG00000059758	0	0	0	1	0
CEACAM18	ENSG00000213822	0	0	0	1	0
CEP290	ENSG00000198707	0	0	0	1	0
CHRNA6	ENSG00000147434	0	0	0	1	0
CSHL1	ENSG00000204414	0	0	0	1	0
DDHD2	ENSG00000085788	0	0	0	1	0
DHRS7B	ENSG00000109016	0	0	0	1	0
DSG2	ENSG00000046604	0	0	0	1	0
ECSIT	ENSG00000130159	0	0	0	1	0
FAM110B	ENSG00000169122	0	0	0	1	0
FAM117A	ENSG00000121104	0	0	0	1	0
FHOD3	ENSG00000134775	0	0	0	1	0
FPR1	ENSG00000171051	0	0	0	1	0
GLG1	ENSG00000090863	0	0	0	1	0
GNG8	ENSG00000167414	0	0	0	1	0
HMX1	ENSG00000215612	0	0	0	1	0
HOOK2	ENSG00000095066	0	0	0	1	0
HSH2D	ENSG00000196684	0	0	0	1	0
IFI27L1	ENSG00000165948	0	0	0	1	0
INHBE	ENSG00000139269	0	0	0	1	0
KCNJ5	ENSG00000120457	0	0	0	1	0
KEAP1	ENSG00000079999	0	0	0	1	0
KIF13B	ENSG00000197892	0	0	0	1	0
MMAA	ENSG00000151611	0	0	0	1	0
MT1M	ENSG00000205364	0	0	0	1	0
NR1H2	ENSG00000131408	0	0	0	1	0
NR2C1	ENSG00000120798	0	0	0	1	0
PDE4A	ENSG00000065989	0	0	0	1	0
PECAM1	ENSG00000198802	0	0	0	1	0
PELP1	ENSG00000141456	0	0	0	1	0
PFKM	ENSG00000152556	0	0	0	1	0
RAG2	ENSG00000171777	0	0	0	1	0
RASGRP4	ENSG00000198774	0	0	0	1	0
SAMD14	ENSG00000167100	0	0	0	1	0
SGSH	ENSG00000181523	0	0	0	1	0
SOCS3	ENSG00000184557	0	0	0	1	0
TCTEX1D4	ENSG00000188396	0	0	0	1	0
TGFB3	ENSG00000119699	0	0	0	1	0
TMEM101	ENSG00000091947	0	0	0	1	0
TRIP11	ENSG00000100815	0	0	0	1	0
ZNF720	ENSG00000197302	0	0	0	1	0
S100A3	ENSG00000188015	1	1	1	0	0
HORMAD1	ENSG00000143452	1	1	1	0	0
KLF5	ENSG00000102554	1	1	1	0	0
SERPINB2	ENSG00000197632	0	1	1	0	0
HIST1H4J	ENSG00000197238	0	1	1	0	0
KRT14	ENSG00000186847	0	1	1	0	0
C1orf116	ENSG00000182795	0	1	1	0	0
TMEM139	ENSG00000178826	0	1	1	0	0
SFN	ENSG00000175793	0	1	1	0	0
NIPAL4	ENSG00000172548	0	1	1	0	0
SLC23A1	ENSG00000170482	0	1	1	0	0
EFNA1	ENSG00000169242	0	1	1	0	0
PTX3	ENSG00000163661	0	1	1	0	0
CXADR	ENSG00000154639	0	1	1	0	0
GBP5	ENSG00000154451	0	1	1	0	0
IL18	ENSG00000150782	0	1	1	0	0
SYTL5	ENSG00000147041	0	1	1	0	0
S100A7	ENSG00000143556	0	1	1	0	0
SLC31A2	ENSG00000136867	0	1	1	0	0
IL15RA	ENSG00000134470	0	1	1	0	0
FST	ENSG00000134363	0	1	1	0	0
GCH1	ENSG00000131979	0	1	1	0	0
PTGFR	ENSG00000122420	0	1	1	0	0
PPL	ENSG00000118898	0	1	1	0	0
ID2	ENSG00000115738	0	1	1	0	0
HBEGF	ENSG00000113070	0	1	1	0	0
HMOX1	ENSG00000100292	0	1	1	0	0
BIK	ENSG00000100290	0	1	1	0	0
RIMS1	ENSG00000079841	0	1	1	0	0
BARX2	ENSG00000043039	0	1	1	0	0
ABCB5	ENSG00000004846	0	1	1	0	0
BDKRB2	ENSG00000168398	0	1	1	0	0
BIRC3	ENSG00000023445	0	1	1	0	0
CD70	ENSG00000125726	0	1	1	0	0
CREB3L1	ENSG00000157613	0	1	1	0	0
FBLN5	ENSG00000140092	0	1	1	0	0
IFI30	ENSG00000216490	0	1	1	0	0
JUNB	ENSG00000171223	0	1	1	0	0
NLRP8	ENSG00000179709	0	1	1	0	0
OAS1	ENSG00000089127	0	1	1	0	0
OAS3	ENSG00000111331	0	1	1	0	0
TIGD3	ENSG00000173825	0	1	1	0	0
TLR2	ENSG00000137462	0	1	1	0	0
UPK3B	ENSG00000243566	1	0	1	0	0
ANKRD34C	ENSG00000235711	1	0	1	0	0
SERPINB4	ENSG00000206073	1	0	1	0	0
LAMB3	ENSG00000196878	1	0	1	0	0
SMR3B	ENSG00000171201	1	0	1	0	0
ACTC1	ENSG00000159251	1	0	1	0	0
EXTL1	ENSG00000158008	1	0	1	0	0
MGAT5	ENSG00000152127	1	0	1	0	0
IFIT3	ENSG00000119917	1	0	1	0	0
ANXA10	ENSG00000109511	1	0	1	0	0
TSPAN12	ENSG00000106025	1	0	1	0	0
TGFBR3	ENSG00000069702	1	0	1	0	0
CXCL5	ENSG00000163735	1	0	1	0	0
PCDH20	ENSG00000280165	0	0	1	0	0
HIST1H4A	ENSG00000278637	0	0	1	0	0
HIST1H2AE	ENSG00000277075	0	0	1	0	0
C2orf15	ENSG00000273045	0	0	1	0	0
FXYD1	ENSG00000266964	0	0	1	0	0
ZNF488	ENSG00000265763	0	0	1	0	0
RBP3	ENSG00000265203	0	0	1	0	0
MGAM	ENSG00000257335	0	0	1	0	0
CFB	ENSG00000243649	0	0	1	0	0
PSMB9	ENSG00000240065	0	0	1	0	0
LILRA4	ENSG00000239961	0	0	1	0	0
ARHGEF38	ENSG00000236699	0	0	1	0	0
TAPBP	ENSG00000231925	0	0	1	0	0
OR5H1	ENSG00000231192	0	0	1	0	0
LTB	ENSG00000227507	0	0	1	0	0
APOL6	ENSG00000221963	0	0	1	0	0
CCDC7	ENSG00000216937	0	0	1	0	0
CELA2B	ENSG00000215704	0	0	1	0	0
C5orf49	ENSG00000215217	0	0	1	0	0
PPME1	ENSG00000214517	0	0	1	0	0
CCL27	ENSG00000213927	0	0	1	0	0
S1PR3	ENSG00000213694	0	0	1	0	0
LBH	ENSG00000213626	0	0	1	0	0
PTPRCAP	ENSG00000213402	0	0	1	0	0
QTRT1	ENSG00000213339	0	0	1	0	0
KRTAP3-3	ENSG00000212899	0	0	1	0	0
TAS2R19	ENSG00000212124	0	0	1	0	0
DIO2	ENSG00000211448	0	0	1	0	0
PSMB10	ENSG00000205220	0	0	1	0	0
C4orf47	ENSG00000205129	0	0	1	0	0
C9orf57	ENSG00000204669	0	0	1	0	0
ZFP57	ENSG00000204644	0	0	1	0	0
LST1	ENSG00000204482	0	0	1	0	0
TMEM225	ENSG00000204300	0	0	1	0	0
C6orf10	ENSG00000204296	0	0	1	0	0
BTNL2	ENSG00000204290	0	0	1	0	0
TAP2	ENSG00000204267	0	0	1	0	0
NHSL2	ENSG00000204131	0	0	1	0	0
ZYG11A	ENSG00000203995	0	0	1	0	0
FAM24A	ENSG00000203795	0	0	1	0	0
APCDD1L	ENSG00000198768	0	0	1	0	0
KRTAP13-1	ENSG00000198390	0	0	1	0	0
CHSY3	ENSG00000198108	0	0	1	0	0
ZNF560	ENSG00000198028	0	0	1	0	0
ZNF335	ENSG00000198026	0	0	1	0	0
C5orf42	ENSG00000197603	0	0	1	0	0
DMBX1	ENSG00000197587	0	0	1	0	0
BCO2	ENSG00000197580	0	0	1	0	0
OGDHL	ENSG00000197444	0	0	1	0	0
MAP3K5	ENSG00000197442	0	0	1	0	0
PCNXL3	ENSG00000197136	0	0	1	0	0
HIST1H4C	ENSG00000197061	0	0	1	0	0
SIGLEC15	ENSG00000197046	0	0	1	0	0
NTNG2	ENSG00000196358	0	0	1	0	0
OR2C3	ENSG00000196242	0	0	1	0	0
HRCT1	ENSG00000196196	0	0	1	0	0
OR10J1	ENSG00000196184	0	0	1	0	0
FAT4	ENSG00000196159	0	0	1	0	0
SERPINA3	ENSG00000196136	0	0	1	0	0
KIAA0408	ENSG00000189367	0	0	1	0	0
PCDH18	ENSG00000189184	0	0	1	0	0
FAM111B	ENSG00000189057	0	0	1	0	0
TMEM198	ENSG00000188760	0	0	1	0	0
JAKMIP3	ENSG00000188385	0	0	1	0	0
PLSCR1	ENSG00000188313	0	0	1	0	0
SCGB1C1	ENSG00000188076	0	0	1	0	0
CARD9	ENSG00000187796	0	0	1	0	0
ADH1A	ENSG00000187758	0	0	1	0	0
ISG15	ENSG00000187608	0	0	1	0	0
ATP13A5	ENSG00000187527	0	0	1	0	0
KRT12	ENSG00000187242	0	0	1	0	0
KRTAP17-1	ENSG00000186860	0	0	1	0	0
FOXE3	ENSG00000186790	0	0	1	0	0
PDE2A	ENSG00000186642	0	0	1	0	0
RGS7BP	ENSG00000186479	0	0	1	0	0
BTN3A2	ENSG00000186470	0	0	1	0	0
UBL4B	ENSG00000186150	0	0	1	0	0
C16orf54	ENSG00000185905	0	0	1	0	0
NRG3	ENSG00000185737	0	0	1	0	0
C6orf201	ENSG00000185689	0	0	1	0	0
OLFML2A	ENSG00000185585	0	0	1	0	0
PRKG1	ENSG00000185532	0	0	1	0	0
FAM131C	ENSG00000185519	0	0	1	0	0
ANO9	ENSG00000185101	0	0	1	0	0
SGCZ	ENSG00000185053	0	0	1	0	0
CHRM5	ENSG00000184984	0	0	1	0	0
SRY	ENSG00000184895	0	0	1	0	0
DDX53	ENSG00000184735	0	0	1	0	0
FAM110C	ENSG00000184731	0	0	1	0	0
SLITRK6	ENSG00000184564	0	0	1	0	0
CSF1	ENSG00000184371	0	0	1	0	0
KCNK12	ENSG00000184261	0	0	1	0	0
CDR1	ENSG00000184258	0	0	1	0	0
LRTOMT	ENSG00000184154	0	0	1	0	0
KCNH8	ENSG00000183960	0	0	1	0	0
OPCML	ENSG00000183715	0	0	1	0	0
NOG	ENSG00000183691	0	0	1	0	0
42074	ENSG00000183654	0	0	1	0	0
NKX2-5	ENSG00000183072	0	0	1	0	0
WBP2NL	ENSG00000183066	0	0	1	0	0
PCP4	ENSG00000183036	0	0	1	0	0
GABRG3	ENSG00000182256	0	0	1	0	0
TNFSF15	ENSG00000181634	0	0	1	0	0
EDDM3B	ENSG00000181552	0	0	1	0	0
SLC25A41	ENSG00000181240	0	0	1	0	0
CHRM2	ENSG00000181072	0	0	1	0	0
VN1R3	ENSG00000180663	0	0	1	0	0
MAB21L1	ENSG00000180660	0	0	1	0	0
DEFB123	ENSG00000180424	0	0	1	0	0
KCTD4	ENSG00000180332	0	0	1	0	0
PNPLA1	ENSG00000180316	0	0	1	0	0
CITED4	ENSG00000179862	0	0	1	0	0
ALOXE3	ENSG00000179148	0	0	1	0	0
FAM101A	ENSG00000178882	0	0	1	0	0
MSC	ENSG00000178860	0	0	1	0	0
STX19	ENSG00000178750	0	0	1	0	0
SLITRK1	ENSG00000178235	0	0	1	0	0
ZNF620	ENSG00000177842	0	0	1	0	0
NIM1K	ENSG00000177453	0	0	1	0	0
SAMD9L	ENSG00000177409	0	0	1	0	0
C8orf4	ENSG00000176907	0	0	1	0	0
SLCO3A1	ENSG00000176463	0	0	1	0	0
VPS37D	ENSG00000176428	0	0	1	0	0
LRRN1	ENSG00000175928	0	0	1	0	0
ETV4	ENSG00000175832	0	0	1	0	0
FOSL1	ENSG00000175592	0	0	1	0	0
TSGA10IP	ENSG00000175513	0	0	1	0	0
DPP10	ENSG00000175497	0	0	1	0	0
DSG4	ENSG00000175065	0	0	1	0	0
LRRC63	ENSG00000173988	0	0	1	0	0
C1QTNF1	ENSG00000173918	0	0	1	0	0
PHOSPHO1	ENSG00000173868	0	0	1	0	0
CYP7B1	ENSG00000172817	0	0	1	0	0
ISG20	ENSG00000172183	0	0	1	0	0
CCL11	ENSG00000172156	0	0	1	0	0
CALB2	ENSG00000172137	0	0	1	0	0
LDHAL6B	ENSG00000171989	0	0	1	0	0
TMEM51	ENSG00000171729	0	0	1	0	0
S100Z	ENSG00000171643	0	0	1	0	0
P2RY6	ENSG00000171631	0	0	1	0	0
COL24A1	ENSG00000171502	0	0	1	0	0
GLOD5	ENSG00000171433	0	0	1	0	0
MUC7	ENSG00000171195	0	0	1	0	0
GRIK1	ENSG00000171189	0	0	1	0	0
MTSS1	ENSG00000170873	0	0	1	0	0
NPAS2	ENSG00000170485	0	0	1	0	0
SEMA3E	ENSG00000170381	0	0	1	0	0
TM4SF4	ENSG00000169903	0	0	1	0	0
ROBO1	ENSG00000169855	0	0	1	0	0
TACR3	ENSG00000169836	0	0	1	0	0
GJB1	ENSG00000169562	0	0	1	0	0
SCN9A	ENSG00000169432	0	0	1	0	0
IRS1	ENSG00000169047	0	0	1	0	0
TNIP2	ENSG00000168884	0	0	1	0	0
LRP1B	ENSG00000168702	0	0	1	0	0
SDPR	ENSG00000168497	0	0	1	0	0
CCDC110	ENSG00000168491	0	0	1	0	0
TAP1	ENSG00000168394	0	0	1	0	0
MAP4K2	ENSG00000168067	0	0	1	0	0
PPP1R14A	ENSG00000167641	0	0	1	0	0
CDC42EP5	ENSG00000167617	0	0	1	0	0
DHRS13	ENSG00000167536	0	0	1	0	0
ISLR2	ENSG00000167178	0	0	1	0	0
GREM1	ENSG00000166923	0	0	1	0	0
C15orf48	ENSG00000166920	0	0	1	0	0
MMP10	ENSG00000166670	0	0	1	0	0
RRAD	ENSG00000166592	0	0	1	0	0
CENPN	ENSG00000166451	0	0	1	0	0
TMEM130	ENSG00000166448	0	0	1	0	0
ABTB2	ENSG00000166016	0	0	1	0	0
OTX2	ENSG00000165588	0	0	1	0	0
GJB2	ENSG00000165474	0	0	1	0	0
LRFN5	ENSG00000165379	0	0	1	0	0
SLITRK5	ENSG00000165300	0	0	1	0	0
CXorf58	ENSG00000165182	0	0	1	0	0
ALDH1A1	ENSG00000165092	0	0	1	0	0
DEFB1	ENSG00000164825	0	0	1	0	0
DEFA4	ENSG00000164821	0	0	1	0	0
TNFRSF11B	ENSG00000164761	0	0	1	0	0
FNDC1	ENSG00000164694	0	0	1	0	0
IL22RA2	ENSG00000164485	0	0	1	0	0
TLX3	ENSG00000164438	0	0	1	0	0
CSF2	ENSG00000164400	0	0	1	0	0
ESM1	ENSG00000164283	0	0	1	0	0
IL15	ENSG00000164136	0	0	1	0	0
FAM198B	ENSG00000164125	0	0	1	0	0
TMEM155	ENSG00000164112	0	0	1	0	0
GRM2	ENSG00000164082	0	0	1	0	0
RAD54L2	ENSG00000164080	0	0	1	0	0
SPRY1	ENSG00000164056	0	0	1	0	0
TM4SF18	ENSG00000163762	0	0	1	0	0
EFHB	ENSG00000163576	0	0	1	0	0
TGFBR2	ENSG00000163513	0	0	1	0	0
PDCL2	ENSG00000163440	0	0	1	0	0
PROK2	ENSG00000163421	0	0	1	0	0
C1orf106	ENSG00000163362	0	0	1	0	0
CLDN1	ENSG00000163347	0	0	1	0	0
GPR155	ENSG00000163328	0	0	1	0	0
CTSS	ENSG00000163131	0	0	1	0	0
NEURL3	ENSG00000163121	0	0	1	0	0
FCRLB	ENSG00000162746	0	0	1	0	0
KCNT2	ENSG00000162687	0	0	1	0	0
GFI1	ENSG00000162676	0	0	1	0	0
CCDC27	ENSG00000162592	0	0	1	0	0
TMCO4	ENSG00000162542	0	0	1	0	0
BEND5	ENSG00000162373	0	0	1	0	0
ITIH3	ENSG00000162267	0	0	1	0	0
SLC2A6	ENSG00000160326	0	0	1	0	0
LRRC3	ENSG00000160233	0	0	1	0	0
ICOSLG	ENSG00000160223	0	0	1	0	0
SLC37A1	ENSG00000160190	0	0	1	0	0
RCAN1	ENSG00000159200	0	0	1	0	0
IFNAR2	ENSG00000159110	0	0	1	0	0
SLAMF8	ENSG00000158714	0	0	1	0	0
KCNB1	ENSG00000158445	0	0	1	0	0
RHBDL2	ENSG00000158315	0	0	1	0	0
SLC13A3	ENSG00000158296	0	0	1	0	0
MX1	ENSG00000157601	0	0	1	0	0
DDX19B	ENSG00000157349	0	0	1	0	0
C1orf158	ENSG00000157330	0	0	1	0	0
TMED6	ENSG00000157315	0	0	1	0	0
SST	ENSG00000157005	0	0	1	0	0
UGT2B4	ENSG00000156096	0	0	1	0	0
NAT2	ENSG00000156006	0	0	1	0	0
CLIC2	ENSG00000155962	0	0	1	0	0
GPR78	ENSG00000155269	0	0	1	0	0
APCDD1	ENSG00000154856	0	0	1	0	0
ADAMTS5	ENSG00000154736	0	0	1	0	0
ABI3BP	ENSG00000154175	0	0	1	0	0
DDX4	ENSG00000152670	0	0	1	0	0
RIT2	ENSG00000152214	0	0	1	0	0
SLC35F4	ENSG00000151812	0	0	1	0	0
CCDC122	ENSG00000151773	0	0	1	0	0
SLC7A11	ENSG00000151012	0	0	1	0	0
CNDP1	ENSG00000150656	0	0	1	0	0
KIRREL3	ENSG00000149571	0	0	1	0	0
MTA2	ENSG00000149480	0	0	1	0	0
ADM	ENSG00000148926	0	0	1	0	0
IFNK	ENSG00000147896	0	0	1	0	0
TRIM55	ENSG00000147573	0	0	1	0	0
LANCL3	ENSG00000147036	0	0	1	0	0
SHROOM2	ENSG00000146950	0	0	1	0	0
GABRA6	ENSG00000145863	0	0	1	0	0
LECT2	ENSG00000145826	0	0	1	0	0
TSLP	ENSG00000145777	0	0	1	0	0
CRHBP	ENSG00000145708	0	0	1	0	0
SKP2	ENSG00000145604	0	0	1	0	0
MUC4	ENSG00000145113	0	0	1	0	0
HES6	ENSG00000144485	0	0	1	0	0
WNT9A	ENSG00000143816	0	0	1	0	0
HMCN1	ENSG00000143341	0	0	1	0	0
IGSF3	ENSG00000143061	0	0	1	0	0
BEST4	ENSG00000142959	0	0	1	0	0
PMAIP1	ENSG00000141682	0	0	1	0	0
DPEP3	ENSG00000141096	0	0	1	0	0
BCL2A1	ENSG00000140379	0	0	1	0	0
WARS	ENSG00000140105	0	0	1	0	0
TTC6	ENSG00000139865	0	0	1	0	0
HERC5	ENSG00000138646	0	0	1	0	0
HERC6	ENSG00000138642	0	0	1	0	0
MSTN	ENSG00000138379	0	0	1	0	0
TET1	ENSG00000138336	0	0	1	0	0
ADAMTS14	ENSG00000138316	0	0	1	0	0
OIT3	ENSG00000138315	0	0	1	0	0
STRA6	ENSG00000137868	0	0	1	0	0
MMP7	ENSG00000137673	0	0	1	0	0
DDX60	ENSG00000137628	0	0	1	0	0
SLCO5A1	ENSG00000137571	0	0	1	0	0
HMGA1	ENSG00000137309	0	0	1	0	0
LRRC1	ENSG00000137269	0	0	1	0	0
KIAA0319	ENSG00000137261	0	0	1	0	0
IL33	ENSG00000137033	0	0	1	0	0
CDK9	ENSG00000136807	0	0	1	0	0
ERMN	ENSG00000136541	0	0	1	0	0
CIDEB	ENSG00000136305	0	0	1	0	0
GPNMB	ENSG00000136235	0	0	1	0	0
LCP1	ENSG00000136167	0	0	1	0	0
PCDH8	ENSG00000136099	0	0	1	0	0
MFSD9	ENSG00000135953	0	0	1	0	0
FAM129A	ENSG00000135842	0	0	1	0	0
SMPD2	ENSG00000135587	0	0	1	0	0
PSAT1	ENSG00000135069	0	0	1	0	0
DSC1	ENSG00000134765	0	0	1	0	0
EMP1	ENSG00000134531	0	0	1	0	0
CMPK2	ENSG00000134326	0	0	1	0	0
IRAK2	ENSG00000134070	0	0	1	0	0
CD180	ENSG00000134061	0	0	1	0	0
MYO18B	ENSG00000133454	0	0	1	0	0
MYBPH	ENSG00000133055	0	0	1	0	0
LPIN3	ENSG00000132793	0	0	1	0	0
FTHL17	ENSG00000132446	0	0	1	0	0
FCRLA	ENSG00000132185	0	0	1	0	0
KRT33B	ENSG00000131738	0	0	1	0	0
NINJ1	ENSG00000131669	0	0	1	0	0
LRRC4B	ENSG00000131409	0	0	1	0	0
SLC6A6	ENSG00000131389	0	0	1	0	0
CDX4	ENSG00000131264	0	0	1	0	0
UNC13A	ENSG00000130477	0	0	1	0	0
BST2	ENSG00000130303	0	0	1	0	0
CHAC1	ENSG00000128965	0	0	1	0	0
CPA4	ENSG00000128510	0	0	1	0	0
GNGT1	ENSG00000127928	0	0	1	0	0
IL17B	ENSG00000127743	0	0	1	0	0
IDUA	ENSG00000127415	0	0	1	0	0
TRAF2	ENSG00000127191	0	0	1	0	0
EDN2	ENSG00000127129	0	0	1	0	0
IFI6	ENSG00000126709	0	0	1	0	0
STAT5A	ENSG00000126561	0	0	1	0	0
CSN1S1	ENSG00000126545	0	0	1	0	0
ID1	ENSG00000125968	0	0	1	0	0
C3	ENSG00000125730	0	0	1	0	0
IL1B	ENSG00000125538	0	0	1	0	0
TEKT3	ENSG00000125409	0	0	1	0	0
GRK4	ENSG00000125388	0	0	1	0	0
IRF1	ENSG00000125347	0	0	1	0	0
WNT1	ENSG00000125084	0	0	1	0	0
DNAH8	ENSG00000124721	0	0	1	0	0
GNMT	ENSG00000124713	0	0	1	0	0
PAIP2B	ENSG00000124374	0	0	1	0	0
NMI	ENSG00000123609	0	0	1	0	0
COL10A1	ENSG00000123500	0	0	1	0	0
NECAB1	ENSG00000123119	0	0	1	0	0
EGR2	ENSG00000122877	0	0	1	0	0
SRGN	ENSG00000122862	0	0	1	0	0
INHBA	ENSG00000122641	0	0	1	0	0
CCR2	ENSG00000121807	0	0	1	0	0
DUSP4	ENSG00000120875	0	0	1	0	0
SMAD9	ENSG00000120693	0	0	1	0	0
TNFSF18	ENSG00000120337	0	0	1	0	0
TEK	ENSG00000120156	0	0	1	0	0
PPP1R3C	ENSG00000119938	0	0	1	0	0
PPP4R4	ENSG00000119698	0	0	1	0	0
C1orf198	ENSG00000119280	0	0	1	0	0
RARRES1	ENSG00000118849	0	0	1	0	0
TNFAIP3	ENSG00000118503	0	0	1	0	0
SGIP1	ENSG00000118473	0	0	1	0	0
NRP2	ENSG00000118257	0	0	1	0	0
CRYGD	ENSG00000118231	0	0	1	0	0
MMP8	ENSG00000118113	0	0	1	0	0
ID3	ENSG00000117318	0	0	1	0	0
ECE1	ENSG00000117298	0	0	1	0	0
CTH	ENSG00000116761	0	0	1	0	0
PLA2G4A	ENSG00000116711	0	0	1	0	0
NCF2	ENSG00000116701	0	0	1	0	0
IVNS1ABP	ENSG00000116679	0	0	1	0	0
RHOU	ENSG00000116574	0	0	1	0	0
RNF19B	ENSG00000116514	0	0	1	0	0
QPCT	ENSG00000115828	0	0	1	0	0
UXS1	ENSG00000115652	0	0	1	0	0
IL18R1	ENSG00000115604	0	0	1	0	0
GRB14	ENSG00000115290	0	0	1	0	0
CYTIP	ENSG00000115165	0	0	1	0	0
CCL20	ENSG00000115009	0	0	1	0	0
ADAM23	ENSG00000114948	0	0	1	0	0
TNNC1	ENSG00000114854	0	0	1	0	0
LRRC31	ENSG00000114248	0	0	1	0	0
NPR3	ENSG00000113389	0	0	1	0	0
VNN1	ENSG00000112299	0	0	1	0	0
CD83	ENSG00000112149	0	0	1	0	0
SOD2	ENSG00000112096	0	0	1	0	0
KLRB1	ENSG00000111796	0	0	1	0	0
AICDA	ENSG00000111732	0	0	1	0	0
RERGL	ENSG00000111404	0	0	1	0	0
TCIRG1	ENSG00000110719	0	0	1	0	0
SCGB2A2	ENSG00000110484	0	0	1	0	0
UNC93B1	ENSG00000110057	0	0	1	0	0
EHD1	ENSG00000110047	0	0	1	0	0
NFKB1	ENSG00000109320	0	0	1	0	0
MYH1	ENSG00000109061	0	0	1	0	0
SGCA	ENSG00000108823	0	0	1	0	0
DHX58	ENSG00000108771	0	0	1	0	0
CCL2	ENSG00000108691	0	0	1	0	0
CCL7	ENSG00000108688	0	0	1	0	0
CAMTA2	ENSG00000108509	0	0	1	0	0
PPIF	ENSG00000108179	0	0	1	0	0
TYRP1	ENSG00000107165	0	0	1	0	0
ASPN	ENSG00000106819	0	0	1	0	0
CLIP2	ENSG00000106665	0	0	1	0	0
GIMAP2	ENSG00000106560	0	0	1	0	0
POU6F2	ENSG00000106536	0	0	1	0	0
MEST	ENSG00000106484	0	0	1	0	0
LFNG	ENSG00000106003	0	0	1	0	0
HOXA1	ENSG00000105991	0	0	1	0	0
TFPI2	ENSG00000105825	0	0	1	0	0
PLA2G4C	ENSG00000105499	0	0	1	0	0
NKG7	ENSG00000105374	0	0	1	0	0
EBI3	ENSG00000105246	0	0	1	0	0
RELB	ENSG00000104856	0	0	1	0	0
PYCRL	ENSG00000104524	0	0	1	0	0
RIPK2	ENSG00000104312	0	0	1	0	0
VPS18	ENSG00000104142	0	0	1	0	0
SCG3	ENSG00000104112	0	0	1	0	0
CD276	ENSG00000103855	0	0	1	0	0
OLFM4	ENSG00000102837	0	0	1	0	0
FGF9	ENSG00000102678	0	0	1	0	0
RENBP	ENSG00000102032	0	0	1	0	0
ASIP	ENSG00000101440	0	0	1	0	0
HAO1	ENSG00000101323	0	0	1	0	0
RASSF2	ENSG00000101265	0	0	1	0	0
TRIB3	ENSG00000101255	0	0	1	0	0
SEL1L2	ENSG00000101251	0	0	1	0	0
NKAIN4	ENSG00000101198	0	0	1	0	0
PSME2	ENSG00000100911	0	0	1	0	0
NFKBIA	ENSG00000100906	0	0	1	0	0
DHRS2	ENSG00000100867	0	0	1	0	0
GZMB	ENSG00000100453	0	0	1	0	0
RANGAP1	ENSG00000100401	0	0	1	0	0
NRP1	ENSG00000099250	0	0	1	0	0
MYO3A	ENSG00000095777	0	0	1	0	0
PDE6C	ENSG00000095464	0	0	1	0	0
MAP3K1	ENSG00000095015	0	0	1	0	0
KRT31	ENSG00000094796	0	0	1	0	0
TGM1	ENSG00000092295	0	0	1	0	0
RAPGEF4	ENSG00000091428	0	0	1	0	0
ACHE	ENSG00000087085	0	0	1	0	0
NOX4	ENSG00000086991	0	0	1	0	0
HSD17B2	ENSG00000086696	0	0	1	0	0
AKR1B1	ENSG00000085662	0	0	1	0	0
CADPS2	ENSG00000081803	0	0	1	0	0
TCF7	ENSG00000081059	0	0	1	0	0
OSBPL6	ENSG00000079156	0	0	1	0	0
CDH17	ENSG00000079112	0	0	1	0	0
FGF20	ENSG00000078579	0	0	1	0	0
LAMP3	ENSG00000078081	0	0	1	0	0
NFKB2	ENSG00000077150	0	0	1	0	0
CTTNBP2	ENSG00000077063	0	0	1	0	0
SEC31B	ENSG00000075826	0	0	1	0	0
GAL	ENSG00000069482	0	0	1	0	0
ABCC9	ENSG00000069431	0	0	1	0	0
BCL3	ENSG00000069399	0	0	1	0	0
IFI35	ENSG00000068079	0	0	1	0	0
ISOC1	ENSG00000066583	0	0	1	0	0
NTN1	ENSG00000065320	0	0	1	0	0
EPN1	ENSG00000063245	0	0	1	0	0
PARP12	ENSG00000059378	0	0	1	0	0
TRAF1	ENSG00000056558	0	0	1	0	0
OPN3	ENSG00000054277	0	0	1	0	0
TNFRSF9	ENSG00000049249	0	0	1	0	0
GUCA2B	ENSG00000044012	0	0	1	0	0
TNC	ENSG00000041982	0	0	1	0	0
SLC18A1	ENSG00000036565	0	0	1	0	0
DAPK2	ENSG00000035664	0	0	1	0	0
TNFRSF1B	ENSG00000028137	0	0	1	0	0
BTN3A1	ENSG00000026950	0	0	1	0	0
KCNG1	ENSG00000026559	0	0	1	0	0
CD74	ENSG00000019582	0	0	1	0	0
CLCA4	ENSG00000016602	0	0	1	0	0
GPRC5A	ENSG00000013588	0	0	1	0	0
CLDN11	ENSG00000013297	0	0	1	0	0
ETV7	ENSG00000010030	0	0	1	0	0
PKD1	ENSG00000008710	0	0	1	0	0
IL32	ENSG00000008517	0	0	1	0	0
SELE	ENSG00000007908	0	0	1	0	0
ALX1	ENSG00000180318	0	0	1	0	0
AOC2	ENSG00000131480	0	0	1	0	0
APBA3	ENSG00000011132	0	0	1	0	0
BDKRB1	ENSG00000100739	0	0	1	0	0
CD82	ENSG00000085117	0	0	1	0	0
COX6B2	ENSG00000160471	0	0	1	0	0
CXCL1	ENSG00000163739	0	0	1	0	0
CXCL2	ENSG00000081041	0	0	1	0	0
DDIT4L	ENSG00000145358	0	0	1	0	0
DDX49	ENSG00000105671	0	0	1	0	0
DUSP6	ENSG00000139318	0	0	1	0	0
FAM196A	ENSG00000188916	0	0	1	0	0
FCHO1	ENSG00000130475	0	0	1	0	0
FMNL3	ENSG00000161791	0	0	1	0	0
FOSB	ENSG00000125740	0	0	1	0	0
GPM6A	ENSG00000150625	0	0	1	0	0
GPR20	ENSG00000204882	0	0	1	0	0
HOXC9	ENSG00000180806	0	0	1	0	0
HTN3	ENSG00000205649	0	0	1	0	0
HTR1A	ENSG00000178394	0	0	1	0	0
ICAM1	ENSG00000090339	0	0	1	0	0
ITGA11	ENSG00000137809	0	0	1	0	0
KCNA5	ENSG00000130037	0	0	1	0	0
KDM6B	ENSG00000132510	0	0	1	0	0
KRTAP5-9	ENSG00000198864	0	0	1	0	0
LIMD2	ENSG00000136490	0	0	1	0	0
MEOX1	ENSG00000005102	0	0	1	0	0
MLKL	ENSG00000168404	0	0	1	0	0
MMP19	ENSG00000123342	0	0	1	0	0
NLRP4	ENSG00000160505	0	0	1	0	0
OR10H2	ENSG00000171942	0	0	1	0	0
RHBDF2	ENSG00000167550	0	0	1	0	0
RHEBL1	ENSG00000131941	0	0	1	0	0
SBNO2	ENSG00000064932	0	0	1	0	0
SHKBP1	ENSG00000160410	0	0	1	0	0
SPHK1	ENSG00000176170	0	0	1	0	0
TAPBPL	ENSG00000139192	0	0	1	0	0
TIFA	ENSG00000145365	0	0	1	0	0
TLR3	ENSG00000164342	0	0	1	0	0
TMEM100	ENSG00000166292	0	0	1	0	0
TNIP1	ENSG00000145901	0	0	1	0	0
TOX3	ENSG00000103460	0	0	1	0	0
TPH2	ENSG00000139287	0	0	1	0	0
TRPM4	ENSG00000130529	0	0	1	0	0
ZNF446	ENSG00000083838	0	0	1	0	0
SERPINB5	ENSG00000206075	1	1	0	0	0
ANXA6	ENSG00000197043	1	1	0	0	0
GJB5	ENSG00000189280	1	1	0	0	0
KRT16	ENSG00000186832	1	1	0	0	0
MAMDC4	ENSG00000177943	1	1	0	0	0
SAA1	ENSG00000173432	1	1	0	0	0
SYK	ENSG00000165025	1	1	0	0	0
FZD6	ENSG00000164930	1	1	0	0	0
PEA15	ENSG00000162734	1	1	0	0	0
TNFSF13	ENSG00000161955	1	1	0	0	0
NBEAL2	ENSG00000160796	1	1	0	0	0
PTPRG	ENSG00000144724	1	1	0	0	0
DQX1	ENSG00000144045	1	1	0	0	0
COL6A2	ENSG00000142173	1	1	0	0	0
SPIRE1	ENSG00000134278	1	1	0	0	0
STARD13	ENSG00000133121	1	1	0	0	0
PKMYT1	ENSG00000127564	1	1	0	0	0
FAM110A	ENSG00000125898	1	1	0	0	0
ERRFI1	ENSG00000116285	1	1	0	0	0
EHBP1	ENSG00000115504	1	1	0	0	0
KRT18	ENSG00000111057	1	1	0	0	0
ELP4	ENSG00000109911	1	1	0	0	0
CORO2A	ENSG00000106789	1	1	0	0	0
NOBOX	ENSG00000106410	1	1	0	0	0
FAM83E	ENSG00000105523	1	1	0	0	0
ATP8B4	ENSG00000104043	1	1	0	0	0
DSP	ENSG00000096696	1	1	0	0	0
ZNF76	ENSG00000065029	1	1	0	0	0
PRKCH	ENSG00000027075	1	1	0	0	0
COG1	ENSG00000166685	1	1	0	0	0
KLK13	ENSG00000167759	1	1	0	0	0
KLK8	ENSG00000129455	1	1	0	0	0
SERINC5	ENSG00000164300	1	1	0	0	0
C17orf78	ENSG00000278505	0	1	0	0	0
MARCKS	ENSG00000277443	0	1	0	0	0
SRCIN1	ENSG00000277363	0	1	0	0	0
ANKRD34A	ENSG00000272031	0	1	0	0	0
MMP28	ENSG00000271447	0	1	0	0	0
TMEM179	ENSG00000258986	0	1	0	0	0
CHMP4A	ENSG00000254505	0	1	0	0	0
ATP6V1E2	ENSG00000250565	0	1	0	0	0
ZNF564	ENSG00000249709	0	1	0	0	0
KRTAP10-11	ENSG00000243489	0	1	0	0	0
KCTD7	ENSG00000243335	0	1	0	0	0
PRAF2	ENSG00000243279	0	1	0	0	0
RGAG4	ENSG00000242732	0	1	0	0	0
C1orf226	ENSG00000239887	0	1	0	0	0
PRAMEF11	ENSG00000239810	0	1	0	0	0
TLR9	ENSG00000239732	0	1	0	0	0
CTAGE9	ENSG00000236761	0	1	0	0	0
KIAA0040	ENSG00000235750	0	1	0	0	0
ERCC6	ENSG00000225830	0	1	0	0	0
CT62	ENSG00000225362	0	1	0	0	0
C6orf226	ENSG00000221821	0	1	0	0	0
ZNF705G	ENSG00000215372	0	1	0	0	0
FAM166B	ENSG00000215187	0	1	0	0	0
PRCD	ENSG00000214140	0	1	0	0	0
FBXO16	ENSG00000214050	0	1	0	0	0
GALT	ENSG00000213930	0	1	0	0	0
ANKRD39	ENSG00000213337	0	1	0	0	0
GPX3	ENSG00000211445	0	1	0	0	0
HBM	ENSG00000206177	0	1	0	0	0
CYS1	ENSG00000205795	0	1	0	0	0
LGALS7	ENSG00000205076	0	1	0	0	0
PKHD1L1	ENSG00000205038	0	1	0	0	0
TTC25	ENSG00000204815	0	1	0	0	0
OR2B3	ENSG00000204703	0	1	0	0	0
DDR1	ENSG00000204580	0	1	0	0	0
HSD17B8	ENSG00000204228	0	1	0	0	0
SYS1	ENSG00000204070	0	1	0	0	0
CCDC152	ENSG00000198865	0	1	0	0	0
TOX	ENSG00000198846	0	1	0	0	0
FAM19A2	ENSG00000198673	0	1	0	0	0
HYLS1	ENSG00000198331	0	1	0	0	0
KRTAP4-5	ENSG00000198271	0	1	0	0	0
ZNF311	ENSG00000197935	0	1	0	0	0
HOXC6	ENSG00000197757	0	1	0	0	0
SERPINB13	ENSG00000197641	0	1	0	0	0
VN1R5	ENSG00000197617	0	1	0	0	0
ENPP1	ENSG00000197594	0	1	0	0	0
ZNF165	ENSG00000197279	0	1	0	0	0
MAFG	ENSG00000197063	0	1	0	0	0
POU3F4	ENSG00000196767	0	1	0	0	0
S100A2	ENSG00000196754	0	1	0	0	0
BLOC1S2	ENSG00000196072	0	1	0	0	0
FAM150B	ENSG00000189292	0	1	0	0	0
MAOA	ENSG00000189221	0	1	0	0	0
FAM120AOS	ENSG00000188938	0	1	0	0	0
NOXA1	ENSG00000188747	0	1	0	0	0
KRTAP1-1	ENSG00000188581	0	1	0	0	0
CLCN1	ENSG00000188037	0	1	0	0	0
TPRG1	ENSG00000188001	0	1	0	0	0
C1orf168	ENSG00000187889	0	1	0	0	0
C17orf97	ENSG00000187624	0	1	0	0	0
COL4A1	ENSG00000187498	0	1	0	0	0
TMEM216	ENSG00000187049	0	1	0	0	0
ESPN	ENSG00000187017	0	1	0	0	0
INSIG1	ENSG00000186480	0	1	0	0	0
NUDT17	ENSG00000186364	0	1	0	0	0
NAP1L3	ENSG00000186310	0	1	0	0	0
LCE1E	ENSG00000186226	0	1	0	0	0
GSAP	ENSG00000186088	0	1	0	0	0
KRT5	ENSG00000186081	0	1	0	0	0
CXorf38	ENSG00000185753	0	1	0	0	0
ROR1	ENSG00000185483	0	1	0	0	0
KRT6B	ENSG00000185479	0	1	0	0	0
HS6ST3	ENSG00000185352	0	1	0	0	0
PRMT3	ENSG00000185238	0	1	0	0	0
JAG2	ENSG00000184916	0	1	0	0	0
MAP7D2	ENSG00000184368	0	1	0	0	0
PKP3	ENSG00000184363	0	1	0	0	0
ZDHHC23	ENSG00000184307	0	1	0	0	0
EMILIN3	ENSG00000183798	0	1	0	0	0
GBP6	ENSG00000183347	0	1	0	0	0
CCDC125	ENSG00000183323	0	1	0	0	0
GJD3	ENSG00000183153	0	1	0	0	0
KRTAP11-1	ENSG00000182591	0	1	0	0	0
LIMK2	ENSG00000182541	0	1	0	0	0
AP1S2	ENSG00000182287	0	1	0	0	0
IZUMO1	ENSG00000182264	0	1	0	0	0
FIGN	ENSG00000182263	0	1	0	0	0
ZBTB20	ENSG00000181722	0	1	0	0	0
HIST3H2A	ENSG00000181218	0	1	0	0	0
DHTKD1	ENSG00000181192	0	1	0	0	0
AEN	ENSG00000181026	0	1	0	0	0
D2HGDH	ENSG00000180902	0	1	0	0	0
SLC47A2	ENSG00000180638	0	1	0	0	0
ALOX15B	ENSG00000179593	0	1	0	0	0
TMEM151A	ENSG00000179292	0	1	0	0	0
ZNF664	ENSG00000179195	0	1	0	0	0
TMTC2	ENSG00000179104	0	1	0	0	0
ZHX2	ENSG00000178764	0	1	0	0	0
THBD	ENSG00000178726	0	1	0	0	0
CTNNBIP1	ENSG00000178585	0	1	0	0	0
ZNF366	ENSG00000178175	0	1	0	0	0
FAM26E	ENSG00000178033	0	1	0	0	0
ZNF354C	ENSG00000177932	0	1	0	0	0
PVRL3	ENSG00000177707	0	1	0	0	0
TGIF1	ENSG00000177426	0	1	0	0	0
C10orf71	ENSG00000177354	0	1	0	0	0
IRX5	ENSG00000176842	0	1	0	0	0
LRRC37A3	ENSG00000176809	0	1	0	0	0
MYO1D	ENSG00000176658	0	1	0	0	0
KIAA2018	ENSG00000176542	0	1	0	0	0
TAC4	ENSG00000176358	0	1	0	0	0
DENND2C	ENSG00000175984	0	1	0	0	0
NR2F1	ENSG00000175745	0	1	0	0	0
CLTB	ENSG00000175416	0	1	0	0	0
CCNE2	ENSG00000175305	0	1	0	0	0
CHST2	ENSG00000175040	0	1	0	0	0
FUT1	ENSG00000174951	0	1	0	0	0
RSRC1	ENSG00000174891	0	1	0	0	0
FZD4	ENSG00000174804	0	1	0	0	0
LINGO2	ENSG00000174482	0	1	0	0	0
FAM53A	ENSG00000174137	0	1	0	0	0
CXorf23	ENSG00000173681	0	1	0	0	0
LVRN	ENSG00000172901	0	1	0	0	0
SSH3	ENSG00000172830	0	1	0	0	0
FAM170B	ENSG00000172538	0	1	0	0	0
BPGM	ENSG00000172331	0	1	0	0	0
GPR22	ENSG00000172209	0	1	0	0	0
CYP4F11	ENSG00000171903	0	1	0	0	0
MLLT3	ENSG00000171843	0	1	0	0	0
KRT13	ENSG00000171401	0	1	0	0	0
KRT15	ENSG00000171346	0	1	0	0	0
JAGN1	ENSG00000171135	0	1	0	0	0
HAS2	ENSG00000170961	0	1	0	0	0
PRKCDBP	ENSG00000170955	0	1	0	0	0
NUDT6	ENSG00000170917	0	1	0	0	0
KCNS3	ENSG00000170745	0	1	0	0	0
SIX2	ENSG00000170577	0	1	0	0	0
CDH2	ENSG00000170558	0	1	0	0	0
VSTM2A	ENSG00000170419	0	1	0	0	0
NIPA1	ENSG00000170113	0	1	0	0	0
HEXDC	ENSG00000169660	0	1	0	0	0
SPRR1A	ENSG00000169474	0	1	0	0	0
SPRR1B	ENSG00000169469	0	1	0	0	0
SDC2	ENSG00000169439	0	1	0	0	0
KCNK9	ENSG00000169427	0	1	0	0	0
SHE	ENSG00000169291	0	1	0	0	0
MN1	ENSG00000169184	0	1	0	0	0
TSPAN5	ENSG00000168785	0	1	0	0	0
TET2	ENSG00000168769	0	1	0	0	0
DDIT4	ENSG00000168209	0	1	0	0	0
BSCL2	ENSG00000168000	0	1	0	0	0
CYP7A1	ENSG00000167910	0	1	0	0	0
SLC43A2	ENSG00000167703	0	1	0	0	0
SPINT2	ENSG00000167642	0	1	0	0	0
ZNF641	ENSG00000167528	0	1	0	0	0
MEI1	ENSG00000167077	0	1	0	0	0
SCG5	ENSG00000166922	0	1	0	0	0
CHP2	ENSG00000166869	0	1	0	0	0
ANPEP	ENSG00000166825	0	1	0	0	0
TMEM170A	ENSG00000166822	0	1	0	0	0
LDHAL6A	ENSG00000166800	0	1	0	0	0
SPINT1	ENSG00000166145	0	1	0	0	0
ISCA2	ENSG00000165898	0	1	0	0	0
FRAT1	ENSG00000165879	0	1	0	0	0
FRMD7	ENSG00000165694	0	1	0	0	0
FAAH2	ENSG00000165591	0	1	0	0	0
AQP3	ENSG00000165272	0	1	0	0	0
KIAA1958	ENSG00000165185	0	1	0	0	0
KIF27	ENSG00000165115	0	1	0	0	0
TMEM67	ENSG00000164953	0	1	0	0	0
INTS1	ENSG00000164880	0	1	0	0	0
DLC1	ENSG00000164741	0	1	0	0	0
CHMP4C	ENSG00000164695	0	1	0	0	0
COL1A2	ENSG00000164692	0	1	0	0	0
RAET1E	ENSG00000164520	0	1	0	0	0
SHROOM1	ENSG00000164403	0	1	0	0	0
CMYA5	ENSG00000164309	0	1	0	0	0
ELOVL7	ENSG00000164181	0	1	0	0	0
MST1R	ENSG00000164078	0	1	0	0	0
BDH2	ENSG00000164039	0	1	0	0	0
CDS1	ENSG00000163624	0	1	0	0	0
KIAA1407	ENSG00000163617	0	1	0	0	0
TMEM79	ENSG00000163472	0	1	0	0	0
FAM19A4	ENSG00000163377	0	1	0	0	0
DCST2	ENSG00000163354	0	1	0	0	0
TGFA	ENSG00000163235	0	1	0	0	0
VSNL1	ENSG00000163032	0	1	0	0	0
LRRTM1	ENSG00000162951	0	1	0	0	0
SLAMF6	ENSG00000162739	0	1	0	0	0
DDR2	ENSG00000162733	0	1	0	0	0
EXTL2	ENSG00000162694	0	1	0	0	0
DNAJB4	ENSG00000162616	0	1	0	0	0
ACOT11	ENSG00000162390	0	1	0	0	0
TTC9C	ENSG00000162222	0	1	0	0	0
LRRC56	ENSG00000161328	0	1	0	0	0
C21orf58	ENSG00000160298	0	1	0	0	0
CCDC17	ENSG00000159588	0	1	0	0	0
CCDC24	ENSG00000159214	0	1	0	0	0
SV2A	ENSG00000159164	0	1	0	0	0
SPATA2L	ENSG00000158792	0	1	0	0	0
F11R	ENSG00000158769	0	1	0	0	0
RNF166	ENSG00000158717	0	1	0	0	0
PAGE5	ENSG00000158639	0	1	0	0	0
COPG2	ENSG00000158623	0	1	0	0	0
XDH	ENSG00000158125	0	1	0	0	0
UBN2	ENSG00000157741	0	1	0	0	0
DHRS1	ENSG00000157379	0	1	0	0	0
FUK	ENSG00000157353	0	1	0	0	0
GHRL	ENSG00000157017	0	1	0	0	0
MAPK13	ENSG00000156711	0	1	0	0	0
C8orf37	ENSG00000156172	0	1	0	0	0
FZD7	ENSG00000155760	0	1	0	0	0
C9orf85	ENSG00000155621	0	1	0	0	0
TMPRSS15	ENSG00000154646	0	1	0	0	0
TRIM11	ENSG00000154370	0	1	0	0	0
ANGPT1	ENSG00000154188	0	1	0	0	0
IGSF10	ENSG00000152580	0	1	0	0	0
HOMER1	ENSG00000152413	0	1	0	0	0
SPOCK1	ENSG00000152377	0	1	0	0	0
SACS	ENSG00000151835	0	1	0	0	0
ANKRD50	ENSG00000151458	0	1	0	0	0
DIXDC1	ENSG00000150764	0	1	0	0	0
MPP7	ENSG00000150054	0	1	0	0	0
NUDT22	ENSG00000149761	0	1	0	0	0
ST14	ENSG00000149418	0	1	0	0	0
SESN3	ENSG00000149212	0	1	0	0	0
CCDC81	ENSG00000149201	0	1	0	0	0
LCN2	ENSG00000148346	0	1	0	0	0
FAM73B	ENSG00000148343	0	1	0	0	0
ACTL7B	ENSG00000148156	0	1	0	0	0
PLIN2	ENSG00000147872	0	1	0	0	0
TATDN1	ENSG00000147687	0	1	0	0	0
ZNF185	ENSG00000147394	0	1	0	0	0
ASB15	ENSG00000146809	0	1	0	0	0
CDCA5	ENSG00000146670	0	1	0	0	0
PRSS35	ENSG00000146250	0	1	0	0	0
HMGCLL1	ENSG00000146151	0	1	0	0	0
RNF44	ENSG00000146083	0	1	0	0	0
TRIM7	ENSG00000146054	0	1	0	0	0
GFOD1	ENSG00000145990	0	1	0	0	0
PLAC8	ENSG00000145287	0	1	0	0	0
UCN2	ENSG00000145040	0	1	0	0	0
AGTR1	ENSG00000144891	0	1	0	0	0
COL8A1	ENSG00000144810	0	1	0	0	0
UBA3	ENSG00000144744	0	1	0	0	0
FAM198A	ENSG00000144649	0	1	0	0	0
VGLL4	ENSG00000144560	0	1	0	0	0
ABCA12	ENSG00000144452	0	1	0	0	0
MALL	ENSG00000144063	0	1	0	0	0
DUSP11	ENSG00000144048	0	1	0	0	0
ZNF514	ENSG00000144026	0	1	0	0	0
ABHD1	ENSG00000143994	0	1	0	0	0
RHOB	ENSG00000143878	0	1	0	0	0
CEP170	ENSG00000143702	0	1	0	0	0
SCCPDH	ENSG00000143653	0	1	0	0	0
HCN3	ENSG00000143630	0	1	0	0	0
AQP10	ENSG00000143595	0	1	0	0	0
FAM63A	ENSG00000143409	0	1	0	0	0
ZNF687	ENSG00000143373	0	1	0	0	0
RGL1	ENSG00000143344	0	1	0	0	0
CREG1	ENSG00000143162	0	1	0	0	0
CELSR2	ENSG00000143126	0	1	0	0	0
KCNA10	ENSG00000143105	0	1	0	0	0
ZNF697	ENSG00000143067	0	1	0	0	0
PTPRF	ENSG00000142949	0	1	0	0	0
PRKACB	ENSG00000142875	0	1	0	0	0
ATHL1	ENSG00000142102	0	1	0	0	0
SLC39A3	ENSG00000141873	0	1	0	0	0
ABCA8	ENSG00000141338	0	1	0	0	0
SPACA3	ENSG00000141316	0	1	0	0	0
NOB1	ENSG00000141101	0	1	0	0	0
CDH11	ENSG00000140937	0	1	0	0	0
MARVELD3	ENSG00000140832	0	1	0	0	0
CYP1A1	ENSG00000140465	0	1	0	0	0
SLC27A2	ENSG00000140284	0	1	0	0	0
SORD	ENSG00000140263	0	1	0	0	0
WDR20	ENSG00000140153	0	1	0	0	0
RAB20	ENSG00000139832	0	1	0	0	0
LMBR1L	ENSG00000139636	0	1	0	0	0
ANXA3	ENSG00000138772	0	1	0	0	0
AP1AR	ENSG00000138660	0	1	0	0	0
PLCE1	ENSG00000138193	0	1	0	0	0
CLCA2	ENSG00000137975	0	1	0	0	0
CASP1	ENSG00000137752	0	1	0	0	0
TRIM29	ENSG00000137699	0	1	0	0	0
SORL1	ENSG00000137642	0	1	0	0	0
FLOT1	ENSG00000137312	0	1	0	0	0
PPIL1	ENSG00000137168	0	1	0	0	0
CD72	ENSG00000137101	0	1	0	0	0
ENPP2	ENSG00000136960	0	1	0	0	0
KLF4	ENSG00000136826	0	1	0	0	0
BIN1	ENSG00000136717	0	1	0	0	0
SETDB2	ENSG00000136169	0	1	0	0	0
WNT10A	ENSG00000135925	0	1	0	0	0
SERPINE2	ENSG00000135919	0	1	0	0	0
EGR4	ENSG00000135625	0	1	0	0	0
HEY2	ENSG00000135547	0	1	0	0	0
MAP7	ENSG00000135525	0	1	0	0	0
PRRG4	ENSG00000135378	0	1	0	0	0
ADAM19	ENSG00000135074	0	1	0	0	0
UBAC2	ENSG00000134882	0	1	0	0	0
COL4A2	ENSG00000134871	0	1	0	0	0
DSC2	ENSG00000134755	0	1	0	0	0
FBXO18	ENSG00000134452	0	1	0	0	0
LRRIQ1	ENSG00000133640	0	1	0	0	0
SLC39A11	ENSG00000133195	0	1	0	0	0
EPSTI1	ENSG00000133106	0	1	0	0	0
CCNA1	ENSG00000133101	0	1	0	0	0
PIK3C2B	ENSG00000133056	0	1	0	0	0
ITGB4	ENSG00000132470	0	1	0	0	0
MAP1B	ENSG00000131711	0	1	0	0	0
RAB11FIP4	ENSG00000131242	0	1	0	0	0
PNCK	ENSG00000130822	0	1	0	0	0
TNNI2	ENSG00000130598	0	1	0	0	0
KLF16	ENSG00000129911	0	1	0	0	0
ARHGEF6	ENSG00000129675	0	1	0	0	0
SOX15	ENSG00000129194	0	1	0	0	0
INO80	ENSG00000128908	0	1	0	0	0
PSMG2	ENSG00000128789	0	1	0	0	0
CHN1	ENSG00000128656	0	1	0	0	0
MYO1B	ENSG00000128641	0	1	0	0	0
DOCK4	ENSG00000128512	0	1	0	0	0
KRT17	ENSG00000128422	0	1	0	0	0
APOL3	ENSG00000128284	0	1	0	0	0
[truncated: 632 more rows]
