# Supplementary material for: Meta-Analysis of EMT Datasets Reveals Different Types of EMT
Source: PLoS One. 2016 Jun 3;11(6):e0156839. doi: 10.1371/journal.pone.0156839 (PMC4892621; doi:10.1371/journal.pone.0156839)
Supplement: S10 Table — 74 human EMT-induction samples were grouped into five clusters. Five gene lists were generated from these three five clusters and subjected for GO analysis. The Go terms with significant enrichment in any one of the five lists were list in the table. Some GO terms were clustered together and listed in Figs 4 & 5 with a representative GO terms. (XLSX) [file pone.0156839.s010.xlsx]

## Sheet: Sheet1
Eriched terms in Cluster I			Eriched terms in Cluster II			Eriched terms in Cluster III			Eriched terms in Cluster IV			Eriched terms in Cluster V			Eriched terms in more than 1 Cluster
Figure 5:	Stem Cell Maintenance		Figure 5:	Ectoderm & Epidermis		Figure 5:	Cell motility		Figure 5:	Response to Vitamin A		Figure 5:	Protein Transport		Figure 5:	Peptidase Inhibitor
GO:0019827	stem cell maintenance		GO:0007398	ectoderm development		GO:0006928	cell motion		GO:0007584	response to nutrient		GO:0032386	regulation of intracellular transport		GO:0004866	endopeptidase inhibitor activity
GO:0048863	stem cell differentiation		GO:0008544	epidermis development		GO:0016477	cell migration		GO:0009991	response to extracellular stimulus		GO:0032507	maintenance of protein location in cell		GO:0030414	peptidase inhibitor activity
GO:0048864	stem cell development		GO:0009913	epidermal cell differentiation		GO:0048870	cell motility		GO:0031667	response to nutrient levels		GO:0032880	regulation of protein localization		GO:0004857	enzyme inhibitor activity
			GO:0009913	epidermal cell differentiation		GO:0051674	localization of cell		GO:0032526	response to retinoic acid		GO:0033157	regulation of intracellular protein transport		GO:0004867	serine-type endopeptidase inhibitor activity
Figure 5:	Golgi & Glycosylation		GO:0030216	keratinocyte differentiation					GO:0033189	response to vitamin A		GO:0042306	regulation of protein import into nucleus
GO:0000139	Golgi membrane		GO:0030855	epithelial cell differentiation		Figure 5:	Apoptosis		GO:0033273	response to vitamin		GO:0042308	negative regulation of protein import into nucleus		Figure 5:	Regulation of Cell Motion
GO:0006486	protein amino acid glycosylation		GO:0060429	epithelium development		GO:0006916	anti-apoptosis					GO:0042990	regulation of transcription factor import into nucleus		GO:0030334	regulation of cell migration
GO:0008373	sialyltransferase activity					GO:0010941	regulation of cell death		Figure 5:	Neuron Cell Fate		GO:0042992	negative regulation of transcription factor import into nucleus		GO:0030335	positive regulation of cell migration
GO:0009100	glycoprotein metabolic process		Figure 5:	Cell Junction		GO:0010942	positive regulation of cell death		GO:0001708	cell fate specification		GO:0042994	cytoplasmic sequestering of transcription factor		GO:0040012	regulation of locomotion
GO:0009101	glycoprotein biosynthetic process		GO:0005911	cell-cell junction		GO:0042981	regulation of apoptosis		GO:0048663	neuron fate commitment		GO:0045185	maintenance of protein location		GO:0040017	positive regulation of locomotion
GO:0030173	integral to Golgi membrane		GO:0005912	adherens junction		GO:0043065	positive regulation of apoptosis		GO:0048665	neuron fate specification		GO:0046822	regulation of nucleocytoplasmic transport		GO:0051270	regulation of cell motion
GO:0031228	intrinsic to Golgi membrane		GO:0016323	basolateral plasma membrane		GO:0043066	negative regulation of apoptosis		GO:0001708	cell fate specification		GO:0046823	negative regulation of nucleocytoplasmic transport		GO:0051272	positive regulation of cell motion
GO:0031300	intrinsic to organelle membrane		GO:0016327	apicolateral plasma membrane		GO:0043067	regulation of programmed cell death		GO:0009953	dorsal/ventral pattern formation		GO:0051050	positive regulation of transport
GO:0031301	integral to organelle membrane		GO:0030054	cell junction		GO:0043068	positive regulation of programmed cell death		GO:0021532	neural tube patterning		GO:0051051	negative regulation of transport		Figure 5:	Cytoplasmic Vesicle
GO:0043413	biopolymer glycosylation		GO:0030057	desmosome		GO:0043069	negative regulation of programmed cell death		GO:0021904	dorsal/ventral neural tube patterning		GO:0051130	positive regulation of cellular component organization		GO:0016023	cytoplasmic membrane-bounded vesicle
GO:0044431	Golgi apparatus part		GO:0043296	apical junction complex		GO:0060548	negative regulation of cell death		GO:0051960	regulation of nervous system development		GO:0051220	cytoplasmic sequestering of protein		GO:0030141	secretory granule
GO:0070085	glycosylation		GO:0070161	anchoring junction					GO:0060284	regulation of cell development		GO:0051222	positive regulation of protein transport		GO:0031093	platelet alpha granule lumen
						Figure 5:	Regulation of Transcription		GO:0050767	regulation of neurogenesis		GO:0051223	regulation of protein transport		GO:0031410	cytoplasmic vesicle
			Figure 5:	Collagen		GO:0006357	regulation of transcription from RNA polymerase II promoter		GO:0045664	regulation of neuron differentiation		GO:0051224	negative regulation of protein transport		GO:0031982	vesicle
			GO:0005581	collagen		GO:0009891	positive regulation of biosynthetic process					GO:0051235	maintenance of location		GO:0031983	vesicle lumen
			GO:0005201	extracellular matrix structural constituent		GO:0010557	positive regulation of macromolecule biosynthetic process		Figure 5:	Cell Growth		GO:0051651	maintenance of location in cell		GO:0031988	membrane-bounded vesicle
			GO:0048407	platelet-derived growth factor binding		GO:0010604	positive regulation of macromolecule metabolic process		GO:0001558	regulation of cell growth		GO:0060341	regulation of cellular localization		GO:0044433	cytoplasmic vesicle part
						GO:0010628	positive regulation of gene expression		GO:0008361	regulation of cell size		GO:0070201	regulation of establishment of protein localization		GO:0060205	cytoplasmic membrane-bounded vesicle lumen
						GO:0016563	transcription activator activity		GO:0030308	negative regulation of cell growth
						GO:0031328	positive regulation of cellular biosynthetic process		GO:0032535	regulation of cellular component size					Figure 5:	Defense Response
						GO:0045893	positive regulation of transcription, DNA-dependent		GO:0040008	regulation of growth					GO:0006952	defense response
						GO:0045935	positive regulation of nucleobase, nucleoside, nucleotide and nucleic acid metabolic process		GO:0045792	negative regulation of cell size					GO:0006954	inflammatory response
						GO:0045941	positive regulation of transcription		GO:0045926	negative regulation of growth					GO:0007596	blood coagulation
						GO:0045944	positive regulation of transcription from RNA polymerase II promoter								GO:0007599	hemostasis
						GO:0051173	positive regulation of nitrogen compound metabolic process								GO:0009611	response to wounding
						GO:0051254	positive regulation of RNA metabolic process								GO:0042060	wound healing
															GO:0050817	coagulation
															GO:0050878	regulation of body fluid levels
															Figure 5:	Immune System Process
															GO:0002683	negative regulation of immune system process
															GO:0002684	positive regulation of immune system process
															GO:0048585	negative regulation of response to stimulus
															GO:0050777	negative regulation of immune response
